# Supplementary material for: Hydrogen-substituted β-tricalcium phosphate synthesized in organic media
Source: Acta Crystallogr B Struct Sci Cryst Eng Mater. 2016 Dec 1;72(Pt 6):875–84. doi: 10.1107/S2052520616015675 (PMC5134762; doi:10.1107/S2052520616015675)
Supplement: Supplementary file 39 [file b-72-00875-150624-01-betaTCPsup39.rtv]

###############################################################################
# Rietveld refinement results for sample 150624-01
# Created with Profex 3.10.0
# Export date: Juli 27, 2016 - 16:29
###############################################################################

data_150624-01
_pd_block_id 150624-01

loop_
    _pd_proc_point_id
    _pd_proc_2theta_corrected
    _pd_proc_intensity_total
    _pd_calc_intensity_total
    _pd_proc_intensity_bkg_calc
           1     9.508400     244.0000     236.1100     235.9400
           2     9.520600     234.0000     236.2400     236.0800
           3     9.532900     247.0000     236.3700     236.2000
           4     9.545100     250.0000     236.4800     236.3200
           5     9.557400     214.0000     236.5900     236.4200
           6     9.569600     256.0000     236.6900     236.5100
           7     9.581900     244.0000     236.7700     236.5900
           8     9.594100     253.0000     236.8400     236.6600
           9     9.606400     252.0000     236.9100     236.7200
          10     9.618600     247.0000     236.9600     236.7800
          11     9.630900     217.0000     237.0000     236.8200
          12     9.643100     215.0000     237.0400     236.8500
          13     9.655400     243.0000     237.0700     236.8700
          14     9.667600     228.0000     237.0800     236.8900
          15     9.679900     263.0000     237.1000     236.9000
          16     9.692100     232.0000     237.1000     236.9000
          17     9.704400     190.0000     237.0900     236.8900
          18     9.716600     241.0000     237.0800     236.8800
          19     9.728900     243.0000     237.0600     236.8500
          20     9.741100     232.0000     237.0400     236.8200
          21     9.753400     259.0000     237.0100     236.7900
          22     9.765600     231.0000     236.9700     236.7500
          23     9.777900     251.0000     236.9200     236.7000
          24     9.790100     227.0000     236.8700     236.6400
          25     9.802400     222.0000     236.8200     236.5800
          26     9.814600     220.0000     236.7600     236.5200
          27     9.826900     244.0000     236.6900     236.4500
          28     9.839100     248.0000     236.6200     236.3700
          29     9.851400     265.0000     236.5400     236.2900
          30     9.863600     236.0000     236.4600     236.2000
          31     9.875900     253.0000     236.3800     236.1100
          32     9.888100     232.0000     236.2900     236.0200
          33     9.900400     251.0000     236.1900     235.9200
          34     9.912600     254.0000     236.0900     235.8200
          35     9.924900     250.0000     235.9900     235.7100
          36     9.937100     233.0000     235.8900     235.6000
          37     9.949400     247.0000     235.7800     235.4800
          38     9.961600     224.0000     235.6700     235.3700
          39     9.973900     263.0000     235.5600     235.2500
          40     9.986100     218.0000     235.4400     235.1200
          41     9.998400     225.0000     235.3200     234.9900
          42    10.010600     231.0000     235.2000     234.8600
          43    10.022900     220.0000     235.0700     234.7300
          44    10.035100     247.0000     234.9500     234.6000
          45    10.047400     223.0000     234.8200     234.4600
          46    10.059600     217.0000     234.6900     234.3200
          47    10.071900     190.0000     234.5600     234.1800
          48    10.084100     231.0000     234.4200     234.0400
          49    10.096400     264.0000     234.2900     233.8900
          50    10.108600     220.0000     234.1500     233.7400
          51    10.120900     244.0000     234.0200     233.5900
          52    10.133100     247.0000     233.8800     233.4400
          53    10.145400     230.0000     233.7400     233.2900
          54    10.157700     226.0000     233.6000     233.1400
          55    10.169900     219.0000     233.4600     232.9800
          56    10.182200     253.0000     233.3200     232.8300
          57    10.194400     211.0000     233.1700     232.6700
          58    10.206700     234.0000     233.0300     232.5100
          59    10.218900     236.0000     232.8900     232.3500
          60    10.231200     246.0000     232.7500     232.1900
          61    10.243400     218.0000     232.6100     232.0300
          62    10.255700     220.0000     232.4700     231.8700
          63    10.267900     223.0000     232.3300     231.7100
          64    10.280200     239.0000     232.1900     231.5400
          65    10.292400     218.0000     232.0500     231.3800
          66    10.304700     221.0000     231.9100     231.2200
          67    10.316900     259.0000     231.7800     231.0500
          68    10.329200     229.0000     231.6400     230.8900
          69    10.341400     232.0000     231.5100     230.7300
          70    10.353700     241.0000     231.3800     230.5600
          71    10.365900     240.0000     231.2600     230.4000
          72    10.378200     246.0000     231.1300     230.2300
          73    10.390400     252.0000     231.0100     230.0700
          74    10.402700     231.0000     230.9000     229.9100
          75    10.414900     234.0000     230.7800     229.7400
          76    10.427200     245.0000     230.6800     229.5800
          77    10.439400     258.0000     230.5700     229.4200
          78    10.451700     239.0000     230.4800     229.2500
          79    10.463900     225.0000     230.3900     229.0900
          80    10.476200     236.0000     230.3100     228.9300
          81    10.488400     223.0000     230.2300     228.7700
          82    10.500700     226.0000     230.1700     228.6100
          83    10.512900     228.0000     230.1200     228.4500
          84    10.525200     264.0000     230.0900     228.2900
          85    10.537400     227.0000     230.0600     228.1300
          86    10.549700     232.0000     230.0600     227.9700
          87    10.561900     221.0000     230.0800     227.8100
          88    10.574200     233.0000     230.1300     227.6500
          89    10.586400     239.0000     230.2000     227.5000
          90    10.598700     234.0000     230.3200     227.3400
          91    10.610900     224.0000     230.4800     227.1900
          92    10.623200     197.0000     230.6000     227.0300
          93    10.635400     228.0000     230.8800     226.8800
          94    10.647700     231.0000     231.2300     226.7300
          95    10.659900     209.0000     231.7000     226.5800
          96    10.672200     229.0000     232.3100     226.4300
          97    10.684400     231.0000     233.1000     226.2800
          98    10.696700     249.0000     234.1200     226.1300
          99    10.708900     224.0000     235.4400     225.9800
         100    10.721200     222.0000     237.1500     225.8300
         101    10.733400     231.0000     239.3500     225.6900
         102    10.745700     255.0000     242.1700     225.5500
         103    10.757900     250.0000     245.7500     225.4000
         104    10.770200     249.0000     250.2900     225.2600
         105    10.782400     262.0000     256.0900     225.1200
         106    10.794700     296.0000     263.5100     224.9800
         107    10.807000     261.0000     273.0400     224.8400
         108    10.819200     269.0000     285.1900     224.7000
         109    10.831500     312.0000     300.5400     224.5700
         110    10.843700     305.0000     319.3900     224.4300
         111    10.856000     317.0000     340.5200     224.3000
         112    10.868200     393.0000     360.1700     224.1700
         113    10.880500     370.0000     374.7200     224.0300
         114    10.892700     436.0000     383.6100     223.9000
         115    10.905000     357.0000     385.7500     223.7700
         116    10.917200     413.0000     378.1600     223.6500
         117    10.929500     368.0000     358.9100     223.5200
         118    10.941700     316.0000     332.3900     223.3900
         119    10.954000     288.0000     305.3500     223.2700
         120    10.966200     250.0000     281.6400     223.1500
         121    10.978500     259.0000     263.9200     223.0200
         122    10.990700     247.0000     252.4900     222.9000
         123    11.003000     226.0000     244.8300     222.7800
         124    11.015200     246.0000     239.7200     222.6700
         125    11.027500     253.0000     236.1700     222.5500
         126    11.039700     217.0000     233.5800     222.4300
         127    11.052000     240.0000     231.6300     222.3200
         128    11.064200     234.0000     230.1100     222.2100
         129    11.076500     251.0000     228.8900     222.0900
         130    11.088700     223.0000     227.9000     221.9800
         131    11.101000     221.0000     227.0800     221.8700
         132    11.113200     243.0000     226.3900     221.7700
         133    11.125500     230.0000     225.7900     221.6600
         134    11.137700     228.0000     225.2700     221.5500
         135    11.150000     241.0000     224.8100     221.4500
         136    11.162200     201.0000     224.4100     221.3500
         137    11.174500     208.0000     224.0400     221.2400
         138    11.186700     212.0000     223.7100     221.1400
         139    11.199000     220.0000     223.4200     221.0400
         140    11.211200     222.0000     223.1400     220.9400
         141    11.223500     229.0000     222.8900     220.8500
         142    11.235700     217.0000     222.6500     220.7500
         143    11.248000     206.0000     222.4300     220.6600
         144    11.260200     229.0000     222.2300     220.5600
         145    11.272500     235.0000     222.0300     220.4700
         146    11.284700     244.0000     221.8500     220.3800
         147    11.297000     219.0000     221.6800     220.2900
         148    11.309200     208.0000     221.5100     220.2000
         149    11.321500     231.0000     221.3600     220.1100
         150    11.333700     223.0000     221.2100     220.0200
         151    11.346000     202.0000     221.0700     219.9400
         152    11.358200     238.0000     220.9300     219.8500
         153    11.370500     217.0000     220.8000     219.7700
         154    11.382700     229.0000     220.6700     219.6900
         155    11.395000     210.0000     220.5500     219.6000
         156    11.407200     214.0000     220.4300     219.5200
         157    11.419500     226.0000     220.3200     219.4400
         158    11.431800     231.0000     220.2000     219.3700
         159    11.444000     237.0000     220.1000     219.2900
         160    11.456300     232.0000     219.9900     219.2100
         161    11.468500     228.0000     219.8900     219.1400
         162    11.480800     217.0000     219.7900     219.0600
         163    11.493000     249.0000     219.6900     218.9900
         164    11.505300     243.0000     219.6000     218.9200
         165    11.517500     235.0000     219.5100     218.8500
         166    11.529800     215.0000     219.4200     218.7800
         167    11.542000     209.0000     219.3300     218.7100
         168    11.554300     223.0000     219.2500     218.6400
         169    11.566500     235.0000     219.1600     218.5700
         170    11.578800     197.0000     219.0800     218.5100
         171    11.591000     219.0000     219.0000     218.4400
         172    11.603300     210.0000     218.9200     218.3800
         173    11.615500     218.0000     218.8400     218.3100
         174    11.627800     185.0000     218.7700     218.2500
         175    11.640000     197.0000     218.6900     218.1900
         176    11.652300     216.0000     218.6200     218.1300
         177    11.664500     185.0000     218.5500     218.0700
         178    11.676800     229.0000     218.4800     218.0100
         179    11.689000     215.0000     218.4100     217.9500
         180    11.701300     214.0000     218.3500     217.8900
         181    11.713500     240.0000     218.2800     217.8300
         182    11.725800     253.0000     218.2200     217.7800
         183    11.738000     240.0000     218.1600     217.7200
         184    11.750300     222.0000     218.0900     217.6700
         185    11.762500     228.0000     218.0300     217.6100
         186    11.774800     226.0000     217.9700     217.5600
         187    11.787000     189.0000     217.9200     217.5100
         188    11.799300     247.0000     217.8600     217.4600
         189    11.811500     196.0000     217.8000     217.4100
         190    11.823800     227.0000     217.7500     217.3600
         191    11.836000     226.0000     217.6900     217.3100
         192    11.848300     224.0000     217.6400     217.2600
         193    11.860500     212.0000     217.5900     217.2100
         194    11.872800     226.0000     217.5400     217.1600
         195    11.885000     219.0000     217.4800     217.1200
         196    11.897300     226.0000     217.4300     217.0700
         197    11.909500     223.0000     217.3900     217.0200
         198    11.921800     230.0000     217.3400     216.9800
         199    11.934000     236.0000     217.2900     216.9400
         200    11.946300     205.0000     217.2400     216.8900
         201    11.958500     212.0000     217.2000     216.8500
         202    11.970800     204.0000     217.1500     216.8100
         203    11.983000     219.0000     217.1100     216.7600
         204    11.995300     235.0000     217.0700     216.7200
         205    12.007500     220.0000     217.0200     216.6800
         206    12.019800     240.0000     216.9800     216.6400
         207    12.032000     218.0000     216.9400     216.6000
         208    12.044300     213.0000     216.9000     216.5600
         209    12.056500     209.0000     216.8600     216.5200
         210    12.068800     224.0000     216.8200     216.4900
         211    12.081100     228.0000     216.7800     216.4500
         212    12.093300     219.0000     216.7400     216.4100
         213    12.105600     201.0000     216.7100     216.3700
         214    12.117800     215.0000     216.6700     216.3400
         215    12.130100     236.0000     216.6300     216.3000
         216    12.142300     238.0000     216.6000     216.2700
         217    12.154600     204.0000     216.5600     216.2300
         218    12.166800     222.0000     216.5300     216.2000
         219    12.179100     222.0000     216.4900     216.1600
         220    12.191300     227.0000     216.4600     216.1300
         221    12.203600     208.0000     216.4300     216.1000
         222    12.215800     227.0000     216.3900     216.0600
         223    12.228100     218.0000     216.3600     216.0300
         224    12.240300     214.0000     216.3300     216.0000
         225    12.252600     227.0000     216.3000     215.9700
         226    12.264800     202.0000     216.2700     215.9300
         227    12.277100     219.0000     216.2400     215.9000
         228    12.289300     214.0000     216.2100     215.8700
         229    12.301600     231.0000     216.1800     215.8400
         230    12.313800     212.0000     216.1500     215.8100
         231    12.326100     240.0000     216.1200     215.7800
         232    12.338300     212.0000     216.1000     215.7500
         233    12.350600     226.0000     216.0700     215.7200
         234    12.362800     206.0000     216.0400     215.6900
         235    12.375100     214.0000     216.0100     215.6600
         236    12.387300     219.0000     215.9900     215.6300
         237    12.399600     224.0000     215.9600     215.6100
         238    12.411800     209.0000     215.9400     215.5800
         239    12.424100     204.0000     215.9100     215.5500
         240    12.436300     226.0000     215.8900     215.5200
         241    12.448600     229.0000     215.8600     215.4900
         242    12.460800     238.0000     215.8400     215.4700
         243    12.473100     216.0000     215.8200     215.4400
         244    12.485300     239.0000     215.7900     215.4100
         245    12.497600     205.0000     215.7700     215.3900
         246    12.509800     212.0000     215.7500     215.3600
         247    12.522100     205.0000     215.7300     215.3300
         248    12.534300     223.0000     215.7000     215.3100
         249    12.546600     216.0000     215.6800     215.2800
         250    12.558800     246.0000     215.6600     215.2600
         251    12.571100     244.0000     215.6400     215.2300
         252    12.583300     222.0000     215.6200     215.2000
         253    12.595600     200.0000     215.6000     215.1800
         254    12.607800     215.0000     215.5800     215.1500
         255    12.620100     190.0000     215.5600     215.1300
         256    12.632300     221.0000     215.5500     215.1000
         257    12.644600     201.0000     215.5300     215.0800
         258    12.656800     237.0000     215.5100     215.0500
         259    12.669100     219.0000     215.4900     215.0300
         260    12.681300     222.0000     215.4800     215.0000
         261    12.693600     192.0000     215.4600     214.9800
         262    12.705900     224.0000     215.4400     214.9600
         263    12.718100     204.0000     215.4300     214.9300
         264    12.730400     262.0000     215.4100     214.9100
         265    12.742600     202.0000     215.4000     214.8800
         266    12.754900     210.0000     215.3800     214.8600
         267    12.767100     206.0000     215.3700     214.8300
         268    12.779400     199.0000     215.3600     214.8100
         269    12.791600     231.0000     215.3400     214.7900
         270    12.803900     217.0000     215.3300     214.7600
         271    12.816100     252.0000     215.3200     214.7400
         272    12.828400     232.0000     215.3100     214.7100
         273    12.840600     200.0000     215.3000     214.6900
         274    12.852900     216.0000     215.2900     214.6700
         275    12.865100     194.0000     215.2800     214.6400
         276    12.877400     212.0000     215.2800     214.6200
         277    12.889600     207.0000     215.2700     214.6000
         278    12.901900     209.0000     215.2600     214.5700
         279    12.914100     242.0000     215.2600     214.5500
         280    12.926400     193.0000     215.2600     214.5200
         281    12.938600     199.0000     215.2500     214.5000
         282    12.950900     225.0000     215.2500     214.4800
         283    12.963100     203.0000     215.2500     214.4500
         284    12.975400     237.0000     215.2500     214.4300
         285    12.987600     220.0000     215.2600     214.4000
         286    12.999900     191.0000     215.2600     214.3800
         287    13.012100     172.0000     215.2700     214.3600
         288    13.024400     187.0000     215.2700     214.3300
         289    13.036600     218.0000     215.2800     214.3100
         290    13.048900     183.0000     215.2900     214.2800
         291    13.061100     203.0000     215.3000     214.2600
         292    13.073400     228.0000     215.3200     214.2400
         293    13.085600     236.0000     215.3400     214.2100
         294    13.097900     213.0000     215.3600     214.1900
         295    13.110100     203.0000     215.3800     214.1600
         296    13.122400     206.0000     215.4100     214.1400
         297    13.134600     220.0000     215.4400     214.1200
         298    13.146900     203.0000     215.4800     214.0900
         299    13.159100     204.0000     215.5200     214.0700
         300    13.171400     215.0000     215.5700     214.0400
         301    13.183600     227.0000     215.6200     214.0200
         302    13.195900     257.0000     215.6800     213.9900
         303    13.208100     224.0000     215.7500     213.9700
         304    13.220400     252.0000     215.8300     213.9400
         305    13.232600     214.0000     215.9200     213.9200
         306    13.244900     201.0000     216.0100     213.8900
         307    13.257100     226.0000     216.1200     213.8700
         308    13.269400     213.0000     216.2400     213.8400
         309    13.281600     213.0000     216.3800     213.8200
         310    13.293900     214.0000     216.5300     213.7900
         311    13.306100     220.0000     216.7000     213.7700
         312    13.318400     208.0000     216.9000     213.7400
         313    13.330600     209.0000     217.1300     213.7200
         314    13.342900     222.0000     217.4000     213.6900
         315    13.355100     219.0000     217.7100     213.6700
         316    13.367400     209.0000     218.0800     213.6400
         317    13.379700     224.0000     218.5100     213.6100
         318    13.391900     246.0000     219.0200     213.5900
         319    13.404200     221.0000     219.6300     213.5600
         320    13.416400     220.0000     220.3700     213.5400
         321    13.428700     240.0000     221.2800     213.5100
         322    13.440900     228.0000     222.4000     213.4800
         323    13.453200     212.0000     223.8200     213.4600
         324    13.465400     227.0000     225.6100     213.4300
         325    13.477700     218.0000     227.5500     213.4000
         326    13.489900     233.0000     230.4600     213.3800
         327    13.502200     219.0000     234.2800     213.3500
         328    13.514400     228.0000     239.2800     213.3200
         329    13.526700     246.0000     245.8500     213.3000
         330    13.538900     241.0000     254.4300     213.2700
         331    13.551200     245.0000     265.6500     213.2400
         332    13.563400     293.0000     280.2700     213.2200
         333    13.575700     295.0000     299.1700     213.1900
         334    13.587900     335.0000     323.1600     213.1600
         335    13.600200     360.0000     351.8500     213.1300
         336    13.612400     364.0000     381.8400     213.1100
         337    13.624700     415.0000     408.1200     213.0800
         338    13.636900     444.0000     428.8800     213.0500
         339    13.649200     470.0000     443.0500     213.0200
         340    13.661400     468.0000     444.9900     213.0000
         341    13.673700     442.0000     428.8100     212.9700
         342    13.685900     385.0000     397.6000     212.9400
         343    13.698200     339.0000     362.0600     212.9100
         344    13.710400     309.0000     327.6100     212.8800
         345    13.722700     278.0000     296.3900     212.8500
         346    13.734900     238.0000     272.1200     212.8300
         347    13.747200     237.0000     255.6400     212.8000
         348    13.759400     232.0000     244.8900     212.7700
         349    13.771700     234.0000     237.7200     212.7400
         350    13.783900     210.0000     232.7400     212.7100
         351    13.796200     215.0000     229.1500     212.6800
         352    13.808400     220.0000     226.4600     212.6500
         353    13.820700     203.0000     224.4000     212.6200
         354    13.832900     207.0000     222.7800     212.5900
         355    13.845200     226.0000     221.4900     212.5700
         356    13.857400     205.0000     220.4400     212.5400
         357    13.869700     224.0000     219.5900     212.5100
         358    13.881900     237.0000     218.8800     212.4800
         359    13.894200     217.0000     218.2800     212.4500
         360    13.906400     243.0000     217.7900     212.4200
         361    13.918700     202.0000     217.3700     212.3900
         362    13.930900     226.0000     217.0100     212.3600
         363    13.943200     212.0000     216.7200     212.3300
         364    13.955400     245.0000     216.4700     212.3000
         365    13.967700     229.0000     216.2700     212.2700
         366    13.979900     241.0000     216.1100     212.2400
         367    13.992200     227.0000     216.0000     212.2100
         368    14.004500     196.0000     215.9400     212.1800
         369    14.016700     198.0000     215.9200     212.1500
         370    14.029000     221.0000     215.9700     212.1200
         371    14.041200     230.0000     216.0800     212.0900
         372    14.053500     235.0000     216.2900     212.0600
         373    14.065700     212.0000     216.6100     212.0300
         374    14.078000     234.0000     217.0900     212.0000
         375    14.090200     209.0000     217.7600     211.9700
         376    14.102500     209.0000     218.6800     211.9300
         377    14.114700     215.0000     219.9400     211.9000
         378    14.127000     238.0000     221.6200     211.8700
         379    14.139200     242.0000     223.8500     211.8400
         380    14.151500     251.0000     226.7700     211.8100
         381    14.163700     225.0000     230.5200     211.7800
         382    14.176000     252.0000     235.0100     211.7500
         383    14.188200     249.0000     239.7000     211.7200
         384    14.200500     224.0000     243.8600     211.6900
         385    14.212700     255.0000     247.1900     211.6600
         386    14.225000     277.0000     249.4900     211.6300
         387    14.237200     262.0000     249.8200     211.5900
         388    14.249500     259.0000     247.2300     211.5600
         389    14.261700     238.0000     242.2800     211.5300
         390    14.274000     236.0000     236.6600     211.5000
         391    14.286200     223.0000     231.2000     211.4700
         392    14.298500     250.0000     226.1600     211.4400
         393    14.310700     202.0000     222.1200     211.4100
         394    14.323000     222.0000     219.3100     211.3800
         395    14.335200     210.0000     217.4500     211.3400
         396    14.347500     239.0000     216.2000     211.3100
         397    14.359700     216.0000     215.3300     211.2800
         398    14.372000     224.0000     214.6900     211.2500
         399    14.384200     208.0000     214.2100     211.2200
         400    14.396500     204.0000     213.8400     211.1900
         401    14.408700     216.0000     213.5400     211.1600
         402    14.421000     217.0000     213.3100     211.1300
         403    14.433200     178.0000     213.1000     211.0900
         404    14.445500     204.0000     212.9400     211.0600
         405    14.457700     204.0000     212.8000     211.0300
         406    14.470000     230.0000     212.6800     211.0000
         407    14.482200     197.0000     212.5900     210.9700
         408    14.494500     187.0000     212.5200     210.9400
         409    14.506700     223.0000     212.4700     210.9100
         410    14.519000     206.0000     212.4400     210.8800
         411    14.531200     215.0000     212.4400     210.8400
         412    14.543500     208.0000     212.4700     210.8100
         413    14.555700     214.0000     212.5400     210.7800
         414    14.568000     210.0000     212.6600     210.7500
         415    14.580200     212.0000     212.8500     210.7200
         416    14.592500     218.0000     213.1100     210.6900
         417    14.604700     224.0000     213.4600     210.6600
         418    14.617000     254.0000     213.9400     210.6300
         419    14.629200     214.0000     214.5500     210.6000
         420    14.641500     225.0000     215.2400     210.5600
         421    14.653800     225.0000     215.9300     210.5300
         422    14.666000     214.0000     216.5000     210.5000
         423    14.678300     221.0000     216.9500     210.4700
         424    14.690500     234.0000     217.1900     210.4400
         425    14.702800     241.0000     217.0500     210.4100
         426    14.715000     225.0000     216.4500     210.3800
         427    14.727300     227.0000     215.5800     210.3500
         428    14.739500     204.0000     214.6800     210.3200
         429    14.751800     197.0000     213.8100     210.2900
         430    14.764000     227.0000     213.0100     210.2600
         431    14.776300     212.0000     212.3800     210.2300
         432    14.788500     215.0000     211.9400     210.2000
         433    14.800800     211.0000     211.6200     210.1700
         434    14.813000     231.0000     211.4000     210.1400
         435    14.825300     191.0000     211.2200     210.1100
         436    14.837500     222.0000     211.0900     210.0800
         437    14.849800     206.0000     210.9800     210.0500
         438    14.862000     197.0000     210.8800     210.0200
         439    14.874300     205.0000     210.8000     209.9900
         440    14.886500     216.0000     210.7400     209.9600
         441    14.898800     212.0000     210.6700     209.9300
         442    14.911000     235.0000     210.6200     209.9000
         443    14.923300     200.0000     210.5700     209.8700
         444    14.935500     232.0000     210.5300     209.8400
         445    14.947800     244.0000     210.5000     209.8100
         446    14.960000     216.0000     210.4600     209.7900
         447    14.972300     224.0000     210.4400     209.7600
         448    14.984500     222.0000     210.4200     209.7300
         449    14.996800     223.0000     210.4100     209.7000
         450    15.009000     217.0000     210.4100     209.6700
         451    15.021300     255.0000     210.4300     209.6400
         452    15.033500     214.0000     210.4600     209.6200
         453    15.045800     225.0000     210.5200     209.5900
         454    15.058000     201.0000     210.6100     209.5600
         455    15.070300     198.0000     210.7300     209.5300
         456    15.082500     197.0000     210.9000     209.5000
         457    15.094800     197.0000     211.1300     209.4800
         458    15.107000     213.0000     211.4100     209.4500
         459    15.119300     226.0000     211.7200     209.4200
         460    15.131500     212.0000     212.0000     209.3900
         461    15.143800     209.0000     212.2400     209.3700
         462    15.156000     209.0000     212.4100     209.3400
         463    15.168300     216.0000     212.4600     209.3100
         464    15.180500     215.0000     212.3100     209.2900
         465    15.192800     209.0000     211.9700     209.2600
         466    15.205000     213.0000     211.5600     209.2400
         467    15.217300     196.0000     211.1600     209.2100
         468    15.229500     188.0000     210.7600     209.1800
         469    15.241800     222.0000     210.4200     209.1600
         470    15.254000     222.0000     210.1500     209.1300
         471    15.266300     188.0000     209.9600     209.1100
         472    15.278600     217.0000     209.8200     209.0800
         473    15.290800     231.0000     209.7200     209.0600
         474    15.303100     201.0000     209.6400     209.0300
         475    15.315300     216.0000     209.5700     209.0100
         476    15.327600     198.0000     209.5100     208.9800
         477    15.339800     195.0000     209.4600     208.9600
         478    15.352100     204.0000     209.4100     208.9400
         479    15.364300     223.0000     209.3700     208.9100
         480    15.376600     190.0000     209.3400     208.8900
         481    15.388800     199.0000     209.3000     208.8600
         482    15.401100     200.0000     209.2700     208.8400
         483    15.413300     204.0000     209.2300     208.8200
         484    15.425600     206.0000     209.2000     208.8000
         485    15.437800     213.0000     209.1700     208.7700
         486    15.450100     221.0000     209.1500     208.7500
         487    15.462300     202.0000     209.1200     208.7300
         488    15.474600     196.0000     209.0900     208.7100
         489    15.486800     214.0000     209.0700     208.6800
         490    15.499100     200.0000     209.0400     208.6600
         491    15.511300     225.0000     209.0200     208.6400
         492    15.523600     207.0000     209.0000     208.6200
         493    15.535800     210.0000     208.9700     208.6000
         494    15.548100     194.0000     208.9500     208.5800
         495    15.560300     226.0000     208.9300     208.5600
         496    15.572600     215.0000     208.9100     208.5400
         497    15.584800     218.0000     208.8900     208.5200
         498    15.597100     207.0000     208.8700     208.5000
         499    15.609300     223.0000     208.8500     208.4800
         500    15.621600     194.0000     208.8300     208.4600
         501    15.633800     180.0000     208.8100     208.4400
         502    15.646100     208.0000     208.7900     208.4200
         503    15.658300     192.0000     208.7700     208.4000
         504    15.670600     239.0000     208.7500     208.3800
         505    15.682800     207.0000     208.7400     208.3700
         506    15.695100     214.0000     208.7200     208.3500
         507    15.707300     210.0000     208.7000     208.3300
         508    15.719600     210.0000     208.6900     208.3100
         509    15.731800     217.0000     208.6700     208.3000
         510    15.744100     198.0000     208.6600     208.2800
         511    15.756300     211.0000     208.6400     208.2600
         512    15.768600     204.0000     208.6300     208.2500
         513    15.780800     229.0000     208.6100     208.2300
         514    15.793100     215.0000     208.6000     208.2100
         515    15.805300     217.0000     208.5900     208.2000
         516    15.817600     229.0000     208.5700     208.1800
         517    15.829800     226.0000     208.5600     208.1700
         518    15.842100     216.0000     208.5500     208.1500
         519    15.854300     210.0000     208.5400     208.1400
         520    15.866600     203.0000     208.5300     208.1300
         521    15.878800     221.0000     208.5200     208.1100
         522    15.891100     186.0000     208.5100     208.1000
         523    15.903300     210.0000     208.5000     208.0800
         524    15.915600     211.0000     208.4900     208.0700
         525    15.927900     187.0000     208.4800     208.0600
         526    15.940100     211.0000     208.4700     208.0500
         527    15.952400     211.0000     208.4700     208.0300
         528    15.964600     223.0000     208.4600     208.0200
         529    15.976900     204.0000     208.4500     208.0100
         530    15.989100     209.0000     208.4500     208.0000
         531    16.001400     184.0000     208.4400     207.9900
         532    16.013600     216.0000     208.4400     207.9800
         533    16.025900     208.0000     208.4300     207.9700
         534    16.038100     202.0000     208.4300     207.9600
         535    16.050400     201.0000     208.4300     207.9500
         536    16.062600     193.0000     208.4200     207.9400
         537    16.074900     215.0000     208.4200     207.9300
         538    16.087100     197.0000     208.4200     207.9200
         539    16.099400     213.0000     208.4200     207.9100
         540    16.111600     206.0000     208.4200     207.9000
         541    16.123900     209.0000     208.4200     207.8900
         542    16.136100     197.0000     208.4300     207.8900
         543    16.148400     208.0000     208.4300     207.8800
         544    16.160600     210.0000     208.4300     207.8700
         545    16.172900     194.0000     208.4400     207.8600
         546    16.185100     197.0000     208.4400     207.8600
         547    16.197400     197.0000     208.4500     207.8500
         548    16.209600     198.0000     208.4600     207.8500
         549    16.221900     205.0000     208.4600     207.8400
         550    16.234100     204.0000     208.4700     207.8300
         551    16.246400     201.0000     208.4800     207.8300
         552    16.258600     205.0000     208.4900     207.8200
         553    16.270900     200.0000     208.5100     207.8200
         554    16.283100     212.0000     208.5200     207.8200
         555    16.295400     228.0000     208.5400     207.8100
         556    16.307600     208.0000     208.5500     207.8100
         557    16.319900     241.0000     208.5700     207.8100
         558    16.332100     235.0000     208.5900     207.8000
         559    16.344400     200.0000     208.6100     207.8000
         560    16.356600     232.0000     208.6300     207.8000
         561    16.368900     188.0000     208.6600     207.8000
         562    16.381100     214.0000     208.6800     207.8000
         563    16.393400     204.0000     208.7100     207.7900
         564    16.405600     255.0000     208.7400     207.7900
         565    16.417900     194.0000     208.7700     207.7900
         566    16.430100     197.0000     208.8100     207.7900
         567    16.442400     206.0000     208.8500     207.7900
         568    16.454600     221.0000     208.8900     207.7900
         569    16.466900     226.0000     208.9300     207.8000
         570    16.479100     201.0000     208.9700     207.8000
         571    16.491400     207.0000     209.0300     207.8000
         572    16.503600     212.0000     209.0800     207.8000
         573    16.515900     229.0000     209.1300     207.8000
         574    16.528100     206.0000     209.1900     207.8000
         575    16.540400     215.0000     209.2600     207.8100
         576    16.552600     236.0000     209.3400     207.8100
         577    16.564900     228.0000     209.4200     207.8100
         578    16.577200     244.0000     209.5000     207.8200
         579    16.589400     208.0000     209.6000     207.8200
         580    16.601700     223.0000     209.7100     207.8300
         581    16.613900     186.0000     209.8200     207.8300
         582    16.626200     229.0000     209.9500     207.8400
         583    16.638400     212.0000     210.0800     207.8400
         584    16.650700     205.0000     210.2400     207.8500
         585    16.662900     202.0000     210.4100     207.8600
         586    16.675200     214.0000     210.6000     207.8600
         587    16.687400     214.0000     210.8100     207.8700
         588    16.699700     209.0000     211.0500     207.8800
         589    16.711900     205.0000     211.3200     207.8900
         590    16.724200     225.0000     211.6300     207.8900
         591    16.736400     209.0000     211.9900     207.9000
         592    16.748700     223.0000     212.4000     207.9100
         593    16.760900     228.0000     212.8800     207.9200
         594    16.773200     240.0000     213.4400     207.9300
         595    16.785400     193.0000     214.1100     207.9400
         596    16.797700     212.0000     214.9200     207.9500
         597    16.809900     211.0000     215.9200     207.9600
         598    16.822200     179.0000     217.1500     207.9700
         599    16.834400     220.0000     218.7100     207.9800
         600    16.846700     196.0000     220.7100     208.0000
         601    16.858900     219.0000     223.3400     208.0100
         602    16.871200     184.0000     226.8600     208.0200
         603    16.883400     221.0000     231.6400     208.0300
         604    16.895700     224.0000     238.2000     208.0500
         605    16.907900     238.0000     247.2000     208.0600
         606    16.920200     272.0000     259.5500     208.0700
         607    16.932400     254.0000     276.5700     208.0900
         608    16.944700     289.0000     300.4400     208.1000
         609    16.956900     316.0000     333.9700     208.1200
         610    16.969200     322.0000     378.7300     208.1300
         611    16.981400     427.0000     430.0100     208.1500
         612    16.993700     437.0000     476.1500     208.1600
         613    17.005900     439.0000     516.0500     208.1800
         614    17.018200     527.0000     555.3200     208.2000
         615    17.030400     511.0000     580.6000     208.2100
         616    17.042700     502.0000     563.9200     208.2300
         617    17.054900     477.0000     506.9600     208.2500
         618    17.067200     445.0000     449.5800     208.2700
         619    17.079400     375.0000     404.0400     208.2900
         620    17.091700     334.0000     357.3300     208.3000
         621    17.103900     307.0000     307.9700     208.3200
         622    17.116200     277.0000     273.0400     208.3400
         623    17.128400     227.0000     252.4600     208.3600
         624    17.140700     222.0000     240.3800     208.3800
         625    17.152900     237.0000     232.8300     208.4000
         626    17.165200     225.0000     227.8100     208.4300
         627    17.177400     233.0000     224.2900     208.4500
         628    17.189700     232.0000     221.7400     208.4700
         629    17.201900     226.0000     219.8200     208.4900
         630    17.214200     223.0000     218.3400     208.5100
         631    17.226500     228.0000     217.1800     208.5400
         632    17.238700     217.0000     216.2400     208.5600
         633    17.251000     208.0000     215.4800     208.5800
         634    17.263200     223.0000     214.8300     208.6100
         635    17.275500     225.0000     214.2500     208.6300
         636    17.287700     231.0000     213.7400     208.6600
         637    17.300000     187.0000     213.2900     208.6800
         638    17.312200     199.0000     212.9000     208.7100
         639    17.324500     186.0000     212.5600     208.7300
         640    17.336700     222.0000     212.2600     208.7600
         641    17.349000     235.0000     212.0100     208.7800
         642    17.361200     217.0000     211.7900     208.8100
         643    17.373500     203.0000     211.6100     208.8400
         644    17.385700     220.0000     211.4500     208.8700
         645    17.398000     196.0000     211.3100     208.8900
         646    17.410200     208.0000     211.1900     208.9200
         647    17.422500     229.0000     211.0900     208.9500
         648    17.434700     250.0000     211.0000     208.9800
         649    17.447000     209.0000     210.9200     209.0100
         650    17.459200     211.0000     210.8500     209.0400
         651    17.471500     215.0000     210.7900     209.0700
         652    17.483700     193.0000     210.7400     209.1000
         653    17.496000     231.0000     210.7000     209.1300
         654    17.508200     220.0000     210.6600     209.1600
         655    17.520500     218.0000     210.6300     209.1900
         656    17.532700     222.0000     210.6000     209.2200
         657    17.545000     195.0000     210.5800     209.2600
         658    17.557200     212.0000     210.5600     209.2900
         659    17.569500     208.0000     210.5500     209.3200
         660    17.581700     229.0000     210.5400     209.3500
         661    17.594000     198.0000     210.5300     209.3900
         662    17.606200     233.0000     210.5300     209.4200
         663    17.618500     218.0000     210.5300     209.4500
         664    17.630700     217.0000     210.5300     209.4900
         665    17.643000     232.0000     210.5400     209.5200
         666    17.655200     220.0000     210.5400     209.5600
         667    17.667500     231.0000     210.5500     209.5900
         668    17.679700     220.0000     210.5600     209.6300
         669    17.692000     222.0000     210.5800     209.6700
         670    17.704200     205.0000     210.5900     209.7000
         671    17.716500     234.0000     210.6100     209.7400
         672    17.728700     193.0000     210.6200     209.7800
         673    17.741000     214.0000     210.6400     209.8100
         674    17.753200     204.0000     210.6600     209.8500
         675    17.765500     232.0000     210.6800     209.8900
         676    17.777700     203.0000     210.7100     209.9300
         677    17.790000     224.0000     210.7300     209.9700
         678    17.802200     220.0000     210.7600     210.0100
         679    17.814500     215.0000     210.7900     210.0500
         680    17.826700     214.0000     210.8200     210.0900
         681    17.839000     190.0000     210.8500     210.1300
         682    17.851300     235.0000     210.8800     210.1700
         683    17.863500     196.0000     210.9100     210.2100
         684    17.875800     192.0000     210.9500     210.2500
         685    17.888000     219.0000     210.9800     210.2900
         686    17.900300     222.0000     211.0200     210.3300
         687    17.912500     209.0000     211.0500     210.3800
         688    17.924800     211.0000     211.0900     210.4200
         689    17.937000     198.0000     211.1300     210.4600
         690    17.949300     250.0000     211.1700     210.5000
         691    17.961500     243.0000     211.2200     210.5500
         692    17.973800     237.0000     211.2600     210.5900
         693    17.986000     233.0000     211.3100     210.6400
         694    17.998300     258.0000     211.3500     210.6800
         695    18.010500     216.0000     211.4000     210.7200
         696    18.022800     234.0000     211.4500     210.7700
         697    18.035000     228.0000     211.5000     210.8200
         698    18.047300     210.0000     211.5500     210.8600
         699    18.059500     200.0000     211.6100     210.9100
         700    18.071800     232.0000     211.6600     210.9500
         701    18.084000     211.0000     211.7200     211.0000
         702    18.096300     225.0000     211.7900     211.0500
         703    18.108500     226.0000     211.8500     211.0900
         704    18.120800     194.0000     211.9200     211.1400
         705    18.133000     217.0000     211.9900     211.1900
         706    18.145300     221.0000     212.0600     211.2400
         707    18.157500     219.0000     212.1400     211.2900
         708    18.169800     212.0000     212.2300     211.3400
         709    18.182000     218.0000     212.3200     211.3800
         710    18.194300     206.0000     212.4100     211.4300
         711    18.206500     232.0000     212.5200     211.4800
         712    18.218800     207.0000     212.6400     211.5300
         713    18.231000     208.0000     212.7700     211.5800
         714    18.243300     198.0000     212.9200     211.6300
         715    18.255500     214.0000     213.1000     211.6900
         716    18.267800     202.0000     213.3000     211.7400
         717    18.280000     229.0000     213.5200     211.7900
         718    18.292300     234.0000     213.8000     211.8400
         719    18.304500     219.0000     214.1600     211.8900
         720    18.316800     205.0000     214.6000     211.9400
         721    18.329000     192.0000     215.1700     212.0000
         722    18.341300     231.0000     215.9100     212.0500
         723    18.353500     238.0000     216.8900     212.1000
         724    18.365800     248.0000     218.2000     212.1600
         725    18.378000     230.0000     219.9600     212.2100
         726    18.390300     219.0000     222.2900     212.2600
         727    18.402500     224.0000     225.2500     212.3200
         728    18.414800     245.0000     228.6900     212.3700
         729    18.427000     223.0000     232.1800     212.4300
         730    18.439300     254.0000     235.3800     212.4800
         731    18.451500     249.0000     238.2200     212.5400
         732    18.463800     263.0000     240.2200     212.6000
         733    18.476000     213.0000     240.2800     212.6500
         734    18.488300     224.0000     238.0000     212.7100
         735    18.500600     229.0000     234.5900     212.7600
         736    18.512800     240.0000     231.3000     212.8200
         737    18.525100     243.0000     228.1300     212.8800
         738    18.537300     217.0000     224.8400     212.9400
         739    18.549600     209.0000     221.8700     212.9900
         740    18.561800     211.0000     219.6700     213.0500
         741    18.574100     236.0000     218.2200     213.1100
         742    18.586300     223.0000     217.3200     213.1700
         743    18.598600     233.0000     216.7600     213.2300
         744    18.610800     207.0000     216.4300     213.2900
         745    18.623100     234.0000     216.2700     213.3400
         746    18.635300     227.0000     216.2500     213.4000
         747    18.647600     233.0000     216.3600     213.4600
         748    18.659800     184.0000     216.6000     213.5200
         749    18.672100     216.0000     217.0200     213.5800
         750    18.684300     244.0000     217.6500     213.6400
         751    18.696600     232.0000     218.5800     213.7000
         752    18.708800     222.0000     219.9100     213.7700
         753    18.721100     229.0000     221.7400     213.8300
         754    18.733300     224.0000     224.0400     213.8900
         755    18.745600     215.0000     226.3000     213.9500
         756    18.757800     212.0000     228.2300     214.0100
         757    18.770100     227.0000     230.1800     214.0700
         758    18.782300     223.0000     231.9000     214.1400
         759    18.794600     230.0000     232.0800     214.2000
         760    18.806800     248.0000     229.9300     214.2600
         761    18.819100     210.0000     227.2100     214.3200
         762    18.831300     217.0000     225.3200     214.3900
         763    18.843600     213.0000     223.5600     214.4500
         764    18.855800     236.0000     221.3400     214.5200
         765    18.868100     186.0000     219.3200     214.5800
         766    18.880300     219.0000     218.0100     214.6400
         767    18.892600     218.0000     217.2600     214.7100
         768    18.904800     230.0000     216.8200     214.7700
         769    18.917100     231.0000     216.5400     214.8400
         770    18.929300     197.0000     216.3600     214.9000
         771    18.941600     232.0000     216.2500     214.9700
         772    18.953800     224.0000     216.1900     215.0300
         773    18.966100     192.0000     216.1500     215.1000
         774    18.978300     210.0000     216.1300     215.1700
         775    18.990600     213.0000     216.1300     215.2300
         776    19.002800     212.0000     216.1500     215.3000
         777    19.015100     266.0000     216.1700     215.3600
         778    19.027300     232.0000     216.2100     215.4300
         779    19.039600     222.0000     216.2500     215.5000
         780    19.051800     209.0000     216.3000     215.5700
         781    19.064100     219.0000     216.3500     215.6300
         782    19.076300     206.0000     216.4200     215.7000
         783    19.088600     215.0000     216.4900     215.7700
         784    19.100800     182.0000     216.5600     215.8400
         785    19.113100     190.0000     216.6400     215.9000
         786    19.125300     197.0000     216.7100     215.9700
         787    19.137600     229.0000     216.7800     216.0400
         788    19.149900     224.0000     216.8500     216.1100
         789    19.162100     202.0000     216.8900     216.1800
         790    19.174400     221.0000     216.9300     216.2500
         791    19.186600     225.0000     216.9800     216.3200
         792    19.198900     228.0000     217.0200     216.3900
         793    19.211100     214.0000     217.0600     216.4600
         794    19.223400     211.0000     217.1100     216.5300
         795    19.235600     219.0000     217.1600     216.6000
         796    19.247900     233.0000     217.2100     216.6700
         797    19.260100     269.0000     217.2700     216.7400
         798    19.272400     205.0000     217.3300     216.8100
         799    19.284600     215.0000     217.4000     216.8800
         800    19.296900     224.0000     217.4600     216.9500
         801    19.309100     246.0000     217.5300     217.0200
         802    19.321400     217.0000     217.6000     217.0900
         803    19.333600     211.0000     217.6700     217.1600
         804    19.345900     212.0000     217.7500     217.2300
         805    19.358100     213.0000     217.8200     217.3000
         806    19.370400     222.0000     217.8900     217.3800
         807    19.382600     215.0000     217.9700     217.4500
         808    19.394900     210.0000     218.0400     217.5200
         809    19.407100     218.0000     218.1200     217.5900
         810    19.419400     239.0000     218.1900     217.6600
         811    19.431600     206.0000     218.2700     217.7400
         812    19.443900     237.0000     218.3500     217.8100
         813    19.456100     216.0000     218.4300     217.8800
         814    19.468400     204.0000     218.5000     217.9600
         815    19.480600     222.0000     218.5800     218.0300
         816    19.492900     223.0000     218.6700     218.1000
         817    19.505100     241.0000     218.7500     218.1800
         818    19.517400     229.0000     218.8300     218.2500
         819    19.529600     181.0000     218.9100     218.3200
         820    19.541900     221.0000     219.0000     218.4000
         821    19.554100     213.0000     219.0800     218.4700
         822    19.566400     204.0000     219.1700     218.5400
         823    19.578600     212.0000     219.2600     218.6200
         824    19.590900     223.0000     219.3500     218.6900
         825    19.603100     234.0000     219.4400     218.7700
         826    19.615400     215.0000     219.5400     218.8400
         827    19.627600     233.0000     219.6300     218.9200
         828    19.639900     219.0000     219.7300     218.9900
         829    19.652100     239.0000     219.8300     219.0700
         830    19.664400     224.0000     219.9400     219.1400
         831    19.676600     217.0000     220.0500     219.2200
         832    19.688900     236.0000     220.1800     219.2900
         833    19.701100     235.0000     220.3100     219.3700
         834    19.713400     219.0000     220.4500     219.4400
         835    19.725600     213.0000     220.6100     219.5200
         836    19.737900     226.0000     220.7900     219.5900
         837    19.750100     209.0000     221.0000     219.6700
         838    19.762400     229.0000     221.2500     219.7400
         839    19.774700     234.0000     221.5200     219.8200
         840    19.786900     218.0000     221.8000     219.9000
         841    19.799200     206.0000     222.0800     219.9700
         842    19.811400     174.0000     222.3400     220.0500
         843    19.823700     218.0000     222.5800     220.1300
         844    19.835900     214.0000     222.7300     220.2000
         845    19.848200     220.0000     222.7700     220.2800
         846    19.860400     234.0000     222.7500     220.3500
         847    19.872700     246.0000     222.7400     220.4300
         848    19.884900     225.0000     222.7500     220.5100
         849    19.897200     218.0000     222.7600     220.5800
         850    19.909400     205.0000     222.7700     220.6600
         851    19.921700     222.0000     222.8300     220.7400
         852    19.933900     223.0000     222.9400     220.8200
         853    19.946200     227.0000     223.0900     220.8900
         854    19.958400     211.0000     223.2900     220.9700
         855    19.970700     242.0000     223.5400     221.0500
         856    19.982900     230.0000     223.8200     221.1200
         857    19.995200     208.0000     224.1500     221.2000
         858    20.007400     235.0000     224.5400     221.2800
         859    20.019700     260.0000     225.0000     221.3600
         860    20.031900     222.0000     225.5400     221.4300
         861    20.044200     221.0000     226.2100     221.5100
         862    20.056400     218.0000     227.0200     221.5900
         863    20.068700     214.0000     228.0500     221.6700
         864    20.080900     209.0000     229.3400     221.7400
         865    20.093200     245.0000     231.0100     221.8200
         866    20.105400     243.0000     233.1600     221.9000
         867    20.117700     223.0000     235.9500     221.9800
         868    20.129900     258.0000     239.5100     222.0600
         869    20.142200     240.0000     243.9500     222.1300
         870    20.154400     255.0000     249.4700     222.2100
         871    20.166700     219.0000     256.4200     222.2900
         872    20.178900     258.0000     265.0500     222.3700
         873    20.191200     248.0000     275.0900     222.4500
         874    20.203400     274.0000     285.5300     222.5200
         875    20.215700     303.0000     295.3300     222.6000
         876    20.227900     317.0000     304.1500     222.6800
         877    20.240200     309.0000     312.1700     222.7600
         878    20.252400     302.0000     316.4700     222.8400
         879    20.264700     326.0000     313.5900     222.9200
         880    20.276900     309.0000     303.9300     222.9900
         881    20.289200     267.0000     292.4800     223.0700
         882    20.301400     291.0000     282.3600     223.1500
         883    20.313700     262.0000     272.5400     223.2300
         884    20.325900     269.0000     261.9500     223.3100
         885    20.338200     272.0000     251.9600     223.3900
         886    20.350400     233.0000     244.2600     223.4600
         887    20.362700     234.0000     239.0000     223.5400
         888    20.374900     261.0000     235.5000     223.6200
         889    20.387200     227.0000     233.1400     223.7000
         890    20.399400     211.0000     231.4900     223.7800
         891    20.411700     246.0000     230.3000     223.8600
         892    20.424000     238.0000     229.4300     223.9300
         893    20.436200     221.0000     228.7600     224.0100
         894    20.448500     230.0000     228.2600     224.0900
         895    20.460700     224.0000     227.8600     224.1700
         896    20.473000     234.0000     227.5600     224.2500
         897    20.485200     238.0000     227.3100     224.3300
         898    20.497500     206.0000     227.1200     224.4100
         899    20.509700     207.0000     226.9700     224.4800
         900    20.522000     222.0000     226.8600     224.5600
         901    20.534200     225.0000     226.7700     224.6400
         902    20.546500     234.0000     226.7000     224.7200
         903    20.558700     245.0000     226.6500     224.8000
         904    20.571000     229.0000     226.6200     224.8800
         905    20.583200     237.0000     226.6000     224.9500
         906    20.595500     218.0000     226.5900     225.0300
         907    20.607700     211.0000     226.5900     225.1100
         908    20.620000     235.0000     226.6000     225.1900
         909    20.632200     231.0000     226.6200     225.2700
         910    20.644500     214.0000     226.6400     225.3400
         911    20.656700     221.0000     226.6700     225.4200
         912    20.669000     237.0000     226.7000     225.5000
         913    20.681200     241.0000     226.7400     225.5800
         914    20.693500     234.0000     226.7800     225.6600
         915    20.705700     219.0000     226.8300     225.7300
         916    20.718000     230.0000     226.8800     225.8100
         917    20.730200     223.0000     226.9300     225.8900
         918    20.742500     247.0000     226.9800     225.9700
         919    20.754700     213.0000     227.0400     226.0500
         920    20.767000     256.0000     227.1000     226.1200
         921    20.779200     239.0000     227.1600     226.2000
         922    20.791500     216.0000     227.2200     226.2800
         923    20.803700     222.0000     227.2800     226.3600
         924    20.816000     210.0000     227.3500     226.4300
         925    20.828200     236.0000     227.4200     226.5100
         926    20.840500     250.0000     227.4900     226.5900
         927    20.852700     221.0000     227.5600     226.6700
         928    20.865000     219.0000     227.6300     226.7400
         929    20.877200     222.0000     227.7000     226.8200
         930    20.889500     199.0000     227.7700     226.9000
         931    20.901700     255.0000     227.8500     226.9800
         932    20.914000     233.0000     227.9200     227.0500
         933    20.926200     224.0000     228.0000     227.1300
         934    20.938500     232.0000     228.0800     227.2100
         935    20.950700     264.0000     228.1600     227.2800
         936    20.963000     193.0000     228.2400     227.3600
         937    20.975200     217.0000     228.3200     227.4400
         938    20.987500     245.0000     228.4000     227.5100
         939    20.999700     214.0000     228.4800     227.5900
         940    21.012000     236.0000     228.5700     227.6700
         941    21.024200     219.0000     228.6500     227.7400
         942    21.036500     237.0000     228.7400     227.8200
         943    21.048700     221.0000     228.8300     227.9000
         944    21.061000     219.0000     228.9200     227.9700
         945    21.073300     238.0000     229.0100     228.0500
         946    21.085500     227.0000     229.1000     228.1200
         947    21.097800     231.0000     229.2000     228.2000
         948    21.110000     248.0000     229.3000     228.2700
         949    21.122300     244.0000     229.4000     228.3500
         950    21.134500     220.0000     229.5000     228.4300
         951    21.146800     216.0000     229.6100     228.5000
         952    21.159000     237.0000     229.7200     228.5800
         953    21.171300     253.0000     229.8300     228.6500
         954    21.183500     202.0000     229.9500     228.7300
         955    21.195800     209.0000     230.0800     228.8000
         956    21.208000     233.0000     230.2200     228.8800
         957    21.220300     245.0000     230.3700     228.9500
         958    21.232500     264.0000     230.5300     229.0300
         959    21.244800     229.0000     230.7100     229.1000
         960    21.257000     230.0000     230.9100     229.1800
         961    21.269300     234.0000     231.1400     229.2500
         962    21.281500     250.0000     231.4100     229.3200
         963    21.293800     224.0000     231.7400     229.4000
         964    21.306000     244.0000     232.1500     229.4700
         965    21.318300     243.0000     232.6700     229.5500
         966    21.330500     234.0000     233.3400     229.6200
         967    21.342800     237.0000     234.2100     229.6900
         968    21.355000     247.0000     235.3000     229.7700
         969    21.367300     247.0000     236.5800     229.8400
         970    21.379500     266.0000     237.9300     229.9100
         971    21.391800     255.0000     239.2300     229.9900
         972    21.404000     260.0000     240.4300     230.0600
         973    21.416300     252.0000     241.3500     230.1300
         974    21.428500     284.0000     241.6600     230.2000
         975    21.440800     260.0000     241.1800     230.2800
         976    21.453000     262.0000     240.2500     230.3500
         977    21.465300     245.0000     239.3400     230.4200
         978    21.477500     233.0000     238.5500     230.4900
         979    21.489800     237.0000     237.7000     230.5700
         980    21.502000     226.0000     236.7800     230.6400
         981    21.514300     247.0000     236.0000     230.7100
         982    21.526500     230.0000     235.4800     230.7800
         983    21.538800     238.0000     235.2200     230.8500
         984    21.551000     259.0000     235.1500     230.9200
         985    21.563300     235.0000     235.2100     231.0000
         986    21.575500     233.0000     235.3700     231.0700
         987    21.587800     223.0000     235.6200     231.1400
         988    21.600000     221.0000     235.9500     231.2100
         989    21.612300     226.0000     236.3500     231.2800
         990    21.624500     236.0000     236.8400     231.3500
         991    21.636800     220.0000     237.3800     231.4200
         992    21.649000     236.0000     238.0700     231.4900
         993    21.661300     242.0000     238.9200     231.5600
         994    21.673500     254.0000     239.9500     231.6300
         995    21.685800     245.0000     241.2100     231.7000
         996    21.698100     231.0000     242.7900     231.7700
         997    21.710300     259.0000     244.7800     231.8400
         998    21.722600     226.0000     247.3200     231.9100
         999    21.734800     270.0000     250.6000     231.9700
        1000    21.747100     247.0000     254.8800     232.0400
        1001    21.759300     234.0000     260.5200     232.1100
        1002    21.771600     253.0000     268.0100     232.1800
        1003    21.783800     273.0000     278.0200     232.2500
        1004    21.796100     271.0000     291.4400     232.3200
        1005    21.808300     306.0000     308.9700     232.3800
        1006    21.820600     316.0000     330.2600     232.4500
        1007    21.832800     340.0000     353.3000     232.5200
        1008    21.845100     374.0000     375.8000     232.5900
        1009    21.857300     419.0000     396.7900     232.6500
        1010    21.869600     404.0000     413.9600     232.7200
        1011    21.881800     422.0000     420.9200     232.7900
        1012    21.894100     443.0000     412.0600     232.8500
        1013    21.906300     380.0000     391.8000     232.9200
        1014    21.918600     376.0000     370.7000     232.9900
        1015    21.930800     354.0000     352.6100     233.0500
        1016    21.943100     317.0000     334.1400     233.1200
        1017    21.955300     339.0000     313.1600     233.1800
        1018    21.967600     275.0000     292.8300     233.2500
        1019    21.979800     257.0000     276.8500     233.3100
        1020    21.992100     279.0000     265.7700     233.3800
        1021    22.004300     289.0000     258.3700     233.4400
        1022    22.016600     253.0000     253.3700     233.5100
        1023    22.028800     270.0000     249.9100     233.5700
        1024    22.041100     237.0000     247.4400     233.6400
        1025    22.053300     243.0000     245.6600     233.7000
        1026    22.065600     241.0000     244.3800     233.7600
        1027    22.077800     237.0000     243.4600     233.8300
        1028    22.090100     260.0000     242.8500     233.8900
        1029    22.102300     239.0000     242.5000     233.9500
        1030    22.114600     260.0000     242.4000     234.0200
        1031    22.126800     223.0000     242.5900     234.0800
        1032    22.139100     224.0000     243.0900     234.1400
        1033    22.151300     247.0000     243.9900     234.2000
        1034    22.163600     240.0000     245.4000     234.2700
        1035    22.175800     271.0000     247.4200     234.3300
        1036    22.188100     294.0000     250.0100     234.3900
        1037    22.200300     256.0000     252.9500     234.4500
        1038    22.212600     241.0000     255.9000     234.5100
        1039    22.224800     281.0000     258.6700     234.5700
        1040    22.237100     256.0000     260.9800     234.6300
        1041    22.249300     267.0000     262.0400     234.6900
        1042    22.261600     269.0000     261.0800     234.7500
        1043    22.273800     263.0000     258.4900     234.8100
        1044    22.286100     274.0000     255.6300     234.8700
        1045    22.298300     264.0000     253.1700     234.9300
        1046    22.310600     261.0000     250.7400     234.9900
        1047    22.322800     251.0000     247.9700     235.0500
        1048    22.335100     225.0000     245.1700     235.1100
        1049    22.347400     280.0000     242.8700     235.1700
        1050    22.359600     237.0000     241.2400     235.2300
        1051    22.371900     251.0000     240.1900     235.2900
        1052    22.384100     257.0000     239.4300     235.3400
        1053    22.396400     220.0000     238.9000     235.4000
        1054    22.408600     246.0000     238.5300     235.4600
        1055    22.420900     227.0000     238.2500     235.5200
        1056    22.433100     243.0000     238.0400     235.5700
        1057    22.445400     222.0000     237.8900     235.6300
        1058    22.457600     248.0000     237.7700     235.6900
        1059    22.469900     245.0000     237.6800     235.7400
        1060    22.482100     262.0000     237.6100     235.8000
        1061    22.494400     226.0000     237.5600     235.8600
        1062    22.506600     261.0000     237.5300     235.9100
        1063    22.518900     217.0000     237.5000     235.9700
        1064    22.531100     258.0000     237.4900     236.0200
        1065    22.543400     217.0000     237.4800     236.0800
        1066    22.555600     247.0000     237.4800     236.1300
        1067    22.567900     222.0000     237.4800     236.1800
        1068    22.580100     254.0000     237.5000     236.2400
        1069    22.592400     239.0000     237.5100     236.2900
        1070    22.604600     258.0000     237.5400     236.3500
        1071    22.616900     229.0000     237.5700     236.4000
        1072    22.629100     242.0000     237.6100     236.4500
        1073    22.641400     261.0000     237.6500     236.5000
        1074    22.653600     246.0000     237.7100     236.5600
        1075    22.665900     272.0000     237.7800     236.6100
        1076    22.678100     262.0000     237.8500     236.6600
        1077    22.690400     247.0000     237.9300     236.7100
        1078    22.702600     267.0000     238.0000     236.7600
        1079    22.714900     223.0000     238.0700     236.8200
        1080    22.727100     258.0000     238.1200     236.8700
        1081    22.739400     252.0000     238.1400     236.9200
        1082    22.751600     264.0000     238.1300     236.9700
        1083    22.763900     246.0000     238.1200     237.0200
        1084    22.776100     209.0000     238.1200     237.0700
        1085    22.788400     234.0000     238.1200     237.1200
        1086    22.800600     257.0000     238.1200     237.1700
        1087    22.812900     244.0000     238.1100     237.2200
        1088    22.825100     236.0000     238.1100     237.2600
        1089    22.837400     243.0000     238.1200     237.3100
        1090    22.849600     219.0000     238.1400     237.3600
        1091    22.861900     219.0000     238.1700     237.4100
        1092    22.874100     246.0000     238.2000     237.4600
        1093    22.886400     249.0000     238.2300     237.5000
        1094    22.898600     213.0000     238.2600     237.5500
        1095    22.910900     236.0000     238.3000     237.6000
        1096    22.923100     244.0000     238.3300     237.6400
        1097    22.935400     246.0000     238.3700     237.6900
        1098    22.947600     215.0000     238.4000     237.7400
        1099    22.959900     226.0000     238.4400     237.7800
        1100    22.972100     256.0000     238.4800     237.8300
        1101    22.984400     211.0000     238.5200     237.8700
        1102    22.996700     235.0000     238.5600     237.9200
        1103    23.008900     229.0000     238.5900     237.9600
        1104    23.021200     216.0000     238.6300     238.0100
        1105    23.033400     245.0000     238.6700     238.0500
        1106    23.045700     233.0000     238.7100     238.0900
        1107    23.057900     228.0000     238.7500     238.1400
        1108    23.070200     220.0000     238.7900     238.1800
        1109    23.082400     234.0000     238.8200     238.2200
        1110    23.094700     232.0000     238.8600     238.2700
        1111    23.106900     245.0000     238.9000     238.3100
        1112    23.119200     241.0000     238.9400     238.3500
        1113    23.131400     258.0000     238.9800     238.3900
        1114    23.143700     255.0000     239.0200     238.4300
        1115    23.155900     245.0000     239.0500     238.4700
        1116    23.168200     198.0000     239.0900     238.5100
        1117    23.180400     262.0000     239.1300     238.5600
        1118    23.192700     222.0000     239.1700     238.6000
        1119    23.204900     238.0000     239.2100     238.6400
        1120    23.217200     260.0000     239.2400     238.6700
        1121    23.229400     234.0000     239.2800     238.7100
        1122    23.241700     246.0000     239.3200     238.7500
        1123    23.253900     225.0000     239.3600     238.7900
        1124    23.266200     238.0000     239.3900     238.8300
        1125    23.278400     264.0000     239.4300     238.8700
        1126    23.290700     230.0000     239.4700     238.9100
        1127    23.302900     263.0000     239.5000     238.9400
        1128    23.315200     219.0000     239.5400     238.9800
        1129    23.327400     248.0000     239.5800     239.0200
        1130    23.339700     251.0000     239.6100     239.0500
        1131    23.351900     281.0000     239.6500     239.0900
        1132    23.364200     211.0000     239.6800     239.1300
        1133    23.376400     221.0000     239.7200     239.1600
        1134    23.388700     229.0000     239.7500     239.2000
        1135    23.400900     232.0000     239.7900     239.2300
        1136    23.413200     201.0000     239.8300     239.2700
        1137    23.425400     250.0000     239.8600     239.3000
        1138    23.437700     252.0000     239.9000     239.3400
        1139    23.449900     247.0000     239.9300     239.3700
        1140    23.462200     244.0000     239.9700     239.4000
        1141    23.474400     233.0000     240.0000     239.4400
        1142    23.486700     227.0000     240.0300     239.4700
        1143    23.498900     242.0000     240.0700     239.5000
        1144    23.511200     240.0000     240.1000     239.5300
        1145    23.523400     253.0000     240.1400     239.5700
        1146    23.535700     231.0000     240.1700     239.6000
        1147    23.547900     257.0000     240.2100     239.6300
        1148    23.560200     246.0000     240.2400     239.6600
        1149    23.572400     257.0000     240.2700     239.6900
        1150    23.584700     242.0000     240.3100     239.7200
        1151    23.596900     258.0000     240.3400     239.7500
        1152    23.609200     252.0000     240.3800     239.7800
        1153    23.621400     256.0000     240.4100     239.8100
        1154    23.633700     255.0000     240.4500     239.8400
        1155    23.646000     240.0000     240.4900     239.8700
        1156    23.658200     249.0000     240.5200     239.9000
        1157    23.670500     253.0000     240.5600     239.9200
        1158    23.682700     223.0000     240.6000     239.9500
        1159    23.695000     237.0000     240.6400     239.9800
        1160    23.707200     248.0000     240.6800     240.0100
        1161    23.719500     254.0000     240.7300     240.0300
        1162    23.731700     260.0000     240.7800     240.0600
        1163    23.744000     239.0000     240.8300     240.0900
        1164    23.756200     243.0000     240.8900     240.1100
        1165    23.768500     251.0000     240.9600     240.1400
        1166    23.780700     236.0000     241.0400     240.1600
        1167    23.793000     213.0000     241.1300     240.1900
        1168    23.805200     251.0000     241.2500     240.2100
        1169    23.817500     251.0000     241.3900     240.2400
        1170    23.829700     243.0000     241.5800     240.2600
        1171    23.842000     248.0000     241.8300     240.2800
        1172    23.854200     267.0000     242.1300     240.3100
        1173    23.866500     231.0000     242.4800     240.3300
        1174    23.878700     251.0000     242.8300     240.3500
        1175    23.891000     265.0000     243.1700     240.3700
        1176    23.903200     231.0000     243.4800     240.4000
        1177    23.915500     240.0000     243.6900     240.4200
        1178    23.927700     263.0000     243.6900     240.4400
        1179    23.940000     237.0000     243.4800     240.4600
        1180    23.952200     242.0000     243.2100     240.4800
        1181    23.964500     260.0000     243.0000     240.5000
        1182    23.976700     241.0000     242.8200     240.5200
        1183    23.989000     255.0000     242.5900     240.5400
        1184    24.001200     236.0000     242.3200     240.5600
        1185    24.013500     242.0000     242.0600     240.5800
        1186    24.025700     242.0000     241.8600     240.6000
        1187    24.038000     247.0000     241.7300     240.6200
        1188    24.050200     244.0000     241.6500     240.6300
        1189    24.062500     238.0000     241.5900     240.6500
        1190    24.074700     239.0000     241.5600     240.6700
        1191    24.087000     250.0000     241.5400     240.6900
        1192    24.099200     234.0000     241.5300     240.7000
        1193    24.111500     249.0000     241.5300     240.7200
        1194    24.123700     234.0000     241.5300     240.7400
        1195    24.136000     242.0000     241.5300     240.7500
        1196    24.148200     225.0000     241.5400     240.7700
        1197    24.160500     257.0000     241.5500     240.7800
        1198    24.172700     256.0000     241.5600     240.8000
        1199    24.185000     204.0000     241.5700     240.8100
        1200    24.197200     238.0000     241.5900     240.8200
        1201    24.209500     251.0000     241.6000     240.8400
        1202    24.221700     242.0000     241.6100     240.8500
        1203    24.234000     251.0000     241.6300     240.8600
        1204    24.246200     233.0000     241.6400     240.8800
        1205    24.258500     226.0000     241.6600     240.8900
        1206    24.270700     232.0000     241.6700     240.9000
        1207    24.283000     239.0000     241.6900     240.9100
        1208    24.295300     245.0000     241.7000     240.9200
        1209    24.307500     239.0000     241.7200     240.9400
        1210    24.319800     243.0000     241.7300     240.9500
        1211    24.332000     259.0000     241.7500     240.9600
        1212    24.344300     235.0000     241.7600     240.9700
        1213    24.356500     233.0000     241.7800     240.9800
        1214    24.368800     210.0000     241.7900     240.9800
        1215    24.381000     235.0000     241.8100     240.9900
        1216    24.393300     270.0000     241.8300     241.0000
        1217    24.405500     229.0000     241.8400     241.0100
        1218    24.417800     266.0000     241.8600     241.0200
        1219    24.430000     222.0000     241.8700     241.0300
        1220    24.442300     237.0000     241.8900     241.0300
        1221    24.454500     232.0000     241.9000     241.0400
        1222    24.466800     244.0000     241.9200     241.0500
        1223    24.479000     240.0000     241.9300     241.0500
        1224    24.491300     254.0000     241.9500     241.0600
        1225    24.503500     258.0000     241.9600     241.0600
        1226    24.515800     240.0000     241.9800     241.0700
        1227    24.528000     271.0000     241.9900     241.0700
        1228    24.540300     255.0000     242.0100     241.0800
        1229    24.552500     211.0000     242.0200     241.0800
        1230    24.564800     230.0000     242.0400     241.0900
        1231    24.577000     253.0000     242.0500     241.0900
        1232    24.589300     232.0000     242.0700     241.0900
        1233    24.601500     225.0000     242.0800     241.1000
        1234    24.613800     242.0000     242.1000     241.1000
        1235    24.626000     241.0000     242.1100     241.1000
        1236    24.638300     247.0000     242.1300     241.1000
        1237    24.650500     249.0000     242.1400     241.1000
        1238    24.662800     224.0000     242.1600     241.1000
        1239    24.675000     257.0000     242.1700     241.1100
        1240    24.687300     245.0000     242.1900     241.1100
        1241    24.699500     225.0000     242.2000     241.1100
        1242    24.711800     239.0000     242.2200     241.1100
        1243    24.724000     272.0000     242.2300     241.1100
        1244    24.736300     237.0000     242.2500     241.1000
        1245    24.748500     273.0000     242.2700     241.1000
        1246    24.760800     207.0000     242.2800     241.1000
        1247    24.773000     236.0000     242.3000     241.1000
        1248    24.785300     254.0000     242.3200     241.1000
        1249    24.797500     235.0000     242.3300     241.0900
        1250    24.809800     252.0000     242.3500     241.0900
        1251    24.822000     239.0000     242.3700     241.0900
        1252    24.834300     225.0000     242.3900     241.0800
        1253    24.846500     230.0000     242.4100     241.0800
        1254    24.858800     275.0000     242.4300     241.0800
        1255    24.871000     235.0000     242.4500     241.0700
        1256    24.883300     231.0000     242.4700     241.0700
        1257    24.895500     255.0000     242.4900     241.0600
        1258    24.907800     258.0000     242.5100     241.0500
        1259    24.920100     261.0000     242.5400     241.0500
        1260    24.932300     253.0000     242.5600     241.0400
        1261    24.944600     253.0000     242.5800     241.0400
        1262    24.956800     225.0000     242.6100     241.0300
        1263    24.969100     254.0000     242.6400     241.0200
        1264    24.981300     237.0000     242.6600     241.0100
        1265    24.993600     232.0000     242.6900     241.0000
        1266    25.005800     242.0000     242.7200     241.0000
        1267    25.018100     260.0000     242.7600     240.9900
        1268    25.030300     214.0000     242.7900     240.9800
        1269    25.042600     234.0000     242.8200     240.9700
        1270    25.054800     247.0000     242.8600     240.9600
        1271    25.067100     270.0000     242.9000     240.9500
        1272    25.079300     243.0000     242.9400     240.9400
        1273    25.091600     234.0000     242.9800     240.9300
        1274    25.103800     250.0000     243.0300     240.9200
        1275    25.116100     243.0000     243.0700     240.9000
        1276    25.128300     245.0000     243.1200     240.8900
        1277    25.140600     247.0000     243.1800     240.8800
        1278    25.152800     250.0000     243.2300     240.8700
        1279    25.165100     256.0000     243.2900     240.8500
        1280    25.177300     247.0000     243.3600     240.8400
        1281    25.189600     229.0000     243.4200     240.8300
        1282    25.201800     238.0000     243.5000     240.8100
        1283    25.214100     244.0000     243.5700     240.8000
        1284    25.226300     230.0000     243.6500     240.7900
        1285    25.238600     242.0000     243.7400     240.7700
        1286    25.250800     248.0000     243.8400     240.7500
        1287    25.263100     232.0000     243.9400     240.7400
        1288    25.275300     219.0000     244.0500     240.7200
        1289    25.287600     229.0000     244.1700     240.7100
        1290    25.299800     260.0000     244.3000     240.6900
        1291    25.312100     255.0000     244.4300     240.6700
        1292    25.324300     215.0000     244.5900     240.6600
        1293    25.336600     266.0000     244.7500     240.6400
        1294    25.348800     236.0000     244.9300     240.6200
        1295    25.361100     256.0000     245.1200     240.6000
        1296    25.373300     258.0000     245.3400     240.5800
        1297    25.385600     270.0000     245.5700     240.5600
        1298    25.397800     262.0000     245.8300     240.5400
        1299    25.410100     267.0000     246.1200     240.5300
        1300    25.422300     246.0000     246.4300     240.5000
        1301    25.434600     242.0000     246.7800     240.4800
        1302    25.446800     246.0000     247.1800     240.4600
        1303    25.459100     270.0000     247.6200     240.4400
        1304    25.471300     235.0000     248.1200     240.4200
        1305    25.483600     252.0000     248.6800     240.4000
        1306    25.495800     295.0000     249.3200     240.3800
        1307    25.508100     243.0000     250.0600     240.3600
        1308    25.520300     250.0000     250.9100     240.3300
        1309    25.532600     251.0000     251.8900     240.3100
        1310    25.544800     258.0000     253.0500     240.2900
        1311    25.557100     260.0000     254.3100     240.2600
        1312    25.569400     216.0000     255.9200     240.2400
        1313    25.581600     263.0000     257.8500     240.2100
        1314    25.593900     259.0000     260.1900     240.1900
        1315    25.606100     259.0000     263.0400     240.1600
        1316    25.618400     252.0000     266.5500     240.1400
        1317    25.630600     266.0000     270.9000     240.1100
        1318    25.642900     281.0000     276.3300     240.0900
        1319    25.655100     279.0000     283.2000     240.0600
        1320    25.667400     279.0000     292.0800     240.0300
        1321    25.679600     304.0000     303.8300     240.0100
        1322    25.691900     302.0000     319.7300     239.9800
        1323    25.704100     320.0000     341.5800     239.9500
        1324    25.716400     358.0000     371.5400     239.9200
        1325    25.728600     373.0000     411.3400     239.9000
        1326    25.740900     455.0000     460.6800     239.8700
        1327    25.753100     478.0000     516.0200     239.8400
        1328    25.765400     521.0000     572.4900     239.8100
        1329    25.777600     611.0000     625.4700     239.7800
        1330    25.789900     668.0000     666.5000     239.7500
        1331    25.802100     658.0000     681.3100     239.7200
        1332    25.814400     647.0000     661.7900     239.6900
        1333    25.826600     519.0000     620.0000     239.6600
        1334    25.838900     555.0000     577.5500     239.6300
        1335    25.851100     491.0000     543.6400     239.5900
        1336    25.863400     440.0000     511.8300     239.5600
        1337    25.875600     475.0000     472.5600     239.5300
        1338    25.887900     386.0000     425.7400     239.5000
        1339    25.900100     346.0000     380.6300     239.4600
        1340    25.912400     329.0000     344.7300     239.4300
        1341    25.924600     290.0000     319.0300     239.4000
        1342    25.936900     301.0000     301.2200     239.3600
        1343    25.949100     300.0000     288.8200     239.3300
        1344    25.961400     258.0000     280.0200     239.2900
        1345    25.973600     278.0000     273.6200     239.2600
        1346    25.985900     251.0000     268.8700     239.2200
        1347    25.998100     273.0000     265.2700     239.1900
        1348    26.010400     261.0000     262.5300     239.1500
        1349    26.022600     256.0000     260.4200     239.1200
        1350    26.034900     233.0000     258.8300     239.0800
        1351    26.047100     269.0000     257.6700     239.0400
        1352    26.059400     259.0000     256.8800     239.0100
        1353    26.071600     266.0000     256.4400     238.9700
        1354    26.083900     280.0000     256.3600     238.9300
        1355    26.096100     243.0000     256.6500     238.8900
        1356    26.108400     228.0000     257.4200     238.8500
        1357    26.120600     263.0000     258.7800     238.8200
        1358    26.132900     261.0000     260.9600     238.7800
        1359    26.145100     259.0000     264.2600     238.7400
        1360    26.157400     276.0000     269.0000     238.7000
        1361    26.169600     289.0000     275.3500     238.6600
        1362    26.181900     312.0000     282.9800     238.6200
        1363    26.194200     305.0000     291.1600     238.5800
        1364    26.206400     293.0000     299.2500     238.5400
        1365    26.218700     297.0000     306.4100     238.4900
        1366    26.230900     279.0000     310.8100     238.4500
        1367    26.243200     310.0000     310.2600     238.4100
        1368    26.255400     292.0000     305.0200     238.3700
        1369    26.267700     327.0000     298.4100     238.3300
        1370    26.279900     337.0000     293.2200     238.2800
        1371    26.292200     317.0000     289.4400     238.2400
        1372    26.304400     304.0000     285.4200     238.2000
        1373    26.316700     279.0000     280.1100     238.1500
        1374    26.328900     250.0000     274.3600     238.1100
        1375    26.341200     246.0000     269.7300     238.0600
        1376    26.353400     245.0000     266.8400     238.0200
        1377    26.365700     274.0000     265.4800     237.9700
        1378    26.377900     261.0000     265.1200     237.9300
        1379    26.390200     288.0000     265.1500     237.8800
        1380    26.402400     301.0000     265.1200     237.8400
        1381    26.414700     249.0000     265.2000     237.7900
        1382    26.426900     290.0000     265.8300     237.7500
        1383    26.439200     242.0000     267.6900     237.7000
        1384    26.451400     274.0000     270.8300     237.6500
        1385    26.463700     256.0000     275.4200     237.6000
        1386    26.475900     229.0000     282.0200     237.5600
        1387    26.488200     303.0000     291.4700     237.5100
        1388    26.500400     268.0000     304.2100     237.4600
        1389    26.512700     315.0000     319.5500     237.4100
        1390    26.524900     347.0000     336.0400     237.3600
        1391    26.537200     329.0000     352.3600     237.3100
        1392    26.549400     382.0000     366.5100     237.2600
        1393    26.561700     372.0000     374.4400     237.2100
        1394    26.573900     386.0000     372.5000     237.1600
        1395    26.586200     349.0000     362.9700     237.1100
        1396    26.598400     373.0000     353.1900     237.0600
        1397    26.610700     353.0000     347.9500     237.0100
        1398    26.622900     351.0000     345.9900     236.9600
        1399    26.635200     337.0000     342.7500     236.9100
        1400    26.647400     362.0000     336.3600     236.8600
        1401    26.659700     322.0000     329.0200     236.8000
        1402    26.671900     316.0000     321.6100     236.7500
        1403    26.684200     299.0000     311.1800     236.7000
        1404    26.696400     320.0000     298.0300     236.6500
        1405    26.708700     266.0000     287.6200     236.5900
        1406    26.720900     298.0000     281.8100     236.5400
        1407    26.733200     290.0000     278.6500     236.4800
        1408    26.745400     266.0000     274.9800     236.4300
        1409    26.757700     279.0000     268.7900     236.3800
        1410    26.769900     276.0000     262.0600     236.3200
        1411    26.782200     245.0000     257.2600     236.2700
        1412    26.794400     263.0000     254.4700     236.2100
        1413    26.806700     244.0000     253.0300     236.1500
        1414    26.818900     263.0000     252.5400     236.1000
        1415    26.831200     230.0000     252.8400     236.0400
        1416    26.843500     271.0000     253.9600     235.9900
        1417    26.855700     256.0000     255.9800     235.9300
        1418    26.868000     269.0000     258.9500     235.8700
        1419    26.880200     245.0000     262.6800     235.8100
        1420    26.892500     259.0000     266.7200     235.7600
        1421    26.904700     298.0000     270.7300     235.7000
        1422    26.917000     291.0000     274.3300     235.6400
        1423    26.929200     279.0000     276.4300     235.5800
        1424    26.941500     265.0000     275.7100     235.5200
        1425    26.953700     293.0000     272.3900     235.4600
        1426    26.966000     257.0000     268.5600     235.4000
        1427    26.978200     267.0000     265.6900     235.3400
        1428    26.990500     276.0000     263.6100     235.2800
        1429    27.002700     274.0000     261.2800     235.2200
        1430    27.015000     267.0000     257.9400     235.1600
        1431    27.027200     272.0000     254.0700     235.1000
        1432    27.039500     247.0000     250.6600     235.0400
        1433    27.051700     245.0000     248.1400     234.9800
        1434    27.064000     230.0000     246.3900     234.9200
        1435    27.076200     248.0000     245.1800     234.8600
        1436    27.088500     240.0000     244.3400     234.7900
        1437    27.100700     247.0000     243.7400     234.7300
        1438    27.113000     252.0000     243.3100     234.6700
        1439    27.125200     231.0000     243.0100     234.6100
        1440    27.137500     251.0000     242.8000     234.5400
        1441    27.149700     248.0000     242.6800     234.4800
        1442    27.162000     252.0000     242.6200     234.4100
        1443    27.174200     225.0000     242.6300     234.3500
        1444    27.186500     250.0000     242.6900     234.2900
        1445    27.198700     257.0000     242.8100     234.2200
        1446    27.211000     248.0000     242.9900     234.1600
        1447    27.223200     260.0000     243.2300     234.0900
        1448    27.235500     225.0000     243.5500     234.0300
        1449    27.247700     223.0000     243.9500     233.9600
        1450    27.260000     241.0000     244.4600     233.8900
        1451    27.272200     240.0000     245.0800     233.8300
        1452    27.284500     247.0000     245.8400     233.7600
        1453    27.296700     280.0000     246.7700     233.6900
        1454    27.309000     272.0000     247.8300     233.6300
        1455    27.321200     243.0000     249.2500     233.5600
        1456    27.333500     253.0000     251.0600     233.4900
        1457    27.345700     246.0000     253.4000     233.4200
        1458    27.358000     252.0000     256.5300     233.3600
        1459    27.370200     235.0000     260.7800     233.2900
        1460    27.382500     256.0000     266.5500     233.2200
        1461    27.394700     280.0000     274.1600     233.1500
        1462    27.407000     286.0000     283.6000     233.0800
        1463    27.419200     302.0000     294.3400     233.0100
        1464    27.431500     307.0000     305.5800     232.9400
        1465    27.443700     286.0000     316.2500     232.8700
        1466    27.456000     333.0000     324.5500     232.8000
        1467    27.468200     351.0000     328.1300     232.7300
        1468    27.480500     318.0000     326.0100     232.6600
        1469    27.492800     283.0000     320.1700     232.5900
        1470    27.505000     283.0000     313.9800     232.5200
        1471    27.517300     291.0000     309.3400     232.4500
        1472    27.529500     309.0000     305.7100     232.3800
        1473    27.541800     301.0000     301.5000     232.3000
        1474    27.554000     288.0000     296.1100     232.2300
        1475    27.566300     278.0000     290.6700     232.1600
        1476    27.578500     284.0000     286.8300     232.0900
        1477    27.590800     268.0000     285.6200     232.0100
        1478    27.603000     292.0000     287.3000     231.9400
        1479    27.615300     290.0000     291.8800     231.8700
        1480    27.627500     274.0000     299.3200     231.7900
        1481    27.639800     300.0000     309.4000     231.7200
        1482    27.652000     299.0000     321.5700     231.6500
        1483    27.664300     296.0000     335.3800     231.5700
        1484    27.676500     291.0000     350.5700     231.5000
        1485    27.688800     336.0000     366.1800     231.4200
        1486    27.701000     380.0000     380.7000     231.3500
        1487    27.713300     371.0000     394.9300     231.2700
        1488    27.725500     384.0000     413.8400     231.2000
        1489    27.737800     398.0000     443.4900     231.1200
        1490    27.750000     426.0000     488.4300     231.0500
        1491    27.762300     500.0000     551.8600     230.9700
        1492    27.774500     547.0000     634.7800     230.8900
        1493    27.786800     715.0000     734.1200     230.8200
        1494    27.799000     784.0000     842.6800     230.7400
        1495    27.811300     920.0000     952.0200     230.6600
        1496    27.823500    1110.0000    1049.5600     230.5800
        1497    27.835800    1194.0000    1109.5700     230.5100
        1498    27.848000    1077.0000    1102.9500     230.4300
        1499    27.860300    1023.0000    1032.5000     230.3500
        1500    27.872500     826.0000     940.9300     230.2700
        1501    27.884800     827.0000     866.7800     230.1900
        1502    27.897000     786.0000     814.0800     230.1100
        1503    27.909300     784.0000     761.8500     230.0400
        1504    27.921500     710.0000     688.9300     229.9600
        1505    27.933800     585.0000     596.8100     229.8800
        1506    27.946000     482.0000     506.6400     229.8000
        1507    27.958300     445.0000     434.8500     229.7200
        1508    27.970500     418.0000     383.6900     229.6400
        1509    27.982800     323.0000     348.4200     229.5600
        1510    27.995000     353.0000     323.8700     229.4800
        1511    28.007300     350.0000     306.3300     229.4000
        1512    28.019500     293.0000     293.4100     229.3100
        1513    28.031800     288.0000     283.6100     229.2300
        1514    28.044000     287.0000     276.0000     229.1500
        1515    28.056300     268.0000     269.9500     229.0700
        1516    28.068500     292.0000     265.0500     228.9900
        1517    28.080800     273.0000     261.0200     228.9100
        1518    28.093000     284.0000     257.6600     228.8200
        1519    28.105300     275.0000     254.8200     228.7400
        1520    28.117500     258.0000     252.3900     228.6600
        1521    28.129800     243.0000     250.3000     228.5800
        1522    28.142100     255.0000     248.4900     228.4900
        1523    28.154300     249.0000     246.8900     228.4100
        1524    28.166600     286.0000     245.4900     228.3300
        1525    28.178800     255.0000     244.2400     228.2400
        1526    28.191100     243.0000     243.1300     228.1600
        1527    28.203300     242.0000     242.1300     228.0700
        1528    28.215600     229.0000     241.2400     227.9900
        1529    28.227800     233.0000     240.4500     227.9000
        1530    28.240100     248.0000     239.7100     227.8200
        1531    28.252300     246.0000     239.0400     227.7300
        1532    28.264600     247.0000     238.4200     227.6500
        1533    28.276800     262.0000     237.8600     227.5600
        1534    28.289100     249.0000     237.3500     227.4800
        1535    28.301300     238.0000     236.8700     227.3900
        1536    28.313600     249.0000     236.4400     227.3100
        1537    28.325800     249.0000     236.0400     227.2200
        1538    28.338100     224.0000     235.6800     227.1300
        1539    28.350300     248.0000     235.3500     227.0500
        1540    28.362600     238.0000     235.0500     226.9600
        1541    28.374800     214.0000     234.7800     226.8700
        1542    28.387100     229.0000     234.5400     226.7900
        1543    28.399300     254.0000     234.3200     226.7000
        1544    28.411600     215.0000     234.1400     226.6100
        1545    28.423800     247.0000     234.0000     226.5200
        1546    28.436100     234.0000     233.8900     226.4300
        1547    28.448300     222.0000     233.8200     226.3500
        1548    28.460600     253.0000     233.8000     226.2600
        1549    28.472800     228.0000     233.8300     226.1700
        1550    28.485100     254.0000     233.9300     226.0800
        1551    28.497300     212.0000     234.1100     225.9900
        1552    28.509600     286.0000     234.3800     225.9000
        1553    28.521800     239.0000     234.7900     225.8100
        1554    28.534100     253.0000     235.3800     225.7200
        1555    28.546300     239.0000     236.2400     225.6300
        1556    28.558600     246.0000     237.4800     225.5400
        1557    28.570800     252.0000     239.2500     225.4500
        1558    28.583100     264.0000     241.6600     225.3600
        1559    28.595300     255.0000     244.7400     225.2700
        1560    28.607600     245.0000     248.3000     225.1800
        1561    28.619800     219.0000     252.0600     225.0900
        1562    28.632100     313.0000     255.6700     225.0000
        1563    28.644300     237.0000     258.5500     224.9100
        1564    28.656600     259.0000     259.8600     224.8200
        1565    28.668800     226.0000     259.1900     224.7300
        1566    28.681100     229.0000     257.3400     224.6300
        1567    28.693300     252.0000     255.6900     224.5400
        1568    28.705600     275.0000     254.9600     224.4500
        1569    28.717800     231.0000     254.8500     224.3600
        1570    28.730100     232.0000     254.6000     224.2700
        1571    28.742300     236.0000     253.6600     224.1700
        1572    28.754600     234.0000     252.0800     224.0800
        1573    28.766800     232.0000     250.1900     223.9900
        1574    28.779100     247.0000     248.2600     223.8900
        1575    28.791400     273.0000     246.7200     223.8000
        1576    28.803600     218.0000     246.0000     223.7100
        1577    28.815900     231.0000     246.3300     223.6100
        1578    28.828100     261.0000     247.6600     223.5200
        1579    28.840400     277.0000     249.9600     223.4300
        1580    28.852600     239.0000     253.3100     223.3300
        1581    28.864900     251.0000     257.8900     223.2400
        1582    28.877100     240.0000     263.5300     223.1400
        1583    28.889400     301.0000     269.7100     223.0500
        1584    28.901600     271.0000     275.8800     222.9500
        1585    28.913900     293.0000     280.9600     222.8600
        1586    28.926100     299.0000     282.7500     222.7600
        1587    28.938400     275.0000     279.7200     222.6700
        1588    28.950600     262.0000     273.7300     222.5700
        1589    28.962900     270.0000     268.2300     222.4800
        1590    28.975100     276.0000     264.6500     222.3800
        1591    28.987400     275.0000     262.2300     222.2900
        1592    28.999600     269.0000     259.2300     222.1900
        1593    29.011900     254.0000     254.4300     222.0900
        1594    29.024100     263.0000     248.5300     222.0000
        1595    29.036400     256.0000     243.2000     221.9000
        1596    29.048600     241.0000     239.2700     221.8100
        1597    29.060900     248.0000     236.6500     221.7100
        1598    29.073100     258.0000     234.9900     221.6100
        1599    29.085400     230.0000     234.0000     221.5100
        1600    29.097600     235.0000     233.4400     221.4200
        1601    29.109900     256.0000     233.1600     221.3200
        1602    29.122100     258.0000     233.0200     221.2200
        1603    29.134400     255.0000     232.8600     221.1200
        1604    29.146600     236.0000     232.4900     221.0300
        1605    29.158900     252.0000     231.8700     220.9300
        1606    29.171100     244.0000     231.1800     220.8300
        1607    29.183400     251.0000     230.6000     220.7300
        1608    29.195600     255.0000     230.2100     220.6300
        1609    29.207900     242.0000     229.9100     220.5400
        1610    29.220100     243.0000     229.5600     220.4400
        1611    29.232400     225.0000     229.1100     220.3400
        1612    29.244600     242.0000     228.6500     220.2400
        1613    29.256900     241.0000     228.2700     220.1400
        1614    29.269100     227.0000     228.0400     220.0400
        1615    29.281400     198.0000     227.9300     219.9400
        1616    29.293600     215.0000     227.9200     219.8400
        1617    29.305900     232.0000     227.9900     219.7400
        1618    29.318100     248.0000     228.1400     219.6400
        1619    29.330400     208.0000     228.3700     219.5400
        1620    29.342600     216.0000     228.6800     219.4400
        1621    29.354900     228.0000     229.0700     219.3400
        1622    29.367100     216.0000     229.5700     219.2400
        1623    29.379400     231.0000     230.1800     219.1400
        1624    29.391600     271.0000     230.9400     219.0400
        1625    29.403900     249.0000     231.8600     218.9400
        1626    29.416200     204.0000     232.9800     218.8400
        1627    29.428400     227.0000     234.3400     218.7400
        1628    29.440700     249.0000     235.9900     218.6400
        1629    29.452900     262.0000     238.0300     218.5400
        1630    29.465200     235.0000     240.5700     218.4400
        1631    29.477400     226.0000     243.7900     218.3400
        1632    29.489700     253.0000     247.9900     218.2300
        1633    29.501900     240.0000     253.6000     218.1300
        1634    29.514200     262.0000     261.1900     218.0300
        1635    29.526400     274.0000     271.3700     217.9300
        1636    29.538700     262.0000     284.4500     217.8300
        1637    29.550900     268.0000     300.0200     217.7200
        1638    29.563200     328.0000     317.2200     217.6200
        1639    29.575400     340.0000     335.4700     217.5200
        1640    29.587700     375.0000     353.6200     217.4200
        1641    29.599900     365.0000     368.6500     217.3100
        1642    29.612200     405.0000     378.5800     217.2100
        1643    29.624400     373.0000     387.1800     217.1100
        1644    29.636700     398.0000     400.6100     217.0100
        1645    29.648900     416.0000     420.2300     216.9000
        1646    29.661200     427.0000     442.7400     216.8000
        1647    29.673400     489.0000     461.9200     216.7000
        1648    29.685700     464.0000     469.1400     216.5900
        1649    29.697900     460.0000     458.2600     216.4900
        1650    29.710200     411.0000     432.7900     216.3900
        1651    29.722400     372.0000     404.3700     216.2800
        1652    29.734700     347.0000     382.3000     216.1800
        1653    29.746900     347.0000     367.9200     216.0800
        1654    29.759200     399.0000     356.6800     215.9700
        1655    29.771400     374.0000     342.6300     215.8700
        1656    29.783700     341.0000     323.3900     215.7600
        1657    29.795900     313.0000     302.3300     215.6600
        1658    29.808200     311.0000     284.4800     215.5600
        1659    29.820400     268.0000     272.0800     215.4500
        1660    29.832700     277.0000     264.6300     215.3500
        1661    29.844900     258.0000     260.5500     215.2400
        1662    29.857200     264.0000     258.6300     215.1400
        1663    29.869400     266.0000     258.1800     215.0300
        1664    29.881700     283.0000     257.7800     214.9300
        1665    29.893900     281.0000     255.1400     214.8200
        1666    29.906200     235.0000     250.0700     214.7200
        1667    29.918400     234.0000     245.4900     214.6100
        1668    29.930700     255.0000     242.8600     214.5100
        1669    29.942900     271.0000     241.7600     214.4000
        1670    29.955200     222.0000     241.2100     214.3000
        1671    29.967400     303.0000     239.8900     214.1900
        1672    29.979700     236.0000     237.2400     214.0800
        1673    29.991900     245.0000     234.5700     213.9800
        1674    30.004200     222.0000     233.0300     213.8700
        1675    30.016400     238.0000     232.7000     213.7700
        1676    30.028700     240.0000     233.4500     213.6600
        1677    30.041000     223.0000     235.2600     213.5500
        1678    30.053200     243.0000     238.1500     213.4500
        1679    30.065500     241.0000     241.9600     213.3400
        1680    30.077700     226.0000     246.2600     213.2400
        1681    30.090000     264.0000     250.6600     213.1300
        1682    30.102200     246.0000     254.6400     213.0200
        1683    30.114500     278.0000     257.0200     212.9200
        1684    30.126700     256.0000     256.3300     212.8100
        1685    30.139000     266.0000     252.8000     212.7000
        1686    30.151200     261.0000     248.7500     212.6000
        1687    30.163500     254.0000     245.7600     212.4900
        1688    30.175700     230.0000     244.0300     212.3800
        1689    30.188000     238.0000     242.6600     212.2800
        1690    30.200200     237.0000     240.4400     212.1700
        1691    30.212500     264.0000     236.9000     212.0600
        1692    30.224700     229.0000     232.8700     211.9500
        1693    30.237000     215.0000     229.4200     211.8500
        1694    30.249200     221.0000     226.9000     211.7400
        1695    30.261500     219.0000     225.1400     211.6300
        1696    30.273700     233.0000     223.9100     211.5200
        1697    30.286000     235.0000     223.0500     211.4200
        1698    30.298200     206.0000     222.4300     211.3100
        1699    30.310500     223.0000     221.9800     211.2000
        1700    30.322700     236.0000     221.6700     211.0900
        1701    30.335000     225.0000     221.4600     210.9900
        1702    30.347200     224.0000     221.3300     210.8800
        1703    30.359500     234.0000     221.2800     210.7700
        1704    30.371700     228.0000     221.3000     210.6600
        1705    30.384000     229.0000     221.3800     210.5500
        1706    30.396200     238.0000     221.5300     210.4500
        1707    30.408500     201.0000     221.7400     210.3400
        1708    30.420700     216.0000     222.0300     210.2300
        1709    30.433000     229.0000     222.4000     210.1200
        1710    30.445200     222.0000     222.8900     210.0100
        1711    30.457500     243.0000     223.5300     209.9000
        1712    30.469700     271.0000     224.3900     209.8000
        1713    30.482000     222.0000     225.5400     209.6900
        1714    30.494200     237.0000     227.1000     209.5800
        1715    30.506500     244.0000     229.1200     209.4700
        1716    30.518700     255.0000     231.5500     209.3600
        1717    30.531000     233.0000     234.2200     209.2500
        1718    30.543200     260.0000     236.9500     209.1400
        1719    30.555500     231.0000     239.4700     209.0400
        1720    30.567700     226.0000     241.1600     208.9300
        1721    30.580000     271.0000     241.3600     208.8200
        1722    30.592200     218.0000     240.3500     208.7100
        1723    30.604500     242.0000     239.2800     208.6000
        1724    30.616700     261.0000     238.9300     208.4900
        1725    30.629000     253.0000     239.2600     208.3800
        1726    30.641200     232.0000     239.8700     208.2700
        1727    30.653500     221.0000     240.2100     208.1600
        1728    30.665700     249.0000     240.1100     208.0500
        1729    30.678000     253.0000     240.0400     207.9500
        1730    30.690300     232.0000     240.5800     207.8400
        1731    30.702500     237.0000     242.0100     207.7300
        1732    30.714800     258.0000     244.4400     207.6200
        1733    30.727000     240.0000     247.9900     207.5100
        1734    30.739300     254.0000     252.7800     207.4000
        1735    30.751500     258.0000     258.8200     207.2900
        1736    30.763800     245.0000     265.8700     207.1800
        1737    30.776000     267.0000     273.5800     207.0700
        1738    30.788300     292.0000     281.6000     206.9600
        1739    30.800500     272.0000     289.1200     206.8500
        1740    30.812800     279.0000     294.7400     206.7400
        1741    30.825000     262.0000     298.1000     206.6300
        1742    30.837300     304.0000     301.2100     206.5200
        1743    30.849500     294.0000     306.4700     206.4100
        1744    30.861800     296.0000     314.7800     206.3000
        1745    30.874000     327.0000     325.9000     206.1900
        1746    30.886300     346.0000     339.1400     206.0800
        1747    30.898500     324.0000     354.2200     205.9700
        1748    30.910800     344.0000     372.3300     205.8600
        1749    30.923000     381.0000     396.1800     205.7500
        1750    30.935300     376.0000     429.0400     205.6400
        1751    30.947500     450.0000     475.1000     205.5300
        1752    30.959800     500.0000     540.2500     205.4200
        1753    30.972000     613.0000     632.2600     205.3100
        1754    30.984300     762.0000     758.9900     205.2000
        1755    30.996500     899.0000     924.2000     205.0900
        1756    31.008800    1057.0000    1122.3000     204.9800
        1757    31.021000    1384.0000    1338.3000     204.8700
        1758    31.033300    1579.0000    1551.5400     204.7600
        1759    31.045500    1730.0000    1729.4300     204.6500
        1760    31.057800    1901.0000    1821.4500     204.5400
        1761    31.070000    1847.0000    1787.9800     204.4300
        1762    31.082300    1587.0000    1652.7000     204.3200
        1763    31.094500    1377.0000    1493.6900     204.2100
        1764    31.106800    1209.0000    1371.6900     204.1000
        1765    31.119000    1216.0000    1293.8900     203.9900
        1766    31.131300    1245.0000    1228.6800     203.8800
        1767    31.143500    1177.0000    1134.4900     203.7700
        1768    31.155800    1008.0000    1000.3500     203.6600
        1769    31.168000     793.0000     834.1700     203.5500
        1770    31.180300     614.0000     681.2600     203.4400
        1771    31.192500     539.0000     561.8700     203.3300
        1772    31.204800     494.0000     476.0300     203.2200
        1773    31.217000     404.0000     415.7000     203.1100
        1774    31.229300     389.0000     372.9400     203.0000
        1775    31.241500     377.0000     341.9400     202.8900
        1776    31.253800     364.0000     318.8800     202.7800
        1777    31.266000     316.0000     301.2700     202.6700
        1778    31.278300     334.0000     287.5200     202.5600
        1779    31.290500     289.0000     276.5600     202.4500
        1780    31.302800     277.0000     267.6700     202.3400
        1781    31.315000     314.0000     260.3400     202.2300
        1782    31.327300     266.0000     254.2100     202.1200
        1783    31.339600     247.0000     249.0300     202.0100
        1784    31.351800     274.0000     244.6100     201.9000
        1785    31.364100     271.0000     240.8000     201.7800
        1786    31.376300     267.0000     237.4900     201.6700
        1787    31.388600     241.0000     234.5900     201.5600
        1788    31.400800     234.0000     232.0300     201.4500
        1789    31.413100     251.0000     229.7600     201.3400
        1790    31.425300     228.0000     227.7400     201.2300
        1791    31.437600     262.0000     225.9300     201.1200
        1792    31.449800     224.0000     224.2900     201.0100
        1793    31.462100     221.0000     222.8200     200.9000
        1794    31.474300     247.0000     221.4800     200.7900
        1795    31.486600     226.0000     220.2600     200.6800
        1796    31.498800     222.0000     219.1500     200.5700
        1797    31.511100     206.0000     218.1300     200.4600
        1798    31.523300     242.0000     217.1900     200.3500
        1799    31.535600     234.0000     216.3300     200.2400
        1800    31.547800     237.0000     215.5400     200.1300
        1801    31.560100     243.0000     214.8000     200.0200
        1802    31.572300     227.0000     214.1300     199.9100
        1803    31.584600     198.0000     213.5000     199.8000
        1804    31.596800     224.0000     212.9200     199.6900
        1805    31.609100     216.0000     212.3900     199.5800
        1806    31.621300     209.0000     211.8900     199.4700
        1807    31.633600     201.0000     211.4400     199.3600
        1808    31.645800     229.0000     211.0300     199.2500
        1809    31.658100     239.0000     210.6500     199.1400
        1810    31.670300     222.0000     210.3100     199.0300
        1811    31.682600     226.0000     210.0100     198.9200
        1812    31.694800     204.0000     209.7400     198.8100
        1813    31.707100     225.0000     209.5200     198.7000
        1814    31.719300     194.0000     209.3500     198.5900
        1815    31.731600     189.0000     209.2200     198.4800
        1816    31.743800     229.0000     209.1400     198.3700
        1817    31.756100     215.0000     209.1300     198.2600
        1818    31.768300     222.0000     209.1800     198.1500
        1819    31.780600     206.0000     209.3100     198.0400
        1820    31.792800     207.0000     209.5400     197.9300
        1821    31.805100     217.0000     209.9200     197.8200
        1822    31.817300     238.0000     210.5000     197.7100
        1823    31.829600     217.0000     211.3900     197.6000
        1824    31.841800     234.0000     212.7300     197.4900
        1825    31.854100     228.0000     214.6600     197.3800
        1826    31.866300     181.0000     217.2700     197.2700
        1827    31.878600     220.0000     220.4700     197.1600
        1828    31.890800     243.0000     223.9900     197.0500
        1829    31.903100     222.0000     227.5400     196.9400
        1830    31.915300     237.0000     230.6200     196.8300
        1831    31.927600     257.0000     232.1900     196.7200
        1832    31.939800     254.0000     231.3200     196.6100
        1833    31.952100     219.0000     228.6700     196.5100
        1834    31.964400     218.0000     226.0800     196.4000
        1835    31.976600     239.0000     224.5900     196.2900
        1836    31.988900     206.0000     224.1400     196.1800
        1837    32.001100     226.0000     224.1200     196.0700
        1838    32.013400     200.0000     223.7500     195.9600
        1839    32.025600     221.0000     222.6900     195.8500
        1840    32.037900     217.0000     221.5900     195.7400
        1841    32.050100     227.0000     221.4300     195.6300
        1842    32.062400     223.0000     222.6000     195.5200
        1843    32.074600     205.0000     224.8600     195.4100
        1844    32.086900     208.0000     227.7400     195.3000
        1845    32.099100     253.0000     230.7700     195.2000
        1846    32.111400     238.0000     233.1400     195.0900
        1847    32.123600     237.0000     233.5800     194.9800
        1848    32.135900     245.0000     231.5600     194.8700
        1849    32.148100     249.0000     228.4100     194.7600
        1850    32.160400     254.0000     225.9100     194.6500
        1851    32.172600     226.0000     224.6500     194.5400
        1852    32.184900     254.0000     224.2900     194.4300
        1853    32.197100     273.0000     224.0000     194.3300
        1854    32.209400     235.0000     222.9400     194.2200
        1855    32.221600     240.0000     220.9400     194.1100
        1856    32.233900     194.0000     218.8100     194.0000
        1857    32.246100     236.0000     217.3400     193.8900
        1858    32.258400     206.0000     216.7800     193.7800
        1859    32.270600     239.0000     217.0300     193.6800
        1860    32.282900     207.0000     217.9800     193.5700
        1861    32.295100     214.0000     219.5500     193.4600
        1862    32.307400     194.0000     221.7500     193.3500
        1863    32.319600     206.0000     224.5900     193.2400
        1864    32.331900     233.0000     228.2100     193.1300
        1865    32.344100     228.0000     232.8100     193.0300
        1866    32.356400     222.0000     238.7700     192.9200
        1867    32.368600     234.0000     246.7300     192.8100
        1868    32.380900     235.0000     257.7000     192.7000
        1869    32.393100     281.0000     273.1200     192.6000
        1870    32.405400     318.0000     294.7300     192.4900
        1871    32.417600     325.0000     324.0800     192.3800
        1872    32.429900     352.0000     361.4800     192.2700
        1873    32.442100     425.0000     405.2800     192.1700
        1874    32.454400     457.0000     452.0200     192.0600
        1875    32.466600     526.0000     496.4900     191.9500
        1876    32.478900     560.0000     529.7600     191.8400
        1877    32.491100     546.0000     540.7800     191.7400
        1878    32.503400     551.0000     526.4000     191.6300
        1879    32.515600     474.0000     498.5800     191.5200
        1880    32.527900     452.0000     474.2600     191.4100
        1881    32.540100     435.0000     461.3000     191.3100
        1882    32.552400     467.0000     456.8900     191.2000
        1883    32.564600     423.0000     451.6700     191.0900
        1884    32.576900     407.0000     434.8400     190.9900
        1885    32.589100     425.0000     402.5800     190.8800
        1886    32.601400     359.0000     362.8800     190.7700
        1887    32.613600     307.0000     327.1400     190.6700
        1888    32.625900     267.0000     300.5100     190.5600
        1889    32.638200     268.0000     282.2400     190.4500
        1890    32.650400     249.0000     269.2500     190.3500
        1891    32.662700     265.0000     258.2900     190.2400
        1892    32.674900     255.0000     247.5100     190.1400
        1893    32.687200     259.0000     237.3400     190.0300
        1894    32.699400     243.0000     228.9300     189.9200
        1895    32.711700     233.0000     222.5600     189.8200
        1896    32.723900     246.0000     217.8400     189.7100
        1897    32.736200     229.0000     214.3300     189.6100
        1898    32.748400     233.0000     211.6600     189.5000
        1899    32.760700     206.0000     209.6100     189.3900
        1900    32.772900     210.0000     208.0100     189.2900
        1901    32.785200     226.0000     206.7700     189.1800
        1902    32.797400     221.0000     205.8300     189.0800
        1903    32.809700     206.0000     205.1400     188.9700
        1904    32.821900     228.0000     204.6700     188.8700
        1905    32.834200     240.0000     204.4100     188.7600
        1906    32.846400     231.0000     204.3600     188.6600
        1907    32.858700     218.0000     204.5200     188.5500
        1908    32.870900     204.0000     204.9000     188.4500
        1909    32.883200     190.0000     205.5200     188.3400
        1910    32.895400     215.0000     206.4200     188.2400
        1911    32.907700     226.0000     207.6700     188.1300
        1912    32.919900     220.0000     209.3900     188.0300
        1913    32.932200     246.0000     211.8000     187.9200
        1914    32.944400     202.0000     215.2300     187.8200
        1915    32.956700     227.0000     220.1900     187.7200
        1916    32.968900     223.0000     227.3200     187.6100
        1917    32.981200     250.0000     237.2400     187.5100
        1918    32.993400     260.0000     250.2200     187.4000
        1919    33.005700     270.0000     265.7900     187.3000
        1920    33.017900     297.0000     282.7600     187.1900
        1921    33.030200     263.0000     299.3300     187.0900
        1922    33.042400     309.0000     312.4200     186.9900
        1923    33.054700     314.0000     317.7100     186.8800
        1924    33.066900     303.0000     312.6800     186.7800
        1925    33.079200     288.0000     300.5000     186.6800
        1926    33.091400     292.0000     287.8600     186.5700
        1927    33.103700     305.0000     279.1000     186.4700
        1928    33.115900     298.0000     274.3300     186.3700
        1929    33.128200     241.0000     270.9700     186.2600
        1930    33.140400     248.0000     265.5900     186.1600
        1931    33.152700     257.0000     256.1600     186.0600
        1932    33.164900     232.0000     243.8400     185.9500
        1933    33.177200     221.0000     231.6900     185.8500
        1934    33.189400     227.0000     221.8400     185.7500
        1935    33.201700     195.0000     214.7000     185.6500
        1936    33.213900     220.0000     209.7300     185.5400
        1937    33.226200     218.0000     206.3200     185.4400
        1938    33.238400     184.0000     203.9900     185.3400
        1939    33.250700     204.0000     202.4200     185.2400
        1940    33.262900     215.0000     201.3700     185.1400
        1941    33.275200     199.0000     200.7400     185.0300
        1942    33.287500     213.0000     200.4600     184.9300
        1943    33.299700     204.0000     200.5100     184.8300
        1944    33.312000     205.0000     200.8700     184.7300
        1945    33.324200     196.0000     201.5700     184.6300
        1946    33.336500     195.0000     202.6700     184.5300
        1947    33.348700     202.0000     204.2900     184.4200
        1948    33.361000     211.0000     206.5800     184.3200
        1949    33.373200     216.0000     209.7600     184.2200
        1950    33.385500     243.0000     214.0400     184.1200
        1951    33.397700     223.0000     219.5800     184.0200
        1952    33.410000     212.0000     226.6400     183.9200
        1953    33.422200     253.0000     235.4600     183.8200
        1954    33.434500     263.0000     245.8600     183.7200
        1955    33.446700     244.0000     257.1400     183.6200
        1956    33.459000     268.0000     268.7300     183.5200
        1957    33.471200     271.0000     280.6900     183.4200
        1958    33.483500     284.0000     292.3800     183.3200
        1959    33.495700     315.0000     301.1300     183.2200
        1960    33.508000     312.0000     303.2800     183.1200
        1961    33.520200     299.0000     297.3000     183.0200
        1962    33.532500     277.0000     286.0700     182.9200
        1963    33.544700     260.0000     274.5900     182.8200
        1964    33.557000     291.0000     266.1200     182.7200
        1965    33.569200     249.0000     260.8200     182.6200
        1966    33.581500     251.0000     256.6400     182.5200
        1967    33.593700     280.0000     250.8500     182.4200
        1968    33.606000     254.0000     242.0900     182.3200
        1969    33.618200     239.0000     231.4300     182.2200
        1970    33.630500     226.0000     221.1800     182.1200
        1971    33.642700     195.0000     212.8600     182.0200
        1972    33.655000     197.0000     206.6900     181.9200
        1973    33.667200     192.0000     202.2700     181.8300
        1974    33.679500     186.0000     199.1000     181.7300
        1975    33.691700     209.0000     196.7900     181.6300
        1976    33.704000     194.0000     195.0600     181.5300
        1977    33.716200     199.0000     193.7400     181.4300
        1978    33.728500     183.0000     192.7100     181.3300
        1979    33.740700     187.0000     191.9000     181.2400
        1980    33.753000     178.0000     191.2500     181.1400
        1981    33.765200     205.0000     190.7200     181.0400
        1982    33.777500     193.0000     190.2800     180.9400
        1983    33.789700     170.0000     189.9300     180.8500
        1984    33.802000     195.0000     189.6500     180.7500
        1985    33.814200     199.0000     189.4200     180.6500
        1986    33.826500     201.0000     189.2400     180.5500
        1987    33.838700     181.0000     189.1000     180.4600
        1988    33.851000     181.0000     189.0100     180.3600
        1989    33.863200     213.0000     188.9500     180.2600
        1990    33.875500     182.0000     188.9200     180.1700
        1991    33.887700     200.0000     188.9300     180.0700
        1992    33.900000     189.0000     188.9800     179.9800
        1993    33.912300     205.0000     189.0500     179.8800
        1994    33.924500     182.0000     189.1600     179.7800
        1995    33.936800     198.0000     189.3100     179.6900
        1996    33.949000     189.0000     189.5000     179.5900
        1997    33.961300     193.0000     189.7200     179.5000
        1998    33.973500     188.0000     189.9900     179.4000
        1999    33.985800     171.0000     190.3100     179.3000
        2000    33.998000     211.0000     190.6800     179.2100
        2001    34.010300     207.0000     191.1100     179.1100
        2002    34.022500     204.0000     191.6100     179.0200
        2003    34.034800     201.0000     192.1800     178.9200
        2004    34.047000     218.0000     192.8400     178.8300
        2005    34.059300     202.0000     193.6100     178.7300
        2006    34.071500     185.0000     194.4900     178.6400
        2007    34.083800     211.0000     195.5100     178.5500
        2008    34.096000     194.0000     196.7000     178.4500
        2009    34.108300     193.0000     198.0900     178.3600
        2010    34.120500     210.0000     199.7200     178.2600
        2011    34.132800     214.0000     201.6400     178.1700
        2012    34.145000     221.0000     203.9300     178.0800
        2013    34.157300     200.0000     206.6500     177.9800
        2014    34.169500     224.0000     209.9200     177.8900
        2015    34.181800     201.0000     213.8400     177.7900
        2016    34.194000     229.0000     218.5200     177.7000
        2017    34.206300     211.0000     224.0800     177.6100
        2018    34.218500     239.0000     230.6200     177.5200
        2019    34.230800     216.0000     238.2800     177.4200
        2020    34.243000     244.0000     247.2300     177.3300
        2021    34.255300     241.0000     257.8100     177.2400
        2022    34.267500     276.0000     270.7300     177.1400
        2023    34.279800     278.0000     287.3900     177.0500
        2024    34.292000     305.0000     310.3600     176.9600
        2025    34.304300     358.0000     343.9600     176.8700
        2026    34.316500     443.0000     394.8200     176.7800
        2027    34.328800     451.0000     471.8000     176.6800
        2028    34.341000     563.0000     583.6300     176.5900
        2029    34.353300     747.0000     723.4900     176.5000
        2030    34.365500     829.0000     902.8300     176.4100
        2031    34.377800    1133.0000    1100.1500     176.3200
        2032    34.390000    1329.0000    1294.3500     176.2300
        2033    34.402300    1392.0000    1432.0100     176.1400
        2034    34.414500    1338.0000    1435.3900     176.0500
        2035    34.426800    1216.0000    1291.4800     175.9500
        2036    34.439000    1073.0000    1100.1400     175.8600
        2037    34.451300     992.0000     964.7100     175.7700
        2038    34.463500     975.0000     908.9900     175.6800
        2039    34.475800     989.0000     907.4800     175.5900
        2040    34.488000     920.0000     915.4200     175.5000
        2041    34.500300     834.0000     879.3500     175.4100
        2042    34.512500     750.0000     772.0800     175.3200
        2043    34.524800     612.0000     625.6400     175.2300
        2044    34.537000     547.0000     493.5900     175.1400
        2045    34.549300     456.0000     398.8400     175.0500
        2046    34.561600     409.0000     336.9100     174.9700
        2047    34.573800     359.0000     296.8000     174.8800
        2048    34.586100     319.0000     270.1300     174.7900
        2049    34.598300     303.0000     251.6800     174.7000
        2050    34.610600     268.0000     238.4300     174.6100
        2051    34.622800     251.0000     228.5800     174.5200
        2052    34.635100     234.0000     221.0500     174.4300
        2053    34.647300     246.0000     215.1600     174.3500
        2054    34.659600     264.0000     210.4500     174.2600
        2055    34.671800     255.0000     206.6300     174.1700
        2056    34.684100     237.0000     203.5000     174.0800
        2057    34.696300     222.0000     200.9000     173.9900
        2058    34.708600     182.0000     198.7400     173.9100
        2059    34.720800     204.0000     196.9200     173.8200
        2060    34.733100     207.0000     195.4000     173.7300
        2061    34.745300     234.0000     194.1400     173.6400
        2062    34.757600     220.0000     193.1200     173.5600
        2063    34.769800     216.0000     192.3200     173.4700
        2064    34.782100     214.0000     191.7600     173.3800
        2065    34.794300     240.0000     191.4600     173.3000
        2066    34.806600     224.0000     191.4600     173.2100
        2067    34.818800     202.0000     191.8000     173.1300
        2068    34.831100     195.0000     192.4900     173.0400
        2069    34.843300     192.0000     193.4500     172.9500
        2070    34.855600     211.0000     194.6000     172.8700
        2071    34.867800     203.0000     195.8000     172.7800
        2072    34.880100     216.0000     196.7400     172.7000
        2073    34.892300     218.0000     197.0600     172.6100
        2074    34.904600     212.0000     196.8400     172.5300
        2075    34.916800     225.0000     196.7800     172.4400
        2076    34.929100     198.0000     197.5300     172.3600
        2077    34.941300     229.0000     199.3900     172.2700
        2078    34.953600     234.0000     202.4400     172.1900
        2079    34.965800     197.0000     206.6200     172.1000
        2080    34.978100     201.0000     211.6400     172.0200
        2081    34.990300     220.0000     217.1300     171.9400
        2082    35.002600     213.0000     222.7500     171.8500
        2083    35.014800     250.0000     227.9500     171.7700
        2084    35.027100     222.0000     231.5700     171.6800
        2085    35.039300     252.0000     232.4600     171.6000
        2086    35.051600     217.0000     230.7600     171.5200
        2087    35.063800     234.0000     228.4000     171.4300
        2088    35.076100     221.0000     227.6200     171.3500
        2089    35.088300     263.0000     229.7100     171.2700
        2090    35.100600     222.0000     234.8300     171.1900
        2091    35.112800     246.0000     242.3000     171.1000
        2092    35.125100     226.0000     250.9100     171.0200
        2093    35.137300     264.0000     259.4300     170.9400
        2094    35.149600     254.0000     267.0700     170.8600
        2095    35.161800     259.0000     272.7600     170.7700
        2096    35.174100     290.0000     274.2100     170.6900
        2097    35.186300     311.0000     269.6200     170.6100
        2098    35.198600     274.0000     260.5500     170.5300
        2099    35.210900     239.0000     251.4100     170.4500
        2100    35.223100     260.0000     245.6600     170.3700
        2101    35.235400     250.0000     243.9600     170.2900
        2102    35.247600     276.0000     244.9300     170.2000
        2103    35.259900     269.0000     246.1500     170.1200
        2104    35.272100     253.0000     245.2400     170.0400
        2105    35.284400     219.0000     241.1900     169.9600
        2106    35.296600     245.0000     234.5200     169.8800
        2107    35.308900     228.0000     226.2400     169.8000
        2108    35.321100     231.0000     217.7300     169.7200
        2109    35.333400     209.0000     210.7300     169.6400
        2110    35.345600     237.0000     206.0700     169.5600
        2111    35.357900     200.0000     203.4600     169.4800
        2112    35.370100     210.0000     202.2200     169.4000
        2113    35.382400     205.0000     201.5100     169.3300
        2114    35.394600     224.0000     200.4900     169.2500
        2115    35.406900     202.0000     198.7900     169.1700
        2116    35.419100     187.0000     196.9300     169.0900
        2117    35.431400     218.0000     195.6600     169.0100
        2118    35.443600     187.0000     195.3100     168.9300
        2119    35.455900     189.0000     195.8800     168.8500
        2120    35.468100     186.0000     197.3400     168.7800
        2121    35.480400     190.0000     199.6000     168.7000
        2122    35.492600     196.0000     203.2300     168.6200
        2123    35.504900     205.0000     208.6000     168.5400
        2124    35.517100     206.0000     216.4500     168.4700
        2125    35.529400     212.0000     227.7200     168.3900
        2126    35.541600     244.0000     243.4200     168.3100
        2127    35.553900     270.0000     264.0700     168.2300
        2128    35.566100     280.0000     289.2000     168.1600
        2129    35.578400     331.0000     317.0600     168.0800
        2130    35.590600     356.0000     344.5300     168.0000
        2131    35.602900     372.0000     366.2300     167.9300
        2132    35.615100     373.0000     375.0800     167.8500
        2133    35.627400     332.0000     367.2600     167.7800
        2134    35.639600     336.0000     347.5900     167.7000
        2135    35.651900     303.0000     326.5500     167.6300
        2136    35.664100     293.0000     311.6600     167.5500
        2137    35.676400     280.0000     304.1400     167.4700
        2138    35.688600     297.0000     300.8700     167.4000
        2139    35.700900     277.0000     296.7300     167.3200
        2140    35.713100     280.0000     287.0200     167.2500
        2141    35.725400     253.0000     270.6900     167.1700
        2142    35.737600     225.0000     251.2000     167.1000
        2143    35.749900     215.0000     233.1400     167.0300
        2144    35.762100     206.0000     218.9100     166.9500
        2145    35.774400     202.0000     208.6500     166.8800
        2146    35.786600     191.0000     201.5700     166.8000
        2147    35.798900     191.0000     196.8000     166.7300
        2148    35.811100     195.0000     193.7400     166.6600
        2149    35.823400     192.0000     192.0400     166.5800
        2150    35.835700     188.0000     191.5800     166.5100
        2151    35.847900     181.0000     192.4000     166.4400
        2152    35.860200     212.0000     194.6600     166.3600
        2153    35.872400     183.0000     198.5600     166.2900
        2154    35.884700     232.0000     204.0900     166.2200
        2155    35.896900     218.0000     210.9300     166.1500
        2156    35.909200     224.0000     218.4300     166.0700
        2157    35.921400     219.0000     225.4400     166.0000
        2158    35.933700     216.0000     230.0600     165.9300
        2159    35.945900     253.0000     230.2500     165.8600
        2160    35.958200     219.0000     225.7300     165.7900
        2161    35.970400     241.0000     218.9400     165.7200
        2162    35.982700     224.0000     213.0100     165.6500
        2163    35.994900     222.0000     209.4200     165.5700
        2164    36.007200     197.0000     207.8800     165.5000
        2165    36.019400     192.0000     207.1800     165.4300
        2166    36.031700     213.0000     205.6900     165.3600
        2167    36.043900     221.0000     202.2300     165.2900
        2168    36.056200     192.0000     196.9600     165.2200
        2169    36.068400     179.0000     191.1500     165.1500
        2170    36.080700     198.0000     186.0200     165.0800
        2171    36.092900     175.0000     182.1000     165.0100
        2172    36.105200     201.0000     179.3700     164.9400
        2173    36.117400     175.0000     177.5900     164.8700
        2174    36.129700     189.0000     176.5100     164.8000
        2175    36.141900     171.0000     175.9200     164.7300
        2176    36.154200     160.0000     175.6300     164.6700
        2177    36.166400     182.0000     175.4500     164.6000
        2178    36.178700     190.0000     175.2000     164.5300
        2179    36.190900     188.0000     174.7200     164.4600
        2180    36.203200     162.0000     173.9400     164.3900
        2181    36.215400     175.0000     173.0100     164.3200
        2182    36.227700     158.0000     172.1600     164.2600
        2183    36.239900     147.0000     171.5200     164.1900
        2184    36.252200     180.0000     171.0900     164.1200
        2185    36.264400     168.0000     170.7800     164.0500
        2186    36.276700     159.0000     170.4600     163.9900
        2187    36.288900     173.0000     170.0200     163.9200
        2188    36.301200     153.0000     169.4500     163.8500
        2189    36.313400     173.0000     168.8200     163.7900
        2190    36.325700     170.0000     168.2300     163.7200
        2191    36.337900     149.0000     167.7500     163.6500
        2192    36.350200     161.0000     167.3600     163.5900
        2193    36.362400     178.0000     167.0500     163.5200
        2194    36.374700     173.0000     166.7900     163.4500
        2195    36.386900     187.0000     166.5700     163.3900
        2196    36.399200     174.0000     166.3800     163.3200
        2197    36.411400     182.0000     166.2100     163.2600
        2198    36.423700     148.0000     166.0500     163.1900
        2199    36.435900     157.0000     165.9100     163.1300
        2200    36.448200     154.0000     165.7800     163.0600
        2201    36.460400     169.0000     165.6500     163.0000
        2202    36.472700     183.0000     165.5300     162.9300
        2203    36.485000     151.0000     165.4200     162.8700
        2204    36.497200     166.0000     165.3100     162.8000
        2205    36.509500     135.0000     165.2100     162.7400
        2206    36.521700     154.0000     165.1100     162.6800
        2207    36.534000     160.0000     165.0200     162.6100
        2208    36.546200     151.0000     164.9300     162.5500
        2209    36.558500     156.0000     164.8400     162.4900
        2210    36.570700     184.0000     164.7600     162.4200
        2211    36.583000     148.0000     164.6700     162.3600
        2212    36.595200     147.0000     164.6000     162.3000
        2213    36.607500     152.0000     164.5200     162.2300
        2214    36.619700     138.0000     164.4500     162.1700
        2215    36.632000     139.0000     164.3800     162.1100
        2216    36.644200     157.0000     164.3100     162.0500
        2217    36.656500     169.0000     164.2400     161.9800
        2218    36.668700     171.0000     164.1800     161.9200
        2219    36.681000     162.0000     164.1200     161.8600
        2220    36.693200     133.0000     164.0600     161.8000
        2221    36.705500     158.0000     164.0100     161.7400
        2222    36.717700     157.0000     163.9600     161.6800
        2223    36.730000     167.0000     163.9100     161.6200
        2224    36.742200     146.0000     163.8600     161.5600
        2225    36.754500     157.0000     163.8200     161.4900
        2226    36.766700     142.0000     163.7800     161.4300
        2227    36.779000     186.0000     163.7500     161.3700
        2228    36.791200     151.0000     163.7200     161.3100
        2229    36.803500     170.0000     163.6900     161.2500
        2230    36.815700     140.0000     163.6700     161.1900
        2231    36.828000     160.0000     163.6500     161.1300
        2232    36.840200     171.0000     163.6400     161.0700
        2233    36.852500     164.0000     163.6300     161.0200
        2234    36.864700     161.0000     163.6400     160.9600
        2235    36.877000     180.0000     163.6500     160.9000
        2236    36.889200     153.0000     163.6700     160.8400
        2237    36.901500     162.0000     163.6900     160.7800
        2238    36.913700     141.0000     163.7400     160.7200
        2239    36.926000     146.0000     163.7900     160.6600
        2240    36.938200     189.0000     163.8600     160.6000
        2241    36.950500     165.0000     163.9500     160.5500
        2242    36.962700     146.0000     164.0500     160.4900
        2243    36.975000     148.0000     164.1800     160.4300
        2244    36.987200     170.0000     164.3300     160.3700
        2245    36.999500     163.0000     164.5100     160.3200
        2246    37.011700     176.0000     164.7300     160.2600
        2247    37.024000     157.0000     165.0000     160.2000
        2248    37.036200     163.0000     165.3400     160.1500
        2249    37.048500     161.0000     165.7800     160.0900
        2250    37.060700     158.0000     166.3700     160.0300
        2251    37.073000     151.0000     167.1600     159.9800
        2252    37.085200     148.0000     168.2300     159.9200
        2253    37.097500     170.0000     169.6500     159.8600
        2254    37.109700     147.0000     171.4300     159.8100
        2255    37.122000     169.0000     173.5400     159.7500
        2256    37.134300     189.0000     175.8300     159.7000
        2257    37.146500     167.0000     178.0500     159.6400
        2258    37.158800     176.0000     179.7800     159.5900
        2259    37.171000     175.0000     180.5900     159.5300
        2260    37.183300     157.0000     180.4500     159.4800
        2261    37.195500     154.0000     179.9400     159.4200
        2262    37.207800     181.0000     179.7700     159.3700
        2263    37.220000     171.0000     180.3300     159.3100
        2264    37.232300     168.0000     181.6500     159.2600
        2265    37.244500     180.0000     183.5900     159.2100
        2266    37.256800     188.0000     185.9800     159.1500
        2267    37.269000     165.0000     188.7500     159.1000
        2268    37.281300     185.0000     192.1900     159.0400
        2269    37.293500     211.0000     197.0000     158.9900
        2270    37.305800     199.0000     204.0100     158.9400
        2271    37.318000     234.0000     213.9100     158.8800
        2272    37.330300     228.0000     227.0000     158.8300
        2273    37.342500     244.0000     243.0300     158.7800
        2274    37.354800     300.0000     261.1500     158.7300
        2275    37.367000     301.0000     279.8100     158.6700
        2276    37.379300     329.0000     296.0200     158.6200
        2277    37.391500     304.0000     305.1000     158.5700
        2278    37.403800     330.0000     303.3700     158.5200
        2279    37.416000     312.0000     292.4100     158.4700
        2280    37.428300     262.0000     278.7200     158.4200
        2281    37.440500     265.0000     268.1300     158.3600
        2282    37.452800     236.0000     262.2600     158.3100
        2283    37.465000     262.0000     259.4500     158.2600
        2284    37.477300     244.0000     256.8600     158.2100
        2285    37.489500     261.0000     251.7800     158.1600
        2286    37.501800     267.0000     242.5300     158.1100
        2287    37.514000     215.0000     229.8300     158.0600
        2288    37.526300     236.0000     216.5000     158.0100
        2289    37.538500     205.0000     205.0100     157.9600
        2290    37.550800     183.0000     196.0300     157.9100
        2291    37.563000     178.0000     189.0100     157.8600
        2292    37.575300     192.0000     183.3600     157.8100
        2293    37.587500     186.0000     178.8500     157.7600
        2294    37.599800     186.0000     175.4200     157.7100
        2295    37.612000     179.0000     172.8900     157.6600
        2296    37.624300     170.0000     171.0500     157.6100
        2297    37.636500     172.0000     169.7100     157.5700
        2298    37.648800     148.0000     168.7400     157.5200
        2299    37.661000     181.0000     168.0700     157.4700
        2300    37.673300     160.0000     167.6200     157.4200
        2301    37.685500     173.0000     167.3700     157.3700
        2302    37.697800     190.0000     167.2800     157.3300
        2303    37.710000     172.0000     167.3600     157.2800
        2304    37.722300     145.0000     167.6100     157.2300
        2305    37.734500     158.0000     168.0500     157.1800
        2306    37.746800     160.0000     168.7500     157.1400
        2307    37.759100     167.0000     169.8100     157.0900
        2308    37.771300     182.0000     171.3900     157.0400
        2309    37.783600     152.0000     173.7200     156.9900
        2310    37.795800     177.0000     177.1200     156.9500
        2311    37.808100     192.0000     181.9200     156.9000
        2312    37.820300     183.0000     188.3600     156.8600
        2313    37.832600     199.0000     196.0100     156.8100
        2314    37.844800     199.0000     205.2500     156.7600
        2315    37.857100     223.0000     214.7900     156.7200
        2316    37.869300     235.0000     222.9000     156.6700
        2317    37.881600     227.0000     227.1000     156.6300
        2318    37.893800     240.0000     225.5400     156.5800
        2319    37.906100     251.0000     219.1100     156.5400
        2320    37.918300     221.0000     211.2500     156.4900
        2321    37.930600     193.0000     205.1300     156.4500
        2322    37.942800     216.0000     201.8400     156.4000
        2323    37.955100     213.0000     200.8000     156.3600
        2324    37.967300     190.0000     200.5700     156.3100
        2325    37.979600     202.0000     199.3500     156.2700
        2326    37.991800     178.0000     195.8200     156.2300
        2327    38.004100     194.0000     190.0800     156.1800
        2328    38.016300     192.0000     183.5500     156.1400
        2329    38.028600     183.0000     177.7100     156.1000
        2330    38.040800     183.0000     173.1800     156.0500
        2331    38.053100     166.0000     169.8700     156.0100
        2332    38.065300     173.0000     167.4500     155.9700
        2333    38.077600     137.0000     165.6400     155.9200
        2334    38.089800     181.0000     164.2900     155.8800
        2335    38.102100     169.0000     163.3100     155.8400
        2336    38.114300     153.0000     162.6200     155.8000
        2337    38.126600     166.0000     162.1400     155.7500
        2338    38.138800     141.0000     161.8400     155.7100
        2339    38.151100     172.0000     161.7000     155.6700
        2340    38.163300     174.0000     161.7000     155.6300
        2341    38.175600     167.0000     161.8600     155.5900
        2342    38.187800     165.0000     162.2200     155.5400
        2343    38.200100     141.0000     162.7800     155.5000
        2344    38.212300     182.0000     163.4800     155.4600
        2345    38.224600     176.0000     164.2300     155.4200
        2346    38.236800     154.0000     164.8000     155.3800
        2347    38.249100     157.0000     164.8700     155.3400
        2348    38.261300     145.0000     164.2600     155.3000
        2349    38.273600     177.0000     163.3100     155.2600
        2350    38.285800     156.0000     162.4800     155.2200
        2351    38.298100     172.0000     162.0000     155.1800
        2352    38.310300     164.0000     161.8200     155.1400
        2353    38.322600     135.0000     161.8400     155.1000
        2354    38.334800     154.0000     161.8900     155.0600
        2355    38.347100     129.0000     161.7700     155.0200
        2356    38.359300     171.0000     161.3600     154.9800
        2357    38.371600     128.0000     160.7700     154.9400
        2358    38.383800     157.0000     160.2200     154.9000
        2359    38.396100     157.0000     159.8300     154.8700
        2360    38.408400     153.0000     159.6100     154.8300
        2361    38.420600     142.0000     159.5300     154.7900
        2362    38.432900     173.0000     159.5900     154.7500
        2363    38.445100     142.0000     159.7700     154.7100
        2364    38.457400     166.0000     160.1300     154.6700
        2365    38.469600     145.0000     160.7000     154.6400
        2366    38.481900     143.0000     161.5700     154.6000
        2367    38.494100     161.0000     162.8500     154.5600
        2368    38.506400     151.0000     164.6700     154.5200
        2369    38.518600     159.0000     167.0600     154.4900
        2370    38.530900     159.0000     169.9200     154.4500
        2371    38.543100     160.0000     173.0500     154.4100
        2372    38.555400     186.0000     176.0200     154.3800
        2373    38.567600     173.0000     177.9700     154.3400
        2374    38.579900     159.0000     177.8100     154.3000
        2375    38.592100     148.0000     175.5000     154.2700
        2376    38.604400     144.0000     172.4900     154.2300
        2377    38.616600     176.0000     170.2100     154.1900
        2378    38.628900     169.0000     169.0700     154.1600
        2379    38.641100     170.0000     168.8300     154.1200
        2380    38.653400     167.0000     169.0600     154.0900
        2381    38.665600     153.0000     169.1600     154.0500
        2382    38.677900     164.0000     168.4700     154.0200
        2383    38.690100     149.0000     166.7600     153.9800
        2384    38.702400     174.0000     164.5700     153.9500
        2385    38.714600     154.0000     162.6000     153.9100
        2386    38.726900     146.0000     161.1800     153.8800
        2387    38.739100     159.0000     160.2800     153.8400
        2388    38.751400     146.0000     159.7900     153.8100
        2389    38.763600     147.0000     159.5900     153.7700
        2390    38.775900     155.0000     159.5800     153.7400
        2391    38.788100     149.0000     159.6700     153.7100
        2392    38.800400     161.0000     159.7100     153.6700
        2393    38.812600     153.0000     159.5200     153.6400
        2394    38.824900     147.0000     159.0500     153.6100
        2395    38.837100     132.0000     158.4700     153.5700
        2396    38.849400     146.0000     158.0000     153.5400
        2397    38.861600     135.0000     157.7100     153.5100
        2398    38.873900     174.0000     157.5700     153.4700
        2399    38.886100     154.0000     157.5200     153.4400
        2400    38.898400     141.0000     157.4800     153.4100
        2401    38.910600     143.0000     157.3600     153.3800
        2402    38.922900     155.0000     157.1000     153.3400
        2403    38.935100     140.0000     156.7600     153.3100
        2404    38.947400     146.0000     156.4300     153.2800
        2405    38.959600     165.0000     156.1800     153.2500
        2406    38.971900     175.0000     156.0000     153.2200
        2407    38.984100     159.0000     155.8900     153.1900
        2408    38.996400     144.0000     155.8200     153.1500
        2409    39.008600     152.0000     155.7800     153.1200
        2410    39.020900     152.0000     155.7800     153.0900
        2411    39.033100     144.0000     155.8000     153.0600
        2412    39.045400     151.0000     155.8700     153.0300
        2413    39.057700     152.0000     155.9700     153.0000
        2414    39.069900     139.0000     156.1400     152.9700
        2415    39.082200     137.0000     156.4000     152.9400
        2416    39.094400     139.0000     156.7800     152.9100
        2417    39.106700     134.0000     157.3100     152.8800
        2418    39.118900     158.0000     158.0100     152.8500
        2419    39.131200     161.0000     158.8900     152.8200
        2420    39.143400     139.0000     159.8900     152.7900
        2421    39.155700     166.0000     160.9000     152.7600
        2422    39.167900     175.0000     161.7300     152.7300
        2423    39.180200     169.0000     162.1200     152.7000
        2424    39.192400     174.0000     161.9200     152.6700
        2425    39.204700     135.0000     161.2600     152.6400
        2426    39.216900     156.0000     160.4600     152.6100
        2427    39.229200     154.0000     159.8300     152.5900
        2428    39.241400     171.0000     159.4900     152.5600
        2429    39.253700     164.0000     159.3900     152.5300
        2430    39.265900     147.0000     159.3900     152.5000
        2431    39.278200     158.0000     159.3200     152.4700
        2432    39.290400     128.0000     159.0400     152.4400
        2433    39.302700     148.0000     158.5300     152.4200
        2434    39.314900     148.0000     157.8900     152.3900
        2435    39.327200     148.0000     157.3000     152.3600
        2436    39.339400     145.0000     156.8200     152.3300
        2437    39.351700     158.0000     156.4800     152.3100
        2438    39.363900     174.0000     156.2600     152.2800
        2439    39.376200     137.0000     156.1300     152.2500
        2440    39.388400     133.0000     156.0700     152.2300
        2441    39.400700     161.0000     156.0600     152.2000
        2442    39.412900     148.0000     156.0900     152.1700
        2443    39.425200     146.0000     156.1500     152.1500
        2444    39.437400     161.0000     156.2500     152.1200
        2445    39.449700     155.0000     156.3800     152.0900
        2446    39.461900     128.0000     156.5500     152.0700
        2447    39.474200     146.0000     156.7400     152.0400
        2448    39.486400     146.0000     156.9800     152.0200
        2449    39.498700     146.0000     157.2500     151.9900
        2450    39.510900     161.0000     157.5700     151.9700
        2451    39.523200     163.0000     157.9500     151.9400
        2452    39.535400     162.0000     158.3900     151.9100
        2453    39.547700     167.0000     158.9000     151.8900
        2454    39.559900     150.0000     159.4900     151.8600
        2455    39.572200     148.0000     160.2000     151.8400
        2456    39.584400     160.0000     161.0500     151.8200
        2457    39.596700     149.0000     162.0600     151.7900
        2458    39.608900     170.0000     163.2700     151.7700
        2459    39.621200     157.0000     164.7400     151.7400
        2460    39.633400     168.0000     166.5100     151.7200
        2461    39.645700     163.0000     168.6200     151.6900
        2462    39.657900     155.0000     171.1400     151.6700
        2463    39.670200     185.0000     174.1000     151.6500
        2464    39.682400     145.0000     177.5200     151.6200
        2465    39.694700     198.0000     181.5200     151.6000
        2466    39.707000     182.0000     186.3400     151.5800
        2467    39.719200     186.0000     192.1400     151.5500
        2468    39.731500     209.0000     198.9500     151.5300
        2469    39.743700     223.0000     207.0900     151.5100
        2470    39.756000     238.0000     217.6200     151.4800
        2471    39.768200     232.0000     231.7900     151.4600
        2472    39.780500     238.0000     250.1100     151.4400
        2473    39.792700     267.0000     271.8200     151.4200
        2474    39.805000     309.0000     294.7800     151.3900
        2475    39.817200     294.0000     315.1500     151.3700
        2476    39.829500     311.0000     327.4400     151.3500
        2477    39.841700     299.0000     327.1200     151.3300
        2478    39.854000     332.0000     314.8300     151.3100
        2479    39.866200     298.0000     297.0000     151.2800
        2480    39.878500     295.0000     280.9500     151.2600
        2481    39.890700     268.0000     270.4700     151.2400
        2482    39.903000     231.0000     265.5000     151.2200
        2483    39.915200     246.0000     263.9200     151.2000
        2484    39.927500     269.0000     262.5100     151.1800
        2485    39.939700     243.0000     257.8800     151.1600
        2486    39.952000     276.0000     248.2900     151.1400
        2487    39.964200     208.0000     235.0400     151.1100
        2488    39.976500     244.0000     221.3000     151.0900
        2489    39.988700     212.0000     209.7000     151.0700
        2490    40.001000     188.0000     201.2700     151.0500
        2491    40.013200     221.0000     196.0500     151.0300
        2492    40.025500     183.0000     193.6800     151.0100
        2493    40.037700     222.0000     193.6300     150.9900
        2494    40.050000     190.0000     195.1600     150.9700
        2495    40.062200     212.0000     197.3400     150.9500
        2496    40.074500     209.0000     198.9500     150.9300
        2497    40.086700     213.0000     198.7500     150.9100
        2498    40.099000     206.0000     196.2900     150.9000
        2499    40.111200     198.0000     192.3800     150.8800
        2500    40.123500     197.0000     188.6300     150.8600
        2501    40.135700     167.0000     186.2300     150.8400
        2502    40.148000     187.0000     185.6200     150.8200
        2503    40.160200     197.0000     186.6100     150.8000
        2504    40.172500     211.0000     188.6600     150.7800
        2505    40.184700     206.0000     191.0400     150.7600
        2506    40.197000     207.0000     193.0200     150.7400
        2507    40.209200     225.0000     194.2400     150.7300
        2508    40.221500     212.0000     194.6400     150.7100
        2509    40.233700     198.0000     193.8700     150.6900
        2510    40.246000     199.0000     191.1900     150.6700
        2511    40.258200     204.0000     186.5900     150.6500
        2512    40.270500     189.0000     181.4600     150.6400
        2513    40.282700     161.0000     177.3900     150.6200
        2514    40.295000     155.0000     174.9500     150.6000
        2515    40.307200     171.0000     173.8900     150.5800
        2516    40.319500     177.0000     173.7100     150.5700
        2517    40.331700     179.0000     173.7200     150.5500
        2518    40.344000     183.0000     173.1600     150.5300
        2519    40.356300     157.0000     171.5000     150.5200
        2520    40.368500     177.0000     169.0100     150.5000
        2521    40.380800     169.0000     166.5500     150.4800
        2522    40.393000     161.0000     164.8000     150.4700
        2523    40.405300     166.0000     163.9800     150.4500
        2524    40.417500     180.0000     163.9600     150.4300
        2525    40.429800     143.0000     164.5500     150.4200
        2526    40.442000     168.0000     165.5500     150.4000
        2527    40.454300     167.0000     166.4400     150.3800
        2528    40.466500     186.0000     166.2000     150.3700
        2529    40.478800     160.0000     164.4200     150.3500
        2530    40.491000     166.0000     162.3200     150.3400
        2531    40.503300     160.0000     160.9800     150.3200
        2532    40.515500     152.0000     160.5100     150.3100
        2533    40.527800     166.0000     160.6900     150.2900
        2534    40.540000     163.0000     161.3500     150.2800
        2535    40.552300     138.0000     162.3100     150.2600
        2536    40.564500     157.0000     163.2400     150.2500
        2537    40.576800     181.0000     163.7300     150.2300
        2538    40.589000     161.0000     163.9200     150.2200
        2539    40.601300     161.0000     164.3800     150.2000
        2540    40.613500     148.0000     165.3000     150.1900
        2541    40.625800     165.0000     166.3500     150.1700
        2542    40.638000     169.0000     166.8700     150.1600
        2543    40.650300     147.0000     166.2800     150.1400
        2544    40.662500     175.0000     164.7800     150.1300
        2545    40.674800     157.0000     163.1900     150.1100
        2546    40.687000     160.0000     162.1400     150.1000
        2547    40.699300     162.0000     161.7200     150.0900
        2548    40.711500     172.0000     161.8100     150.0700
        2549    40.723800     150.0000     162.2000     150.0600
        2550    40.736000     160.0000     162.5900     150.0500
        2551    40.748300     155.0000     162.6700     150.0300
        2552    40.760500     167.0000     162.2600     150.0200
        2553    40.772800     157.0000     161.6000     150.0100
        2554    40.785000     133.0000     161.0900     149.9900
        2555    40.797300     183.0000     160.9700     149.9800
        2556    40.809500     179.0000     161.2600     149.9700
        2557    40.821800     159.0000     161.9000     149.9500
        2558    40.834000     164.0000     162.8000     149.9400
        2559    40.846300     191.0000     163.8400     149.9300
        2560    40.858500     153.0000     164.8500     149.9200
        2561    40.870800     168.0000     165.7000     149.9000
        2562    40.883000     140.0000     166.3500     149.8900
        2563    40.895300     164.0000     167.0000     149.8800
        2564    40.907500     162.0000     167.9400     149.8700
        2565    40.919800     156.0000     169.4200     149.8500
        2566    40.932000     166.0000     171.5800     149.8400
        2567    40.944300     179.0000     174.4600     149.8300
        2568    40.956500     205.0000     178.0500     149.8200
        2569    40.968800     164.0000     182.2600     149.8100
        2570    40.981000     189.0000     186.9100     149.8000
        2571    40.993300     213.0000     191.7600     149.7800
        2572    41.005600     212.0000     196.7700     149.7700
        2573    41.017800     203.0000     202.2200     149.7600
        2574    41.030100     207.0000     208.5400     149.7500
        2575    41.042300     266.0000     216.4600     149.7400
        2576    41.054600     223.0000     227.2700     149.7300
        2577    41.066800     240.0000     242.3500     149.7200
        2578    41.079100     292.0000     262.2400     149.7100
        2579    41.091300     296.0000     285.9000     149.7000
        2580    41.103600     323.0000     310.4400     149.6900
        2581    41.115800     305.0000     330.7800     149.6700
        2582    41.128100     368.0000     340.2700     149.6600
        2583    41.140300     337.0000     334.4100     149.6500
        2584    41.152600     333.0000     315.8100     149.6400
        2585    41.164800     300.0000     293.1900     149.6300
        2586    41.177100     273.0000     274.7600     149.6200
        2587    41.189300     279.0000     264.0000     149.6100
        2588    41.201600     268.0000     260.2200     149.6000
        2589    41.213800     292.0000     260.5100     149.5900
        2590    41.226100     271.0000     260.8200     149.5800
        2591    41.238300     275.0000     256.9200     149.5700
        2592    41.250600     266.0000     246.6300     149.5600
        2593    41.262800     233.0000     231.4400     149.5600
        2594    41.275100     228.0000     215.1600     149.5500
        2595    41.287300     223.0000     200.9500     149.5400
        2596    41.299600     179.0000     189.9200     149.5300
        2597    41.311800     173.0000     181.8500     149.5200
        2598    41.324100     205.0000     176.0400     149.5100
        2599    41.336300     157.0000     171.8600     149.5000
        2600    41.348600     185.0000     168.8200     149.4900
        2601    41.360800     160.0000     166.5800     149.4800
        2602    41.373100     194.0000     164.9200     149.4700
        2603    41.385300     164.0000     163.6900     149.4700
        2604    41.397600     151.0000     162.7900     149.4600
        2605    41.409800     166.0000     162.1500     149.4500
        2606    41.422100     168.0000     161.7300     149.4400
        2607    41.434300     177.0000     161.5000     149.4300
        2608    41.446600     153.0000     161.4500     149.4200
        2609    41.458800     168.0000     161.5600     149.4200
        2610    41.471100     160.0000     161.8300     149.4100
        2611    41.483300     167.0000     162.2600     149.4000
        2612    41.495600     169.0000     162.8300     149.3900
        2613    41.507800     173.0000     163.5600     149.3800
        2614    41.520100     178.0000     164.4600     149.3800
        2615    41.532300     162.0000     165.5500     149.3700
        2616    41.544600     164.0000     166.8800     149.3600
        2617    41.556800     173.0000     168.5600     149.3500
        2618    41.569100     156.0000     170.7200     149.3500
        2619    41.581300     174.0000     173.6100     149.3400
        2620    41.593600     183.0000     177.5700     149.3300
        2621    41.605800     205.0000     183.0600     149.3200
        2622    41.618100     188.0000     190.2600     149.3200
        2623    41.630400     203.0000     200.6900     149.3100
        2624    41.642600     209.0000     214.7600     149.3000
        2625    41.654900     202.0000     232.8700     149.3000
        2626    41.667100     259.0000     254.6400     149.2900
        2627    41.679400     276.0000     278.4400     149.2800
        2628    41.691600     322.0000     300.8800     149.2800
        2629    41.703900     308.0000     316.6400     149.2700
        2630    41.716100     320.0000     320.2500     149.2600
        2631    41.728400     304.0000     310.3400     149.2600
        2632    41.740600     267.0000     292.0100     149.2500
        2633    41.752900     299.0000     273.3400     149.2400
        2634    41.765100     256.0000     260.0000     149.2400
        2635    41.777400     263.0000     253.5000     149.2300
        2636    41.789600     259.0000     252.4100     149.2300
        2637    41.801900     269.0000     253.6700     149.2200
        2638    41.814100     255.0000     253.4500     149.2100
        2639    41.826400     242.0000     248.3400     149.2100
        2640    41.838600     262.0000     237.3500     149.2000
        2641    41.850900     233.0000     222.6900     149.2000
        2642    41.863100     207.0000     207.8200     149.1900
        2643    41.875400     213.0000     195.1600     149.1800
        2644    41.887600     204.0000     185.4200     149.1800
        2645    41.899900     166.0000     178.2900     149.1700
        2646    41.912100     198.0000     173.1800     149.1700
        2647    41.924400     185.0000     169.5400     149.1600
        2648    41.936600     195.0000     166.9900     149.1600
        2649    41.948900     179.0000     165.2500     149.1500
        2650    41.961100     150.0000     164.1700     149.1500
        2651    41.973400     189.0000     163.6300     149.1400
        2652    41.985600     168.0000     163.5400     149.1400
        2653    41.997900     157.0000     163.7700     149.1300
        2654    42.010100     176.0000     164.1800     149.1300
        2655    42.022400     182.0000     164.6900     149.1200
        2656    42.034600     169.0000     165.2100     149.1200
        2657    42.046900     164.0000     165.4200     149.1100
        2658    42.059100     162.0000     164.8400     149.1100
        2659    42.071400     164.0000     163.4600     149.1000
        2660    42.083600     164.0000     161.8500     149.1000
        2661    42.095900     155.0000     160.5800     149.1000
        2662    42.108100     163.0000     159.7800     149.0900
        2663    42.120400     134.0000     159.3400     149.0900
        2664    42.132600     162.0000     159.1400     149.0800
        2665    42.144900     180.0000     159.0400     149.0800
        2666    42.157100     183.0000     158.8300     149.0700
        2667    42.169400     175.0000     158.2500     149.0700
        2668    42.181600     186.0000     157.2900     149.0700
        2669    42.193900     141.0000     156.2100     149.0600
        2670    42.206100     181.0000     155.2700     149.0600
        2671    42.218400     152.0000     154.5400     149.0600
        2672    42.230600     167.0000     154.0100     149.0500
        2673    42.242900     155.0000     153.6200     149.0500
        2674    42.255100     150.0000     153.3400     149.0400
        2675    42.267400     145.0000     153.1200     149.0400
        2676    42.279700     140.0000     152.9600     149.0400
        2677    42.291900     150.0000     152.8400     149.0300
        2678    42.304200     158.0000     152.7600     149.0300
        2679    42.316400     120.0000     152.7000     149.0300
        2680    42.328700     147.0000     152.6700     149.0200
        2681    42.340900     156.0000     152.6600     149.0200
        2682    42.353200     162.0000     152.6700     149.0200
        2683    42.365400     171.0000     152.7000     149.0100
        2684    42.377700     141.0000     152.7500     149.0100
        2685    42.389900     147.0000     152.8400     149.0100
        2686    42.402200     154.0000     152.9600     149.0000
        2687    42.414400     160.0000     153.1400     149.0000
        2688    42.426700     137.0000     153.4000     149.0000
        2689    42.438900     153.0000     153.7800     149.0000
        2690    42.451200     185.0000     154.3200     148.9900
        2691    42.463400     155.0000     155.0800     148.9900
        2692    42.475700     162.0000     156.1400     148.9900
        2693    42.487900     151.0000     157.5500     148.9900
        2694    42.500200     159.0000     159.2600     148.9800
        2695    42.512400     174.0000     161.1700     148.9800
        2696    42.524700     172.0000     163.0100     148.9800
        2697    42.536900     152.0000     164.2300     148.9800
        2698    42.549200     167.0000     164.2200     148.9700
        2699    42.561400     174.0000     162.9500     148.9700
        2700    42.573700     164.0000     161.1900     148.9700
        2701    42.585900     158.0000     159.7400     148.9700
        2702    42.598200     169.0000     158.9100     148.9600
        2703    42.610400     157.0000     158.6900     148.9600
        2704    42.622700     183.0000     158.9000     148.9600
        2705    42.634900     193.0000     159.3100     148.9600
        2706    42.647200     175.0000     159.6000     148.9600
        2707    42.659400     176.0000     159.4000     148.9500
        2708    42.671700     180.0000     158.6700     148.9500
        2709    42.683900     144.0000     157.7400     148.9500
        2710    42.696200     131.0000     156.9900     148.9500
        2711    42.708400     149.0000     156.5800     148.9500
        2712    42.720700     166.0000     156.5100     148.9400
        2713    42.732900     170.0000     156.7000     148.9400
        2714    42.745200     154.0000     156.9200     148.9400
        2715    42.757400     165.0000     156.8400     148.9400
        2716    42.769700     171.0000     156.3600     148.9400
        2717    42.781900     150.0000     155.8500     148.9400
        2718    42.794200     172.0000     155.6300     148.9300
        2719    42.806400     175.0000     155.7500     148.9300
        2720    42.818700     141.0000     156.1600     148.9300
        2721    42.830900     156.0000     156.8400     148.9300
        2722    42.843200     153.0000     157.8100     148.9300
        2723    42.855400     166.0000     159.0500     148.9300
        2724    42.867700     173.0000     160.4900     148.9300
        2725    42.879900     155.0000     162.0700     148.9300
        2726    42.892200     174.0000     163.9400     148.9200
        2727    42.904400     166.0000     166.1400     148.9200
        2728    42.916700     175.0000     168.3800     148.9200
        2729    42.929000     198.0000     170.2300     148.9200
        2730    42.941200     173.0000     171.5400     148.9200
        2731    42.953500     191.0000     172.8600     148.9200
        2732    42.965700     179.0000     174.4100     148.9200
        2733    42.978000     196.0000     175.8800     148.9200
        2734    42.990200     184.0000     176.5800     148.9200
        2735    43.002500     200.0000     176.0800     148.9200
        2736    43.014700     164.0000     174.6000     148.9100
        2737    43.027000     159.0000     172.7500     148.9100
        2738    43.039200     162.0000     170.9900     148.9100
        2739    43.051500     168.0000     169.5300     148.9100
        2740    43.063700     161.0000     168.5500     148.9100
        2741    43.076000     176.0000     168.0900     148.9100
        2742    43.088200     168.0000     167.9300     148.9100
        2743    43.100500     174.0000     167.6500     148.9100
        2744    43.112700     175.0000     166.9900     148.9100
        2745    43.125000     175.0000     166.0200     148.9100
        2746    43.137200     172.0000     165.0900     148.9100
        2747    43.149500     144.0000     164.6200     148.9100
        2748    43.161700     172.0000     164.8800     148.9100
        2749    43.174000     160.0000     165.9100     148.9100
        2750    43.186200     166.0000     167.6500     148.9100
        2751    43.198500     189.0000     169.8900     148.9100
        2752    43.210700     161.0000     172.1600     148.9000
        2753    43.223000     175.0000     173.7800     148.9000
        2754    43.235200     180.0000     174.3300     148.9000
        2755    43.247500     185.0000     174.0200     148.9000
        2756    43.259700     162.0000     173.1900     148.9000
        2757    43.272000     202.0000     172.0200     148.9000
        2758    43.284200     171.0000     171.0000     148.9000
        2759    43.296500     162.0000     170.6400     148.9000
        2760    43.308700     181.0000     171.1200     148.9000
        2761    43.321000     202.0000     172.2400     148.9000
        2762    43.333200     181.0000     173.6200     148.9000
        2763    43.345500     172.0000     174.9900     148.9000
        2764    43.357700     176.0000     176.4200     148.9000
        2765    43.370000     183.0000     178.1500     148.9000
        2766    43.382200     175.0000     180.4400     148.9000
        2767    43.394500     192.0000     183.7400     148.9000
        2768    43.406700     234.0000     188.5600     148.9000
        2769    43.419000     225.0000     195.1600     148.9000
        2770    43.431200     245.0000     203.2600     148.9000
        2771    43.443500     217.0000     212.2500     148.9000
        2772    43.455700     234.0000     221.4400     148.9000
        2773    43.468000     241.0000     229.8700     148.9000
        2774    43.480200     262.0000     236.1600     148.9000
        2775    43.492500     246.0000     239.5300     148.9000
        2776    43.504700     272.0000     240.9900     148.9000
        2777    43.517000     261.0000     242.8100     148.9000
        2778    43.529200     244.0000     246.5600     148.9000
        2779    43.541500     266.0000     251.9600     148.9000
        2780    43.553800     268.0000     257.3000     148.9000
        2781    43.566000     305.0000     260.8900     148.9000
        2782    43.578300     300.0000     261.7800     148.9000
        2783    43.590500     247.0000     259.4200     148.9000
        2784    43.602800     275.0000     253.4400     148.9000
        2785    43.615000     269.0000     244.5900     148.9000
        2786    43.627300     247.0000     235.0700     148.9100
        2787    43.639500     239.0000     227.1100     148.9100
        2788    43.651800     228.0000     221.6400     148.9100
        2789    43.664000     233.0000     218.2600     148.9100
        2790    43.676300     243.0000     216.0900     148.9100
        2791    43.688500     208.0000     214.5100     148.9100
        2792    43.700800     219.0000     213.2600     148.9100
        2793    43.713000     208.0000     212.1300     148.9100
        2794    43.725300     230.0000     210.8600     148.9100
        2795    43.737500     206.0000     209.2200     148.9100
        2796    43.749800     207.0000     206.8000     148.9100
        2797    43.762000     214.0000     203.0500     148.9100
        2798    43.774300     210.0000     197.9700     148.9100
        2799    43.786500     180.0000     192.4600     148.9100
        2800    43.798800     184.0000     187.8000     148.9100
        2801    43.811000     195.0000     184.8100     148.9100
        2802    43.823300     194.0000     183.6400     148.9100
        2803    43.835500     189.0000     184.1100     148.9100
        2804    43.847800     164.0000     185.8300     148.9100
        2805    43.860000     193.0000     188.3500     148.9100
        2806    43.872300     213.0000     191.3000     148.9100
        2807    43.884500     210.0000     194.7100     148.9100
        2808    43.896800     226.0000     199.1800     148.9100
        2809    43.909000     230.0000     205.5400     148.9200
        2810    43.921300     218.0000     214.1900     148.9200
        2811    43.933500     227.0000     224.5500     148.9200
        2812    43.945800     254.0000     234.8800     148.9200
        2813    43.958000     230.0000     242.2800     148.9200
        2814    43.970300     237.0000     243.6300     148.9200
        2815    43.982500     248.0000     237.9000     148.9200
        2816    43.994800     250.0000     227.5400     148.9200
        2817    44.007000     210.0000     216.7900     148.9200
        2818    44.019300     202.0000     208.7800     148.9200
        2819    44.031500     217.0000     204.5300     148.9200
        2820    44.043800     199.0000     203.5700     148.9200
        2821    44.056000     219.0000     204.6100     148.9200
        2822    44.068300     181.0000     205.8400     148.9200
        2823    44.080500     196.0000     205.3000     148.9200
        2824    44.092800     205.0000     201.6600     148.9200
        2825    44.105000     216.0000     195.1500     148.9200
        2826    44.117300     183.0000     187.4300     148.9200
        2827    44.129500     190.0000     180.2100     148.9300
        2828    44.141800     155.0000     174.3900     148.9300
        2829    44.154000     163.0000     170.0800     148.9300
        2830    44.166300     155.0000     167.0200     148.9300
        2831    44.178600     166.0000     164.9300     148.9300
        2832    44.190800     175.0000     163.5700     148.9300
        2833    44.203100     183.0000     162.7900     148.9300
        2834    44.215300     175.0000     162.4900     148.9300
        2835    44.227600     161.0000     162.5900     148.9300
        2836    44.239800     182.0000     162.9900     148.9300
        2837    44.252100     155.0000     163.5900     148.9300
        2838    44.264300     165.0000     164.1600     148.9300
        2839    44.276600     155.0000     164.4200     148.9300
        2840    44.288800     181.0000     164.1900     148.9300
        2841    44.301100     176.0000     163.7100     148.9300
        2842    44.313300     178.0000     163.3800     148.9300
        2843    44.325600     157.0000     163.4600     148.9300
        2844    44.337800     163.0000     164.0000     148.9300
        2845    44.350100     162.0000     164.9900     148.9300
        2846    44.362300     152.0000     166.3700     148.9400
        2847    44.374600     161.0000     168.0900     148.9400
        2848    44.386800     168.0000     170.0000     148.9400
        2849    44.399100     163.0000     171.9600     148.9400
        2850    44.411300     177.0000     173.8900     148.9400
        2851    44.423600     190.0000     175.7500     148.9400
        2852    44.435800     169.0000     177.5700     148.9400
        2853    44.448100     189.0000     179.7100     148.9400
        2854    44.460300     208.0000     183.0300     148.9400
        2855    44.472600     181.0000     188.3900     148.9400
        2856    44.484800     204.0000     196.4500     148.9400
        2857    44.497100     234.0000     207.6700     148.9400
        2858    44.509300     234.0000     222.1400     148.9400
        2859    44.521600     259.0000     239.2000     148.9400
        2860    44.533800     282.0000     257.0600     148.9400
        2861    44.546100     311.0000     272.3900     148.9400
        2862    44.558300     290.0000     280.7800     148.9400
        2863    44.570600     305.0000     279.1200     148.9400
        2864    44.582800     279.0000     268.3900     148.9400
        2865    44.595100     275.0000     253.6200     148.9400
        2866    44.607300     245.0000     240.3800     148.9400
        2867    44.619600     240.0000     231.8200     148.9400
        2868    44.631800     239.0000     228.4900     148.9400
        2869    44.644100     254.0000     229.3400     148.9400
        2870    44.656300     254.0000     232.4300     148.9400
        2871    44.668600     258.0000     235.2600     148.9400
        2872    44.680800     280.0000     235.3900     148.9400
        2873    44.693100     277.0000     231.7700     148.9400
        2874    44.705300     238.0000     225.7200     148.9400
        2875    44.717600     257.0000     219.9600     148.9400
        2876    44.729800     230.0000     216.9200     148.9400
        2877    44.742100     207.0000     217.6400     148.9400
        2878    44.754300     217.0000     221.8900     148.9400
        2879    44.766600     235.0000     228.4100     148.9400
        2880    44.778800     199.0000     235.2200     148.9400
        2881    44.791100     217.0000     239.9100     148.9400
        2882    44.803300     255.0000     240.1200     148.9400
        2883    44.815600     260.0000     235.0000     148.9400
        2884    44.827800     214.0000     226.3500     148.9400
        2885    44.840100     220.0000     217.5700     148.9400
        2886    44.852400     218.0000     211.3800     148.9400
        2887    44.864600     237.0000     208.8700     148.9400
        2888    44.876900     204.0000     209.7500     148.9400
        2889    44.889100     223.0000     212.9900     148.9400
        2890    44.901400     217.0000     217.0900     148.9400
        2891    44.913600     230.0000     220.2700     148.9400
        2892    44.925900     223.0000     220.8200     148.9400
        2893    44.938100     217.0000     217.7800     148.9400
        2894    44.950400     225.0000     211.5100     148.9400
        2895    44.962600     208.0000     203.4500     148.9400
        2896    44.974900     182.0000     195.3700     148.9400
        2897    44.987100     188.0000     188.6400     148.9400
        2898    44.999400     189.0000     183.8800     148.9400
        2899    45.011600     193.0000     181.0200     148.9400
        2900    45.023900     172.0000     179.5800     148.9400
        2901    45.036100     179.0000     178.9000     148.9400
        2902    45.048400     185.0000     178.2800     148.9400
        2903    45.060600     197.0000     177.2600     148.9400
        2904    45.072900     175.0000     175.6200     148.9400
        2905    45.085100     183.0000     173.4600     148.9400
        2906    45.097400     156.0000     171.2100     148.9400
        2907    45.109600     157.0000     169.2900     148.9400
        2908    45.121900     166.0000     167.9100     148.9300
        2909    45.134100     167.0000     167.0700     148.9300
        2910    45.146400     167.0000     166.6500     148.9300
        2911    45.158600     177.0000     166.4900     148.9300
        2912    45.170900     149.0000     166.5500     148.9300
        2913    45.183100     169.0000     166.9000     148.9300
        2914    45.195400     185.0000     167.6800     148.9300
        2915    45.207600     162.0000     168.9900     148.9300
        2916    45.219900     188.0000     170.9800     148.9300
        2917    45.232100     185.0000     173.8800     148.9300
        2918    45.244400     173.0000     177.9900     148.9300
        2919    45.256600     197.0000     183.7500     148.9300
        2920    45.268900     180.0000     191.6300     148.9200
        2921    45.281100     233.0000     202.0700     148.9200
        2922    45.293400     222.0000     215.2300     148.9200
        2923    45.305600     232.0000     230.6900     148.9200
        2924    45.317900     277.0000     247.0700     148.9200
        2925    45.330100     271.0000     261.8700     148.9200
        2926    45.342400     292.0000     271.6800     148.9200
        2927    45.354600     346.0000     274.0400     148.9200
        2928    45.366900     298.0000     269.6000     148.9100
        2929    45.379100     269.0000     261.9100     148.9100
        2930    45.391400     275.0000     254.4400     148.9100
        2931    45.403600     263.0000     248.5400     148.9100
        2932    45.415900     252.0000     244.3000     148.9100
        2933    45.428100     259.0000     241.7200     148.9100
        2934    45.440400     259.0000     240.3600     148.9100
        2935    45.452600     265.0000     239.1300     148.9000
        2936    45.464900     228.0000     236.6200     148.9000
        2937    45.477100     278.0000     231.9900     148.9000
        2938    45.489400     229.0000     225.6300     148.9000
        2939    45.501700     211.0000     218.8800     148.9000
        2940    45.513900     240.0000     212.6600     148.9000
        2941    45.526200     188.0000     206.8000     148.8900
        2942    45.538400     230.0000     200.5800     148.8900
        2943    45.550700     196.0000     193.5700     148.8900
        2944    45.562900     207.0000     186.2800     148.8900
        2945    45.575200     177.0000     179.7100     148.8900
        2946    45.587400     188.0000     174.5600     148.8800
        2947    45.599700     167.0000     170.9200     148.8800
        2948    45.611900     171.0000     168.5300     148.8800
        2949    45.624200     152.0000     167.0700     148.8800
        2950    45.636400     158.0000     166.1900     148.8800
        2951    45.648700     171.0000     165.5000     148.8700
        2952    45.660900     158.0000     164.5600     148.8700
        2953    45.673200     189.0000     163.1200     148.8700
        2954    45.685400     185.0000     161.3700     148.8700
        2955    45.697700     163.0000     159.7300     148.8700
        2956    45.709900     156.0000     158.3600     148.8600
        2957    45.722200     133.0000     157.3100     148.8600
        2958    45.734400     177.0000     156.5100     148.8600
        2959    45.746700     171.0000     155.9100     148.8600
        2960    45.758900     176.0000     155.4400     148.8500
        2961    45.771200     132.0000     155.0700     148.8500
        2962    45.783400     165.0000     154.7900     148.8500
        2963    45.795700     157.0000     154.5600     148.8400
        2964    45.807900     174.0000     154.3900     148.8400
        2965    45.820200     162.0000     154.2600     148.8400
        2966    45.832400     146.0000     154.1600     148.8400
        2967    45.844700     169.0000     154.1000     148.8300
        2968    45.856900     144.0000     154.0600     148.8300
        2969    45.869200     141.0000     154.0600     148.8300
        2970    45.881400     142.0000     154.0900     148.8200
        2971    45.893700     150.0000     154.1700     148.8200
        2972    45.905900     157.0000     154.3100     148.8200
        2973    45.918200     160.0000     154.5200     148.8200
        2974    45.930400     161.0000     154.8400     148.8100
        2975    45.942700     155.0000     155.3100     148.8100
        2976    45.954900     171.0000     155.9800     148.8100
        2977    45.967200     159.0000     156.9200     148.8000
        2978    45.979400     128.0000     158.2200     148.8000
        2979    45.991700     151.0000     159.9300     148.8000
        2980    46.003900     137.0000     162.0300     148.7900
        2981    46.016200     156.0000     164.3900     148.7900
        2982    46.028400     150.0000     166.6800     148.7800
        2983    46.040700     154.0000     168.3900     148.7800
        2984    46.052900     169.0000     168.9300     148.7800
        2985    46.065200     138.0000     168.0900     148.7700
        2986    46.077400     157.0000     166.2800     148.7700
        2987    46.089700     165.0000     164.2700     148.7700
        2988    46.101900     163.0000     162.6900     148.7600
        2989    46.114200     150.0000     161.8000     148.7600
        2990    46.126500     167.0000     161.5800     148.7500
        2991    46.138700     163.0000     161.8300     148.7500
        2992    46.151000     167.0000     162.3000     148.7500
        2993    46.163200     157.0000     162.6100     148.7400
        2994    46.175500     168.0000     162.4400     148.7400
        2995    46.187700     152.0000     161.6600     148.7300
        2996    46.200000     159.0000     160.4700     148.7300
        2997    46.212200     153.0000     159.1900     148.7200
        2998    46.224500     161.0000     158.1200     148.7200
        2999    46.236700     158.0000     157.3500     148.7200
        3000    46.249000     152.0000     156.9200     148.7100
        3001    46.261200     135.0000     156.7800     148.7100
        3002    46.273500     161.0000     156.9300     148.7000
        3003    46.285700     171.0000     157.3600     148.7000
        3004    46.298000     160.0000     158.1200     148.6900
        3005    46.310200     142.0000     159.2200     148.6900
        3006    46.322500     168.0000     160.6300     148.6800
        3007    46.334700     161.0000     162.2600     148.6800
        3008    46.347000     146.0000     163.8500     148.6700
        3009    46.359200     120.0000     164.9100     148.6700
        3010    46.371500     162.0000     164.9500     148.6600
        3011    46.383700     151.0000     164.0100     148.6600
        3012    46.396000     157.0000     162.7500     148.6500
        3013    46.408200     159.0000     161.8500     148.6500
        3014    46.420500     155.0000     161.5400     148.6400
        3015    46.432700     148.0000     161.8400     148.6400
        3016    46.445000     159.0000     162.6900     148.6300
        3017    46.457200     152.0000     164.0200     148.6200
        3018    46.469500     168.0000     165.7300     148.6200
        3019    46.481700     155.0000     167.6900     148.6100
        3020    46.494000     190.0000     169.7400     148.6100
        3021    46.506200     160.0000     171.9300     148.6000
        3022    46.518500     160.0000     174.4500     148.6000
        3023    46.530700     181.0000     177.2500     148.5900
        3024    46.543000     174.0000     179.6800     148.5800
        3025    46.555200     180.0000     180.6300     148.5800
        3026    46.567500     182.0000     179.6000     148.5700
        3027    46.579700     168.0000     177.5700     148.5700
        3028    46.592000     182.0000     176.0700     148.5600
        3029    46.604200     182.0000     175.9200     148.5500
        3030    46.616500     197.0000     177.1500     148.5500
        3031    46.628700     203.0000     179.3700     148.5400
        3032    46.641000     194.0000     181.9800     148.5300
        3033    46.653200     194.0000     184.1700     148.5300
        3034    46.665500     177.0000     185.1500     148.5200
        3035    46.677700     219.0000     184.5000     148.5100
        3036    46.690000     162.0000     182.4700     148.5100
        3037    46.702200     178.0000     180.0600     148.5000
        3038    46.714500     188.0000     178.2700     148.4900
        3039    46.726700     183.0000     177.5700     148.4900
        3040    46.739000     199.0000     177.9100     148.4800
        3041    46.751300     204.0000     179.0500     148.4700
        3042    46.763500     176.0000     180.6400     148.4700
        3043    46.775800     153.0000     182.3400     148.4600
        3044    46.788000     172.0000     183.9200     148.4500
        3045    46.800300     143.0000     185.4300     148.4500
        3046    46.812500     195.0000     187.1700     148.4400
        3047    46.824800     177.0000     189.5300     148.4300
        3048    46.837000     209.0000     192.8700     148.4200
        3049    46.849300     193.0000     197.4800     148.4200
        3050    46.861500     173.0000     203.6900     148.4100
        3051    46.873800     212.0000     211.8400     148.4000
        3052    46.886000     205.0000     222.4000     148.3900
        3053    46.898300     230.0000     236.2400     148.3900
        3054    46.910500     260.0000     254.9700     148.3800
        3055    46.922800     255.0000     280.8000     148.3700
        3056    46.935000     296.0000     315.7700     148.3600
        3057    46.947300     370.0000     360.9400     148.3500
        3058    46.959500     420.0000     415.4000     148.3500
        3059    46.971800     505.0000     474.9100     148.3400
        3060    46.984000     548.0000     530.5200     148.3300
        3061    46.996300     579.0000     568.8500     148.3200
        3062    47.008500     632.0000     577.0900     148.3100
        3063    47.020800     558.0000     552.3800     148.3000
        3064    47.033000     482.0000     506.1400     148.3000
        3065    47.045300     460.0000     456.5200     148.2900
        3066    47.057500     410.0000     417.4800     148.2800
        3067    47.069800     372.0000     394.5900     148.2700
        3068    47.082000     416.0000     387.1500     148.2600
        3069    47.094300     409.0000     390.9100     148.2500
        3070    47.106500     408.0000     399.3400     148.2400
        3071    47.118800     433.0000     404.2200     148.2300
        3072    47.131000     405.0000     398.5900     148.2200
        3073    47.143300     427.0000     377.5900     148.2200
        3074    47.155500     310.0000     345.2900     148.2100
        3075    47.167800     310.0000     309.4000     148.2000
        3076    47.180000     274.0000     276.5300     148.1900
        3077    47.192300     261.0000     249.7000     148.1800
        3078    47.204500     233.0000     229.0400     148.1700
        3079    47.216800     219.0000     213.4800     148.1600
        3080    47.229000     236.0000     201.7600     148.1500
        3081    47.241300     186.0000     192.8600     148.1400
        3082    47.253500     175.0000     186.0100     148.1300
        3083    47.265800     200.0000     180.6700     148.1200
        3084    47.278000     183.0000     176.4500     148.1100
        3085    47.290300     172.0000     173.0700     148.1000
        3086    47.302500     160.0000     170.3300     148.0900
        3087    47.314800     190.0000     168.1000     148.0800
        3088    47.327000     205.0000     166.2400     148.0700
        3089    47.339300     158.0000     164.7000     148.0600
        3090    47.351500     168.0000     163.3900     148.0500
        3091    47.363800     164.0000     162.2800     148.0400
        3092    47.376000     163.0000     161.3300     148.0300
        3093    47.388300     161.0000     160.5100     148.0200
        3094    47.400600     187.0000     159.7900     148.0100
        3095    47.412800     166.0000     159.1800     148.0000
        3096    47.425100     168.0000     158.6400     147.9900
        3097    47.437300     157.0000     158.1700     147.9800
        3098    47.449600     164.0000     157.7600     147.9600
        3099    47.461800     171.0000     157.4100     147.9500
        3100    47.474100     151.0000     157.1000     147.9400
        3101    47.486300     133.0000     156.8400     147.9300
        3102    47.498600     169.0000     156.6100     147.9200
        3103    47.510800     167.0000     156.4200     147.9100
        3104    47.523100     148.0000     156.2700     147.9000
        3105    47.535300     177.0000     156.1500     147.8900
        3106    47.547600     144.0000     156.0500     147.8700
        3107    47.559800     163.0000     155.9900     147.8600
        3108    47.572100     168.0000     155.9600     147.8500
        3109    47.584300     170.0000     155.9600     147.8400
        3110    47.596600     170.0000     155.9900     147.8300
        3111    47.608800     152.0000     156.0600     147.8200
        3112    47.621100     152.0000     156.1600     147.8000
        3113    47.633300     143.0000     156.2900     147.7900
        3114    47.645600     164.0000     156.4600     147.7800
        3115    47.657800     123.0000     156.6800     147.7700
        3116    47.670100     157.0000     156.9500     147.7600
        3117    47.682300     137.0000     157.2700     147.7400
        3118    47.694600     166.0000     157.6600     147.7300
        3119    47.706800     159.0000     158.1100     147.7200
        3120    47.719100     149.0000     158.6400     147.7100
        3121    47.731300     151.0000     159.2500     147.6900
        3122    47.743600     185.0000     159.9600     147.6800
        3123    47.755800     139.0000     160.7700     147.6700
        3124    47.768100     146.0000     161.6700     147.6600
        3125    47.780300     158.0000     162.6800     147.6400
        3126    47.792600     163.0000     163.8000     147.6300
        3127    47.804800     149.0000     165.0300     147.6200
        3128    47.817100     140.0000     166.3900     147.6000
        3129    47.829300     150.0000     167.9100     147.5900
        3130    47.841600     157.0000     169.6700     147.5800
        3131    47.853800     177.0000     171.7800     147.5600
        3132    47.866100     167.0000     174.4000     147.5500
        3133    47.878300     148.0000     177.7600     147.5400
        3134    47.890600     182.0000     182.1900     147.5200
        3135    47.902800     188.0000     188.1100     147.5100
        3136    47.915100     199.0000     196.1400     147.4900
        3137    47.927300     184.0000     207.0900     147.4800
        3138    47.939600     194.0000     221.9900     147.4700
        3139    47.951800     265.0000     241.9200     147.4500
        3140    47.964100     285.0000     267.6500     147.4400
        3141    47.976300     281.0000     299.0000     147.4200
        3142    47.988600     325.0000     333.9400     147.4100
        3143    48.000800     339.0000     367.8100     147.4000
        3144    48.013100     429.0000     393.0000     147.3800
        3145    48.025400     398.0000     401.5000     147.3700
        3146    48.037600     389.0000     390.1300     147.3500
        3147    48.049900     343.0000     364.1400     147.3400
        3148    48.062100     310.0000     334.0100     147.3200
        3149    48.074400     295.0000     308.7900     147.3100
        3150    48.086600     332.0000     292.8700     147.2900
        3151    48.098900     269.0000     286.6700     147.2800
        3152    48.111100     294.0000     288.3000     147.2600
        3153    48.123400     295.0000     294.4000     147.2500
        3154    48.135600     289.0000     300.4800     147.2300
        3155    48.147900     311.0000     301.5300     147.2200
        3156    48.160100     268.0000     294.1400     147.2000
        3157    48.172400     270.0000     278.6400     147.1900
        3158    48.184600     252.0000     258.8800     147.1700
        3159    48.196900     227.0000     239.4000     147.1600
        3160    48.209100     210.0000     223.0100     147.1400
        3161    48.221400     206.0000     210.5000     147.1200
        3162    48.233600     204.0000     201.4900     147.1100
        3163    48.245900     211.0000     195.3000     147.0900
        3164    48.258100     192.0000     191.2800     147.0800
        3165    48.270400     177.0000     189.0100     147.0600
        3166    48.282600     175.0000     188.2400     147.0400
        3167    48.294900     196.0000     188.9300     147.0300
        3168    48.307100     193.0000     191.2000     147.0100
        3169    48.319400     214.0000     195.3700     147.0000
        3170    48.331600     196.0000     201.9500     146.9800
        3171    48.343900     199.0000     211.6900     146.9600
        3172    48.356100     240.0000     225.4700     146.9500
        3173    48.368400     261.0000     244.1500     146.9300
        3174    48.380600     285.0000     268.0700     146.9100
        3175    48.392900     334.0000     296.4500     146.9000
        3176    48.405100     340.0000     326.5400     146.8800
        3177    48.417400     378.0000     353.0100     146.8600
        3178    48.429600     410.0000     368.5000     146.8400
        3179    48.441900     360.0000     367.2000     146.8300
        3180    48.454100     341.0000     349.7200     146.8100
        3181    48.466400     302.0000     323.5500     146.7900
        3182    48.478600     284.0000     297.8900     146.7700
        3183    48.490900     311.0000     278.8200     146.7600
        3184    48.503100     301.0000     268.3600     146.7400
        3185    48.515400     278.0000     265.8600     146.7200
        3186    48.527600     293.0000     269.1600     146.7000
        3187    48.539900     270.0000     275.0400     146.6900
        3188    48.552100     310.0000     279.3100     146.6700
        3189    48.564400     257.0000     277.8800     146.6500
        3190    48.576600     248.0000     268.8000     146.6300
        3191    48.588900     253.0000     253.6500     146.6100
        3192    48.601100     215.0000     236.5200     146.6000
        3193    48.613400     233.0000     219.9800     146.5800
        3194    48.625600     186.0000     205.8600     146.5600
        3195    48.637900     215.0000     194.3600     146.5400
        3196    48.650100     188.0000     185.3700     146.5200
        3197    48.662400     208.0000     178.5700     146.5000
        3198    48.674700     166.0000     173.5600     146.4800
        3199    48.686900     176.0000     169.9000     146.4700
        3200    48.699100     162.0000     167.2500     146.4500
        3201    48.711400     165.0000     165.3200     146.4300
        3202    48.723700     169.0000     163.9000     146.4100
        3203    48.735900     182.0000     162.7400     146.3900
        3204    48.748200     152.0000     161.6100     146.3700
        3205    48.760400     147.0000     160.3500     146.3500
        3206    48.772700     143.0000     159.0200     146.3300
        3207    48.784900     198.0000     157.7900     146.3100
        3208    48.797200     153.0000     156.7600     146.2900
        3209    48.809400     171.0000     155.9400     146.2700
        3210    48.821700     151.0000     155.3000     146.2500
        3211    48.833900     159.0000     154.8200     146.2300
        3212    48.846200     149.0000     154.4700     146.2100
        3213    48.858400     162.0000     154.2300     146.1900
        3214    48.870700     167.0000     154.1000     146.1700
        3215    48.882900     152.0000     154.0400     146.1500
        3216    48.895200     148.0000     154.0300     146.1300
        3217    48.907400     161.0000     154.0000     146.1100
        3218    48.919700     151.0000     153.8700     146.0900
        3219    48.931900     164.0000     153.6200     146.0700
        3220    48.944200     144.0000     153.3300     146.0500
        3221    48.956400     148.0000     153.1100     146.0300
        3222    48.968700     136.0000     153.0100     146.0100
        3223    48.980900     148.0000     153.0700     145.9900
        3224    48.993200     157.0000     153.2900     145.9700
        3225    49.005400     146.0000     153.7200     145.9500
        3226    49.017700     125.0000     154.4300     145.9300
        3227    49.029900     152.0000     155.5100     145.9100
        3228    49.042200     143.0000     157.1100     145.8800
        3229    49.054400     155.0000     159.3300     145.8600
        3230    49.066700     165.0000     162.2100     145.8400
        3231    49.078900     154.0000     165.6800     145.8200
        3232    49.091200     155.0000     169.1200     145.8000
        3233    49.103400     143.0000     170.8000     145.7800
        3234    49.115700     164.0000     169.0800     145.7600
        3235    49.127900     159.0000     165.2500     145.7300
        3236    49.140200     168.0000     161.9200     145.7100
        3237    49.152400     180.0000     160.0800     145.6900
        3238    49.164700     136.0000     159.5700     145.6700
        3239    49.176900     182.0000     160.0100     145.6500
        3240    49.189200     150.0000     161.1100     145.6200
        3241    49.201400     145.0000     162.6800     145.6000
        3242    49.213700     138.0000     164.6400     145.5800
        3243    49.225900     150.0000     166.5400     145.5600
        3244    49.238200     165.0000     167.3500     145.5300
        3245    49.250400     161.0000     166.4000     145.5100
        3246    49.262700     157.0000     164.2400     145.4900
        3247    49.274900     131.0000     161.7900     145.4700
        3248    49.287200     141.0000     159.5800     145.4400
        3249    49.299400     152.0000     157.8500     145.4200
        3250    49.311700     144.0000     156.5900     145.4000
        3251    49.324000     152.0000     155.7100     145.3700
        3252    49.336200     140.0000     155.1300     145.3500
        3253    49.348500     151.0000     154.8400     145.3300
        3254    49.360700     167.0000     154.7900     145.3000
        3255    49.373000     134.0000     154.8600     145.2800
        3256    49.385200     127.0000     154.8600     145.2600
        3257    49.397500     132.0000     154.6000     145.2300
        3258    49.409700     120.0000     154.0900     145.2100
        3259    49.422000     146.0000     153.4900     145.1900
        3260    49.434200     148.0000     152.9500     145.1600
        3261    49.446500     129.0000     152.5700     145.1400
        3262    49.458700     142.0000     152.3400     145.1200
        3263    49.471000     134.0000     152.2600     145.0900
        3264    49.483200     155.0000     152.2900     145.0700
        3265    49.495500     145.0000     152.4400     145.0400
        3266    49.507700     145.0000     152.6900     145.0200
        3267    49.520000     144.0000     153.0400     144.9900
        3268    49.532200     146.0000     153.5100     144.9700
        3269    49.544500     142.0000     154.1100     144.9500
        3270    49.556700     137.0000     154.8800     144.9200
        3271    49.569000     151.0000     155.8800     144.9000
        3272    49.581200     162.0000     157.1900     144.8700
        3273    49.593500     161.0000     158.9000     144.8500
        3274    49.605700     186.0000     161.1200     144.8200
        3275    49.618000     163.0000     163.9100     144.8000
        3276    49.630200     153.0000     167.2200     144.7700
        3277    49.642500     173.0000     170.8700     144.7500
        3278    49.654700     180.0000     174.4000     144.7200
        3279    49.667000     183.0000     177.4300     144.7000
        3280    49.679200     193.0000     180.2800     144.6700
        3281    49.691500     181.0000     183.8500     144.6500
        3282    49.703700     208.0000     188.7400     144.6200
        3283    49.716000     210.0000     194.7700     144.5900
        3284    49.728200     219.0000     201.5100     144.5700
        3285    49.740500     192.0000     208.8400     144.5400
        3286    49.752700     201.0000     216.5400     144.5200
        3287    49.765000     211.0000     223.5100     144.4900
        3288    49.777200     225.0000     227.8100     144.4700
        3289    49.789500     252.0000     227.8400     144.4400
        3290    49.801700     233.0000     223.6200     144.4100
        3291    49.814000     250.0000     217.1500     144.3900
        3292    49.826200     209.0000     211.0600     144.3600
        3293    49.838500     210.0000     207.0800     144.3300
        3294    49.850700     215.0000     205.6300     144.3100
        3295    49.863000     224.0000     206.2900     144.2800
        3296    49.875200     195.0000     208.2600     144.2600
        3297    49.887500     194.0000     210.3800     144.2300
        3298    49.899700     207.0000     211.1500     144.2000
        3299    49.912000     185.0000     209.2300     144.1800
        3300    49.924200     183.0000     204.3100     144.1500
        3301    49.936500     164.0000     197.2800     144.1200
        3302    49.948700     193.0000     189.6600     144.0900
        3303    49.961000     177.0000     182.8200     144.0700
        3304    49.973300     184.0000     177.4800     144.0400
        3305    49.985500     164.0000     173.7500     144.0100
        3306    49.997800     181.0000     171.3400     143.9900
        3307    50.010000     163.0000     169.7900     143.9600
        3308    50.022300     161.0000     168.5500     143.9300
        3309    50.034500     147.0000     167.1200     143.9000
        3310    50.046800     168.0000     165.2900     143.8800
        3311    50.059000     143.0000     163.1600     143.8500
        3312    50.071300     161.0000     161.0500     143.8200
        3313    50.083500     135.0000     159.2000     143.7900
        3314    50.095800     155.0000     157.7800     143.7600
        3315    50.108000     181.0000     156.7200     143.7400
        3316    50.120300     138.0000     156.0100     143.7100
        3317    50.132500     151.0000     155.5800     143.6800
        3318    50.144800     163.0000     155.3900     143.6500
        3319    50.157000     147.0000     155.4300     143.6200
        3320    50.169300     138.0000     155.7000     143.6000
        3321    50.181500     151.0000     156.2400     143.5700
        3322    50.193800     165.0000     157.1000     143.5400
        3323    50.206000     157.0000     158.3800     143.5100
        3324    50.218300     179.0000     160.2100     143.4800
        3325    50.230500     158.0000     162.7900     143.4500
        3326    50.242800     175.0000     166.3700     143.4200
        3327    50.255000     188.0000     171.2700     143.3900
        3328    50.267300     169.0000     177.8100     143.3700
        3329    50.279500     171.0000     186.1800     143.3400
        3330    50.291800     183.0000     196.2300     143.3100
        3331    50.304000     214.0000     207.1500     143.2800
        3332    50.316300     225.0000     217.2600     143.2500
        3333    50.328500     230.0000     224.1000     143.2200
        3334    50.340800     238.0000     225.4500     143.1900
        3335    50.353000     242.0000     220.8600     143.1600
        3336    50.365300     228.0000     212.3000     143.1300
        3337    50.377500     211.0000     202.8900     143.1000
        3338    50.389800     215.0000     195.1400     143.0700
        3339    50.402000     204.0000     190.2200     143.0400
        3340    50.414300     200.0000     188.2900     143.0100
        3341    50.426500     181.0000     188.8700     142.9800
        3342    50.438800     208.0000     191.1100     142.9500
        3343    50.451000     208.0000     193.7500     142.9200
        3344    50.463300     212.0000     195.2500     142.8900
        3345    50.475500     199.0000     194.2800     142.8600
        3346    50.487800     190.0000     190.4100     142.8300
        3347    50.500000     199.0000     184.5300     142.8000
        3348    50.512300     160.0000     178.1600     142.7700
        3349    50.524500     193.0000     172.5200     142.7400
        3350    50.536800     167.0000     168.1300     142.7100
        3351    50.549000     159.0000     165.0400     142.6800
        3352    50.561300     154.0000     163.0900     142.6500
        3353    50.573500     164.0000     162.0600     142.6200
        3354    50.585800     153.0000     161.7200     142.5900
        3355    50.598000     146.0000     161.8500     142.5600
        3356    50.610300     167.0000     162.1600     142.5300
        3357    50.622600     159.0000     162.4900     142.5000
        3358    50.634800     177.0000     162.8400     142.4600
        3359    50.647100     153.0000     163.4100     142.4300
        3360    50.659300     144.0000     164.3700     142.4000
        3361    50.671600     140.0000     165.9900     142.3700
        3362    50.683800     154.0000     168.6300     142.3400
        3363    50.696100     177.0000     172.6500     142.3100
        3364    50.708300     159.0000     178.3400     142.2800
        3365    50.720600     192.0000     185.7700     142.2500
        3366    50.732800     177.0000     194.5400     142.2100
        3367    50.745100     189.0000     203.5700     142.1800
        3368    50.757300     226.0000     211.0300     142.1500
        3369    50.769600     227.0000     214.7000     142.1200
        3370    50.781800     214.0000     213.1900     142.0900
        3371    50.794100     206.0000     207.0800     142.0600
        3372    50.806300     213.0000     198.7400     142.0200
        3373    50.818600     175.0000     190.7800     141.9900
        3374    50.830800     199.0000     184.8700     141.9600
        3375    50.843100     193.0000     181.5800     141.9300
        3376    50.855300     184.0000     180.7700     141.9000
        3377    50.867600     191.0000     181.8800     141.8600
        3378    50.879800     205.0000     184.0600     141.8300
        3379    50.892100     214.0000     186.0700     141.8000
        3380    50.904300     186.0000     186.5300     141.7700
        3381    50.916600     170.0000     184.5100     141.7300
        3382    50.928800     160.0000     180.1800     141.7000
        3383    50.941100     168.0000     174.6800     141.6700
        3384    50.953300     152.0000     169.2500     141.6400
        3385    50.965600     154.0000     164.6700     141.6000
        3386    50.977800     162.0000     161.1700     141.5700
        3387    50.990100     168.0000     158.6400     141.5400
        3388    51.002300     173.0000     156.8600     141.5100
        3389    51.014600     158.0000     155.5900     141.4700
        3390    51.026800     156.0000     154.6800     141.4400
        3391    51.039100     143.0000     153.9600     141.4100
        3392    51.051300     129.0000     153.3600     141.3700
        3393    51.063600     166.0000     152.8500     141.3400
        3394    51.075800     131.0000     152.4800     141.3100
        3395    51.088100     153.0000     152.2900     141.2700
        3396    51.100300     132.0000     152.2700     141.2400
        3397    51.112600     140.0000     152.4300     141.2100
        3398    51.124800     131.0000     152.7700     141.1700
        3399    51.137100     148.0000     153.2900     141.1400
        3400    51.149300     131.0000     154.0400     141.1100
        3401    51.161600     158.0000     155.0900     141.0700
        3402    51.173800     153.0000     156.5500     141.0400
        3403    51.186100     175.0000     158.5800     141.0100
        3404    51.198300     144.0000     161.3800     140.9700
        3405    51.210600     177.0000     165.1700     140.9400
        3406    51.222800     160.0000     170.2400     140.9000
        3407    51.235100     188.0000     176.7600     140.8700
        3408    51.247300     180.0000     184.7400     140.8400
        3409    51.259600     218.0000     193.7200     140.8000
        3410    51.271900     229.0000     202.6300     140.7700
        3411    51.284100     227.0000     209.6700     140.7300
        3412    51.296400     220.0000     212.8900     140.7000
        3413    51.308600     230.0000     211.3100     140.6700
        3414    51.320900     203.0000     205.8600     140.6300
        3415    51.333100     185.0000     198.8600     140.6000
        3416    51.345400     190.0000     192.6300     140.5600
        3417    51.357600     199.0000     188.5400     140.5300
        3418    51.369900     168.0000     187.0900     140.4900
        3419    51.382100     194.0000     188.2000     140.4600
        3420    51.394400     203.0000     191.4900     140.4300
        3421    51.406600     208.0000     196.3800     140.3900
        3422    51.418900     203.0000     202.1000     140.3600
        3423    51.431100     228.0000     207.8900     140.3200
        3424    51.443400     214.0000     213.4700     140.2900
        3425    51.455600     257.0000     219.3900     140.2500
        3426    51.467900     228.0000     226.7000     140.2200
        3427    51.480100     233.0000     236.0400     140.1800
        3428    51.492400     298.0000     246.7100     140.1500
        3429    51.504600     288.0000     256.3500     140.1100
        3430    51.516900     297.0000     261.5700     140.0800
        3431    51.529100     304.0000     259.7300     140.0400
        3432    51.541400     268.0000     251.0500     140.0100
        3433    51.553600     237.0000     238.9400     139.9700
        3434    51.565900     242.0000     227.7000     139.9400
        3435    51.578100     244.0000     220.2000     139.9000
        3436    51.590400     281.0000     217.4000     139.8700
        3437    51.602600     204.0000     218.8800     139.8300
        3438    51.614900     234.0000     223.1600     139.8000
        3439    51.627100     245.0000     227.9800     139.7600
        3440    51.639400     258.0000     231.0100     139.7200
        3441    51.651600     249.0000     230.5700     139.6900
        3442    51.663900     238.0000     225.8800     139.6500
        3443    51.676100     229.0000     217.2900     139.6200
        3444    51.688400     211.0000     206.5300     139.5800
        3445    51.700600     196.0000     195.9000     139.5500
        3446    51.712900     206.0000     187.0400     139.5100
        3447    51.725100     198.0000     180.5500     139.4800
        3448    51.737400     178.0000     176.2100     139.4400
        3449    51.749600     190.0000     173.3400     139.4000
        3450    51.761900     171.0000     171.0400     139.3700
        3451    51.774100     160.0000     168.5500     139.3300
        3452    51.786400     173.0000     165.6000     139.3000
        3453    51.798600     165.0000     162.4100     139.2600
        3454    51.810900     170.0000     159.2600     139.2200
        3455    51.823100     158.0000     156.3800     139.1900
        3456    51.835400     129.0000     153.9000     139.1500
        3457    51.847600     140.0000     151.8700     139.1200
        3458    51.859900     150.0000     150.2400     139.0800
        3459    51.872100     167.0000     148.9600     139.0400
        3460    51.884400     139.0000     147.9400     139.0100
        3461    51.896700     149.0000     147.1300     138.9700
        3462    51.908900     129.0000     146.4600     138.9300
        3463    51.921200     150.0000     145.9100     138.9000
        3464    51.933400     131.0000     145.4500     138.8600
        3465    51.945700     123.0000     145.0600     138.8300
        3466    51.957900     150.0000     144.7300     138.7900
        3467    51.970200     154.0000     144.4400     138.7500
        3468    51.982400     147.0000     144.1900     138.7200
        3469    51.994700     129.0000     143.9700     138.6800
        3470    52.006900     136.0000     143.7800     138.6400
        3471    52.019200     136.0000     143.6100     138.6100
        3472    52.031400     129.0000     143.4600     138.5700
        3473    52.043700     135.0000     143.3200     138.5300
        3474    52.055900     127.0000     143.2100     138.5000
        3475    52.068200     144.0000     143.1000     138.4600
        3476    52.080400     136.0000     143.0100     138.4200
        3477    52.092700     151.0000     142.9300     138.3900
        3478    52.104900     130.0000     142.8600     138.3500
        3479    52.117200     150.0000     142.8000     138.3100
        3480    52.129400     133.0000     142.7500     138.2800
        3481    52.141700     129.0000     142.7100     138.2400
        3482    52.153900     168.0000     142.6800     138.2000
        3483    52.166200     131.0000     142.6600     138.1700
        3484    52.178400     154.0000     142.6500     138.1300
        3485    52.190700     144.0000     142.6400     138.0900
        3486    52.202900     147.0000     142.6500     138.0500
        3487    52.215200     125.0000     142.6600     138.0200
        3488    52.227400     142.0000     142.6800     137.9800
        3489    52.239700     146.0000     142.7200     137.9400
        3490    52.251900     138.0000     142.7600     137.9100
        3491    52.264200     158.0000     142.8200     137.8700
        3492    52.276400     129.0000     142.8800     137.8300
        3493    52.288700     143.0000     142.9600     137.7900
        3494    52.300900     144.0000     143.0600     137.7600
        3495    52.313200     147.0000     143.1700     137.7200
        3496    52.325400     137.0000     143.3000     137.6800
        3497    52.337700     146.0000     143.4500     137.6500
        3498    52.349900     148.0000     143.6200     137.6100
        3499    52.362200     126.0000     143.8000     137.5700
        3500    52.374400     127.0000     144.0100     137.5300
        3501    52.386700     132.0000     144.2400     137.5000
        3502    52.398900     145.0000     144.4900     137.4600
        3503    52.411200     125.0000     144.7500     137.4200
        3504    52.423400     135.0000     145.0400     137.3900
        3505    52.435700     149.0000     145.3400     137.3500
        3506    52.447900     136.0000     145.6800     137.3100
        3507    52.460200     142.0000     146.0600     137.2700
        3508    52.472400     155.0000     146.5100     137.2400
        3509    52.484700     153.0000     147.0400     137.2000
        3510    52.496900     135.0000     147.6900     137.1600
        3511    52.509200     140.0000     148.5000     137.1200
        3512    52.521400     146.0000     149.5400     137.0900
        3513    52.533700     161.0000     150.8900     137.0500
        3514    52.546000     148.0000     152.7000     137.0100
        3515    52.558200     133.0000     155.1300     136.9700
        3516    52.570500     165.0000     158.4600     136.9400
        3517    52.582700     168.0000     162.9600     136.9000
        3518    52.595000     159.0000     168.8700     136.8600
        3519    52.607200     175.0000     176.1700     136.8200
        3520    52.619500     208.0000     184.3900     136.7900
        3521    52.631700     178.0000     192.2100     136.7500
        3522    52.644000     216.0000     197.5400     136.7100
        3523    52.656200     179.0000     198.4800     136.6700
        3524    52.668500     172.0000     194.9900     136.6400
        3525    52.680700     182.0000     189.2500     136.6000
        3526    52.693000     196.0000     183.8500     136.5600
        3527    52.705200     174.0000     180.3700     136.5200
        3528    52.717500     184.0000     179.2100     136.4900
        3529    52.729700     160.0000     180.2600     136.4500
        3530    52.742000     183.0000     183.1900     136.4100
        3531    52.754200     186.0000     187.6000     136.3700
        3532    52.766500     217.0000     192.9000     136.3400
        3533    52.778700     216.0000     198.2500     136.3000
        3534    52.791000     232.0000     202.6500     136.2600
        3535    52.803200     240.0000     205.6700     136.2200
        3536    52.815500     226.0000     207.9100     136.1800
        3537    52.827700     229.0000     210.6900     136.1500
        3538    52.840000     228.0000     215.1700     136.1100
        3539    52.852200     248.0000     222.1400     136.0700
        3540    52.864500     262.0000     232.4400     136.0300
        3541    52.876700     273.0000     247.3300     136.0000
        3542    52.889000     304.0000     268.4800     135.9600
        3543    52.901200     318.0000     297.7000     135.9200
        3544    52.913500     406.0000     336.5300     135.8800
        3545    52.925700     419.0000     385.5800     135.8500
        3546    52.938000     438.0000     443.5000     135.8100
        3547    52.950200     500.0000     505.4200     135.7700
        3548    52.962500     514.0000     562.1700     135.7300
        3549    52.974700     592.0000     601.1300     135.7000
        3550    52.987000     629.0000     611.1600     135.6600
        3551    52.999200     658.0000     589.5100     135.6200
        3552    53.011500     613.0000     544.7900     135.5800
        3553    53.023700     605.0000     492.1000     135.5500
        3554    53.036000     513.0000     444.9900     135.5100
        3555    53.048200     440.0000     411.2600     135.4700
        3556    53.060500     455.0000     393.1800     135.4300
        3557    53.072700     399.0000     389.4100     135.4000
        3558    53.085000     406.0000     396.2900     135.3600
        3559    53.097200     387.0000     408.3100     135.3200
        3560    53.109500     386.0000     418.5100     135.2800
        3561    53.121700     421.0000     419.8400     135.2500
        3562    53.134000     411.0000     407.6700     135.2100
        3563    53.146200     424.0000     382.2300     135.1700
        3564    53.158500     370.0000     348.5300     135.1300
        3565    53.170700     347.0000     313.1800     135.1000
        3566    53.183000     304.0000     281.1700     135.0600
        3567    53.195200     278.0000     254.9700     135.0200
        3568    53.207500     278.0000     234.1000     134.9900
        3569    53.219800     241.0000     218.0200     134.9500
        3570    53.232000     217.0000     205.5700     134.9100
        3571    53.244300     203.0000     195.7800     134.8700
        3572    53.256500     208.0000     187.9600     134.8400
        3573    53.268800     185.0000     181.6900     134.8000
        3574    53.281000     192.0000     176.7400     134.7600
        3575    53.293300     187.0000     172.9200     134.7200
        3576    53.305500     165.0000     170.0400     134.6900
        3577    53.317800     151.0000     167.9200     134.6500
        3578    53.330000     165.0000     166.4200     134.6100
        3579    53.342300     180.0000     165.4100     134.5800
        3580    53.354500     164.0000     164.8400     134.5400
        3581    53.366800     162.0000     164.6800     134.5000
        3582    53.379000     183.0000     164.9400     134.4700
        3583    53.391300     173.0000     165.5700     134.4300
        3584    53.403500     171.0000     166.4100     134.3900
        3585    53.415800     191.0000     167.2500     134.3500
        3586    53.428000     207.0000     168.0900     134.3200
        3587    53.440300     171.0000     169.3500     134.2800
        3588    53.452500     185.0000     171.5700     134.2400
        3589    53.464800     183.0000     175.2400     134.2100
        3590    53.477000     201.0000     180.8000     134.1700
        3591    53.489300     187.0000     188.7100     134.1300
        3592    53.501500     200.0000     199.4900     134.1000
        3593    53.513800     236.0000     213.5300     134.0600
        3594    53.526000     237.0000     230.7900     134.0200
        3595    53.538300     232.0000     250.3700     133.9900
        3596    53.550500     271.0000     270.0500     133.9500
        3597    53.562800     302.0000     286.3700     133.9100
        3598    53.575000     272.0000     295.5500     133.8800
        3599    53.587300     300.0000     295.4600     133.8400
        3600    53.599500     289.0000     286.9400     133.8000
        3601    53.611800     301.0000     273.1800     133.7700
        3602    53.624000     261.0000     258.0000     133.7300
        3603    53.636300     251.0000     244.4800     133.6900
        3604    53.648500     215.0000     234.6700     133.6600
        3605    53.660800     203.0000     229.4900     133.6200
        3606    53.673000     233.0000     228.9100     133.5900
        3607    53.685300     227.0000     231.9800     133.5500
        3608    53.697500     226.0000     236.9000     133.5100
        3609    53.709800     256.0000     241.2300     133.4800
        3610    53.722000     232.0000     242.5000     133.4400
        3611    53.734300     260.0000     239.1400     133.4100
        3612    53.746500     242.0000     231.1500     133.3700
        3613    53.758800     218.0000     219.9500     133.3300
        3614    53.771000     193.0000     207.4800     133.3000
        3615    53.783300     218.0000     195.4500     133.2600
        3616    53.795500     158.0000     184.9800     133.2300
        3617    53.807800     183.0000     176.5500     133.1900
        3618    53.820000     182.0000     170.1800     133.1600
        3619    53.832300     160.0000     165.5800     133.1200
        3620    53.844600     156.0000     162.3800     133.0800
        3621    53.856800     151.0000     160.1600     133.0500
        3622    53.869100     160.0000     158.5000     133.0100
        3623    53.881300     159.0000     157.0100     132.9800
        3624    53.893600     166.0000     155.4200     132.9400
        3625    53.905800     149.0000     153.6400     132.9100
        3626    53.918100     152.0000     151.7600     132.8700
        3627    53.930300     157.0000     149.9000     132.8400
        3628    53.942600     157.0000     148.1800     132.8000
        3629    53.954800     170.0000     146.6700     132.7700
        3630    53.967100     143.0000     145.3800     132.7300
        3631    53.979300     131.0000     144.3400     132.7000
        3632    53.991600     152.0000     143.5100     132.6600
        3633    54.003800     135.0000     142.8800     132.6300
        3634    54.016100     173.0000     142.4100     132.5900
        3635    54.028300     145.0000     142.0800     132.5600
        3636    54.040600     155.0000     141.8600     132.5200
        3637    54.052800     140.0000     141.7100     132.4900
        3638    54.065100     132.0000     141.6200     132.4500
        3639    54.077300     135.0000     141.5500     132.4200
        3640    54.089600     132.0000     141.5000     132.3800
        3641    54.101800     157.0000     141.4700     132.3500
        3642    54.114100     146.0000     141.4800     132.3200
        3643    54.126300     124.0000     141.5500     132.2800
        3644    54.138600     144.0000     141.7100     132.2500
        3645    54.150800     143.0000     141.9400     132.2100
        3646    54.163100     150.0000     142.2700     132.1800
        3647    54.175300     137.0000     142.6900     132.1400
        3648    54.187600     138.0000     143.2300     132.1100
        3649    54.199800     141.0000     143.8900     132.0800
        3650    54.212100     152.0000     144.7200     132.0400
        3651    54.224300     146.0000     145.7300     132.0100
        3652    54.236600     142.0000     146.9300     131.9800
        3653    54.248800     148.0000     148.2800     131.9400
        3654    54.261100     166.0000     149.6800     131.9100
        3655    54.273300     149.0000     150.9500     131.8800
        3656    54.285600     150.0000     152.0500     131.8400
        3657    54.297800     135.0000     153.2300     131.8100
        3658    54.310100     137.0000     154.9500     131.7800
        3659    54.322300     142.0000     157.5700     131.7400
        3660    54.334600     152.0000     161.4400     131.7100
        3661    54.346800     121.0000     166.8900     131.6800
        3662    54.359100     173.0000     174.3600     131.6400
        3663    54.371300     195.0000     184.3100     131.6100
        3664    54.383600     226.0000     197.0300     131.5800
        3665    54.395800     227.0000     212.3800     131.5500
        3666    54.408100     228.0000     229.3000     131.5100
        3667    54.420300     258.0000     245.4900     131.4800
        3668    54.432600     241.0000     257.5200     131.4500
        3669    54.444800     290.0000     261.8300     131.4200
        3670    54.457100     241.0000     256.9600     131.3800
        3671    54.469400     265.0000     245.0000     131.3500
        3672    54.481600     222.0000     230.4500     131.3200
        3673    54.493900     230.0000     217.4400     131.2900
        3674    54.506100     195.0000     208.2800     131.2600
        3675    54.518400     212.0000     203.6900     131.2200
        3676    54.530600     239.0000     203.4300     131.1900
        3677    54.542900     215.0000     206.7100     131.1600
        3678    54.555100     234.0000     212.3000     131.1300
        3679    54.567400     222.0000     218.4700     131.1000
        3680    54.579600     224.0000     223.2000     131.0700
        3681    54.591900     249.0000     224.7200     131.0400
        3682    54.604100     219.0000     222.3100     131.0000
        3683    54.616400     210.0000     216.8100     130.9700
        3684    54.628600     227.0000     209.8200     130.9400
        3685    54.640900     181.0000     202.5400     130.9100
        3686    54.653100     204.0000     195.3000     130.8800
        3687    54.665400     189.0000     188.1000     130.8500
        3688    54.677600     179.0000     181.2200     130.8200
        3689    54.689900     173.0000     175.1500     130.7900
        3690    54.702100     192.0000     170.2900     130.7600
        3691    54.714400     155.0000     166.7400     130.7300
        3692    54.726600     166.0000     164.4400     130.7000
        3693    54.738900     169.0000     163.2800     130.6700
        3694    54.751100     186.0000     163.2200     130.6400
        3695    54.763400     178.0000     164.1300     130.6100
        3696    54.775600     197.0000     165.6900     130.5800
        3697    54.787900     148.0000     167.3500     130.5500
        3698    54.800100     173.0000     168.4400     130.5200
        3699    54.812400     168.0000     168.3200     130.4900
        3700    54.824600     155.0000     166.8000     130.4600
        3701    54.836900     167.0000     164.2100     130.4300
        3702    54.849100     147.0000     161.2500     130.4000
        3703    54.861400     144.0000     158.6600     130.3700
        3704    54.873600     150.0000     156.9300     130.3400
        3705    54.885900     164.0000     156.2600     130.3200
        3706    54.898100     157.0000     156.6000     130.2900
        3707    54.910400     154.0000     157.7400     130.2600
        3708    54.922600     164.0000     159.3200     130.2300
        3709    54.934900     170.0000     160.8500     130.2000
        3710    54.947100     163.0000     161.8400     130.1700
        3711    54.959400     155.0000     161.9600     130.1500
        3712    54.971600     171.0000     161.2600     130.1200
        3713    54.983900     167.0000     160.1000     130.0900
        3714    54.996100     152.0000     159.0800     130.0600
        3715    55.008400     155.0000     158.7700     130.0400
        3716    55.020600     156.0000     159.5500     130.0100
        3717    55.032900     188.0000     161.6100     129.9800
        3718    55.045100     166.0000     165.0100     129.9500
        3719    55.057400     153.0000     169.8200     129.9300
        3720    55.069600     186.0000     176.0000     129.9000
        3721    55.081900     172.0000     183.1100     129.8700
        3722    55.094100     195.0000     190.1700     129.8500
        3723    55.106400     166.0000     195.6600     129.8200
        3724    55.118700     197.0000     197.9800     129.7900
        3725    55.130900     215.0000     196.2500     129.7700
        3726    55.143200     188.0000     190.9700     129.7400
        3727    55.155400     179.0000     183.8400     129.7100
        3728    55.167700     169.0000     176.7500     129.6900
        3729    55.179900     172.0000     170.9600     129.6600
        3730    55.192200     169.0000     166.9900     129.6400
        3731    55.204400     156.0000     164.9200     129.6100
        3732    55.216700     165.0000     164.6300     129.5900
        3733    55.228900     174.0000     165.8400     129.5600
        3734    55.241200     179.0000     167.9900     129.5400
        3735    55.253400     168.0000     170.2300     129.5100
        3736    55.265700     185.0000     171.4800     129.4900
        3737    55.277900     183.0000     170.7600     129.4600
        3738    55.290200     163.0000     167.7400     129.4400
        3739    55.302400     181.0000     162.9800     129.4100
        3740    55.314700     161.0000     157.6700     129.3900
        3741    55.326900     129.0000     152.7800     129.3600
        3742    55.339200     137.0000     148.7700     129.3400
        3743    55.351400     152.0000     145.6700     129.3200
        3744    55.363700     138.0000     143.3700     129.2900
        3745    55.375900     112.0000     141.7400     129.2700
        3746    55.388200     123.0000     140.6400     129.2500
        3747    55.400400     166.0000     139.9500     129.2200
        3748    55.412700     130.0000     139.5300     129.2000
        3749    55.424900     133.0000     139.1800     129.1800
        3750    55.437200     116.0000     138.7000     129.1500
        3751    55.449400     134.0000     138.0000     129.1300
        3752    55.461700     140.0000     137.1700     129.1100
        3753    55.473900     127.0000     136.3300     129.0900
        3754    55.486200     150.0000     135.5900     129.0600
        3755    55.498400     137.0000     134.9900     129.0400
        3756    55.510700     149.0000     134.5300     129.0200
        3757    55.522900     159.0000     134.1800     129.0000
        3758    55.535200     118.0000     133.9400     128.9800
        3759    55.547400     123.0000     133.7600     128.9600
        3760    55.559700     156.0000     133.6400     128.9300
        3761    55.571900     130.0000     133.5400     128.9100
        3762    55.584200     120.0000     133.4600     128.8900
        3763    55.596400     138.0000     133.3700     128.8700
        3764    55.608700     115.0000     133.2700     128.8500
        3765    55.620900     133.0000     133.1500     128.8300
        3766    55.633200     135.0000     133.0300     128.8100
        3767    55.645400     143.0000     132.9200     128.7900
        3768    55.657700     123.0000     132.8400     128.7700
        3769    55.669900     120.0000     132.8000     128.7500
        3770    55.682200     122.0000     132.7900     128.7300
        3771    55.694400     153.0000     132.8100     128.7100
        3772    55.706700     140.0000     132.8500     128.6900
        3773    55.718900     139.0000     132.9100     128.6700
        3774    55.731200     118.0000     132.9800     128.6500
        3775    55.743400     121.0000     133.0600     128.6400
        3776    55.755700     131.0000     133.1500     128.6200
        3777    55.768000     132.0000     133.2500     128.6000
        3778    55.780200     127.0000     133.3700     128.5800
        3779    55.792500     162.0000     133.5100     128.5600
        3780    55.804700     119.0000     133.6800     128.5400
        3781    55.817000     130.0000     133.8800     128.5300
        3782    55.829200     124.0000     134.1000     128.5100
        3783    55.841500     126.0000     134.3700     128.4900
        3784    55.853700     142.0000     134.6800     128.4800
        3785    55.866000     137.0000     135.0400     128.4600
        3786    55.878200     140.0000     135.4800     128.4400
        3787    55.890500     136.0000     136.0000     128.4300
        3788    55.902700     139.0000     136.6400     128.4100
        3789    55.915000     131.0000     137.4300     128.3900
        3790    55.927200     145.0000     138.4300     128.3800
        3791    55.939500     133.0000     139.6900     128.3600
        3792    55.951700     137.0000     141.3200     128.3500
        3793    55.964000     146.0000     143.4300     128.3300
        3794    55.976200     156.0000     146.1600     128.3100
        3795    55.988500     175.0000     149.6200     128.3000
        3796    56.000700     139.0000     153.8700     128.2800
        3797    56.013000     170.0000     158.8000     128.2700
        3798    56.025200     152.0000     164.0800     128.2600
        3799    56.037500     190.0000     169.0600     128.2400
        3800    56.049700     171.0000     173.0100     128.2300
        3801    56.062000     147.0000     175.3900     128.2100
        3802    56.074200     196.0000     176.3700     128.2000
        3803    56.086500     165.0000     176.7900     128.1900
        3804    56.098700     204.0000     177.8200     128.1700
        3805    56.111000     206.0000     180.2900     128.1600
        3806    56.123200     186.0000     184.4100     128.1500
        3807    56.135500     185.0000     189.6400     128.1400
        3808    56.147700     194.0000     194.7600     128.1200
        3809    56.160000     203.0000     198.2400     128.1100
        3810    56.172200     214.0000     198.9100     128.1000
        3811    56.184500     193.0000     196.6200     128.0900
        3812    56.196700     203.0000     192.2300     128.0800
        3813    56.209000     181.0000     186.9600     128.0600
        3814    56.221200     198.0000     181.8400     128.0500
        3815    56.233500     157.0000     177.6400     128.0400
        3816    56.245700     171.0000     174.8800     128.0300
        3817    56.258000     146.0000     173.7700     128.0200
        3818    56.270200     176.0000     174.0600     128.0100
        3819    56.282500     159.0000     174.9400     128.0000
        3820    56.294700     193.0000     175.3100     127.9900
        3821    56.307000     181.0000     174.3300     127.9800
        3822    56.319200     186.0000     171.8400     127.9700
        3823    56.331500     165.0000     168.1100     127.9600
        3824    56.343700     163.0000     163.7000     127.9500
        3825    56.356000     160.0000     159.2900     127.9400
        3826    56.368200     154.0000     155.4600     127.9400
        3827    56.380500     171.0000     152.5300     127.9300
        3828    56.392800     149.0000     150.5600     127.9200
        3829    56.405000     168.0000     149.4600     127.9100
        3830    56.417300     150.0000     149.0500     127.9000
        3831    56.429500     160.0000     149.0700     127.9000
        3832    56.441800     148.0000     149.2200     127.8900
        3833    56.454000     164.0000     149.3800     127.8800
        3834    56.466300     173.0000     149.7400     127.8800
        3835    56.478500     155.0000     150.6600     127.8700
        3836    56.490800     140.0000     152.4900     127.8600
        3837    56.503000     176.0000     155.4000     127.8600
        3838    56.515300     173.0000     159.4900     127.8500
        3839    56.527500     151.0000     164.6700     127.8500
        3840    56.539800     195.0000     170.6500     127.8400
        3841    56.552000     174.0000     176.8700     127.8400
        3842    56.564300     183.0000     182.6200     127.8300
        3843    56.576500     219.0000     187.3900     127.8300
        3844    56.588800     197.0000     191.1700     127.8200
        3845    56.601000     203.0000     194.3600     127.8200
        3846    56.613300     204.0000     197.3400     127.8100
        3847    56.625500     185.0000     200.0700     127.8100
        3848    56.637800     197.0000     202.0700     127.8100
        3849    56.650000     199.0000     202.5900     127.8000
        3850    56.662300     217.0000     201.1200     127.8000
        3851    56.674500     195.0000     197.8500     127.8000
        3852    56.686800     171.0000     193.7800     127.8000
        3853    56.699000     213.0000     189.9800     127.7900
        3854    56.711300     209.0000     187.0900     127.7900
        3855    56.723500     186.0000     185.1200     127.7900
        3856    56.735800     158.0000     183.7500     127.7900
        3857    56.748000     170.0000     182.7900     127.7900
        3858    56.760300     182.0000     182.3200     127.7900
        3859    56.772500     169.0000     182.1900     127.7900
        3860    56.784800     180.0000     181.8200     127.7900
        3861    56.797000     185.0000     180.5700     127.7900
        3862    56.809300     181.0000     178.1700     127.7900
        3863    56.821500     200.0000     174.7500     127.7900
        3864    56.833800     166.0000     170.8200     127.7900
        3865    56.846000     181.0000     166.9500     127.7900
        3866    56.858300     161.0000     163.4700     127.7900
        3867    56.870500     161.0000     160.3200     127.7900
        3868    56.882800     163.0000     157.2600     127.7900
        3869    56.895000     153.0000     154.3700     127.8000
        3870    56.907300     145.0000     151.9900     127.8000
        3871    56.919500     144.0000     150.3400     127.8000
        3872    56.931800     149.0000     149.3000     127.8100
        3873    56.944000     157.0000     148.5400     127.8100
        3874    56.956300     142.0000     147.7800     127.8100
        3875    56.968500     136.0000     146.9100     127.8200
        3876    56.980800     146.0000     145.9200     127.8200
        3877    56.993000     154.0000     144.9100     127.8200
        3878    57.005300     128.0000     143.9500     127.8300
        3879    57.017500     143.0000     143.0400     127.8300
        3880    57.029800     120.0000     142.0700     127.8400
        3881    57.042100     160.0000     141.0100     127.8400
        3882    57.054300     133.0000     140.0100     127.8500
        3883    57.066600     143.0000     139.2400     127.8600
        3884    57.078800     121.0000     138.7700     127.8600
        3885    57.091100     157.0000     138.5900     127.8700
        3886    57.103300     135.0000     138.6000     127.8800
        3887    57.115600     135.0000     138.7000     127.8800
        3888    57.127800     128.0000     138.7800     127.8900
        3889    57.140100     138.0000     138.8100     127.9000
        3890    57.152300     130.0000     138.8000     127.9100
        3891    57.164600     143.0000     138.8500     127.9200
        3892    57.176800     130.0000     139.0800     127.9200
        3893    57.189100     138.0000     139.5600     127.9300
        3894    57.201300     132.0000     140.3200     127.9400
        3895    57.213600     154.0000     141.3200     127.9500
        3896    57.225800     132.0000     142.4500     127.9600
        3897    57.238100     142.0000     143.5600     127.9700
        3898    57.250300     149.0000     144.6100     127.9800
        3899    57.262600     131.0000     145.6600     127.9900
        3900    57.274800     152.0000     146.7000     128.0000
        3901    57.287100     131.0000     147.4600     128.0200
        3902    57.299300     155.0000     147.7600     128.0300
        3903    57.311600     154.0000     147.8500     128.0400
        3904    57.323800     162.0000     148.2700     128.0500
        3905    57.336100     149.0000     149.4400     128.0600
        3906    57.348300     170.0000     151.6300     128.0800
        3907    57.360600     151.0000     155.0100     128.0900
        3908    57.372800     162.0000     159.7700     128.1000
        3909    57.385100     156.0000     166.0800     128.1200
        3910    57.397300     205.0000     174.0400     128.1300
        3911    57.409600     174.0000     183.5500     128.1500
        3912    57.421800     209.0000     194.0800     128.1600
        3913    57.434100     207.0000     204.2600     128.1800
        3914    57.446300     229.0000     211.9900     128.1900
        3915    57.458600     238.0000     215.1700     128.2100
        3916    57.470800     185.0000     212.9000     128.2200
        3917    57.483100     207.0000     206.1300     128.2400
        3918    57.495300     177.0000     197.1900     128.2600
        3919    57.507600     204.0000     188.4800     128.2800
        3920    57.519800     176.0000     181.6600     128.2900
        3921    57.532100     178.0000     177.5000     128.3100
        3922    57.544300     193.0000     176.1800     128.3300
        3923    57.556600     188.0000     177.5800     128.3500
        3924    57.568800     192.0000     181.4300     128.3700
        3925    57.581100     176.0000     187.2600     128.3800
        3926    57.593300     192.0000     194.3100     128.4000
        3927    57.605600     230.0000     201.5200     128.4200
        3928    57.617800     228.0000     207.7300     128.4400
        3929    57.630100     232.0000     211.9700     128.4600
        3930    57.642300     226.0000     213.6200     128.4900
        3931    57.654600     215.0000     212.2400     128.5100
        3932    57.666800     196.0000     207.5900     128.5300
        3933    57.679100     205.0000     200.0500     128.5500
        3934    57.691400     186.0000     190.8800     128.5700
        3935    57.703600     189.0000     181.7000     128.6000
        3936    57.715900     193.0000     173.8000     128.6200
        3937    57.728100     191.0000     167.8200     128.6400
        3938    57.740400     178.0000     163.9100     128.6600
        3939    57.752600     211.0000     161.9100     128.6900
        3940    57.764900     169.0000     161.5600     128.7100
        3941    57.777100     142.0000     162.4900     128.7400
        3942    57.789400     161.0000     164.2000     128.7600
        3943    57.801600     194.0000     166.0000     128.7900
        3944    57.813900     184.0000     167.1000     128.8100
        3945    57.826100     158.0000     166.9500     128.8400
        3946    57.838400     147.0000     165.5100     128.8700
        3947    57.850600     166.0000     163.3400     128.8900
        3948    57.862900     168.0000     161.2800     128.9200
        3949    57.875100     160.0000     160.0200     128.9500
        3950    57.887400     172.0000     159.9000     128.9800
        3951    57.899600     178.0000     160.9000     129.0000
        3952    57.911900     175.0000     162.7100     129.0300
        3953    57.924100     167.0000     164.7200     129.0600
        3954    57.936400     191.0000     166.2200     129.0900
        3955    57.948600     180.0000     166.6000     129.1200
        3956    57.960900     164.0000     165.6300     129.1500
        3957    57.973100     193.0000     163.3800     129.1800
        3958    57.985400     161.0000     160.1400     129.2100
        3959    57.997600     141.0000     156.4900     129.2400
        3960    58.009900     174.0000     153.2000     129.2800
        3961    58.022100     174.0000     150.7900     129.3100
        3962    58.034400     135.0000     149.4200     129.3400
        3963    58.046600     149.0000     149.0000     129.3700
        3964    58.058900     150.0000     149.3500     129.4100
        3965    58.071100     144.0000     150.2100     129.4400
        3966    58.083400     156.0000     151.2500     129.4700
        3967    58.095600     156.0000     152.1300     129.5100
        3968    58.107900     171.0000     152.5700     129.5400
        3969    58.120100     153.0000     152.4500     129.5800
        3970    58.132400     157.0000     151.8000     129.6100
        3971    58.144600     169.0000     150.7000     129.6500
        3972    58.156900     129.0000     149.3100     129.6900
        3973    58.169100     153.0000     147.8100     129.7200
        3974    58.181400     133.0000     146.2400     129.7600
        3975    58.193600     119.0000     144.6400     129.8000
        3976    58.205900     132.0000     143.0500     129.8400
        3977    58.218100     166.0000     141.6100     129.8700
        3978    58.230400     120.0000     140.4300     129.9100
        3979    58.242600     144.0000     139.5900     129.9500
        3980    58.254900     143.0000     139.1000     129.9900
        3981    58.267100     123.0000     138.9600     130.0300
        3982    58.279400     158.0000     139.1600     130.0700
        3983    58.291600     123.0000     139.7000     130.1100
        3984    58.303900     136.0000     140.5700     130.1500
        3985    58.316200     143.0000     141.7400     130.2000
        3986    58.328400     148.0000     143.0900     130.2400
        3987    58.340700     123.0000     144.4500     130.2800
        3988    58.352900     147.0000     145.5000     130.3200
        3989    58.365200     153.0000     145.8500     130.3600
        3990    58.377400     165.0000     145.2900     130.4100
        3991    58.389700     145.0000     144.1000     130.4500
        3992    58.401900     140.0000     142.8200     130.5000
        3993    58.414200     147.0000     141.8700     130.5400
        3994    58.426400     144.0000     141.4000     130.5900
        3995    58.438700     140.0000     141.3000     130.6300
        3996    58.450900     143.0000     141.3800     130.6800
        3997    58.463200     155.0000     141.4500     130.7300
        3998    58.475400     132.0000     141.5500     130.7700
        3999    58.487700     130.0000     141.8900     130.8200
        4000    58.499900     135.0000     142.5500     130.8700
        4001    58.512200     137.0000     143.4100     130.9200
        4002    58.524400     139.0000     144.0000     130.9700
        4003    58.536700     158.0000     143.7400     131.0200
        4004    58.548900     132.0000     142.5900     131.0600
        4005    58.561200     132.0000     141.1800     131.1100
        4006    58.573400     137.0000     140.0500     131.1600
        4007    58.585700     135.0000     139.3800     131.2200
        4008    58.597900     140.0000     139.0900     131.2700
        4009    58.610200     167.0000     139.0300     131.3200
        4010    58.622400     137.0000     139.0700     131.3700
        4011    58.634700     130.0000     139.1800     131.4200
        4012    58.646900     145.0000     139.3600     131.4800
        4013    58.659200     140.0000     139.6000     131.5300
        4014    58.671400     127.0000     139.7400     131.5800
        4015    58.683700     168.0000     139.6200     131.6400
        4016    58.695900     134.0000     139.1600     131.6900
        4017    58.708200     106.0000     138.4400     131.7500
        4018    58.720400     128.0000     137.7000     131.8100
        4019    58.732700     161.0000     137.1200     131.8600
        4020    58.744900     116.0000     136.7500     131.9200
        4021    58.757200     144.0000     136.5700     131.9800
        4022    58.769400     119.0000     136.5400     132.0300
        4023    58.781700     136.0000     136.6100     132.0900
        4024    58.793900     129.0000     136.7700     132.1500
        4025    58.806200     136.0000     136.9800     132.2100
        4026    58.818400     137.0000     137.1700     132.2700
        4027    58.830700     135.0000     137.3000     132.3300
        4028    58.842900     142.0000     137.3200     132.3900
        4029    58.855200     153.0000     137.3000     132.4500
        4030    58.867400     114.0000     137.2900     132.5100
        4031    58.879700     144.0000     137.3600     132.5800
        4032    58.891900     144.0000     137.5200     132.6400
        4033    58.904200     131.0000     137.7600     132.7000
        4034    58.916400     140.0000     138.0900     132.7600
        4035    58.928700     130.0000     138.4800     132.8300
        4036    58.940900     132.0000     138.9100     132.8900
        4037    58.953200     146.0000     139.4000     132.9600
        4038    58.965500     130.0000     140.0300     133.0200
        4039    58.977700     138.0000     140.8500     133.0900
        4040    58.990000     155.0000     141.9000     133.1500
        4041    59.002200     136.0000     143.1300     133.2200
        4042    59.014500     136.0000     144.4300     133.2900
        4043    59.026700     137.0000     145.6200     133.3600
        4044    59.039000     131.0000     146.6100     133.4200
        4045    59.051200     141.0000     147.4800     133.4900
        4046    59.063500     113.0000     148.2000     133.5600
        4047    59.075700     156.0000     148.4800     133.6300
        4048    59.088000     142.0000     148.1000     133.7000
        4049    59.100200     125.0000     147.2200     133.7700
        4050    59.112500     140.0000     146.3000     133.8400
        4051    59.124700     132.0000     145.6700     133.9200
        4052    59.137000     151.0000     145.4800     133.9900
        4053    59.149200     108.0000     145.6900     134.0600
        4054    59.161500     131.0000     146.2600     134.1300
        4055    59.173700     145.0000     147.0800     134.2100
        4056    59.186000     138.0000     148.0400     134.2800
        4057    59.198200     138.0000     149.0900     134.3600
        4058    59.210500     153.0000     150.2000     134.4300
        4059    59.222700     154.0000     151.3600     134.5100
        4060    59.235000     146.0000     152.4400     134.5800
        4061    59.247200     146.0000     153.2500     134.6600
        4062    59.259500     159.0000     153.7300     134.7400
        4063    59.271700     135.0000     153.9900     134.8200
        4064    59.284000     145.0000     154.1500     134.8900
        4065    59.296200     151.0000     154.3200     134.9700
        4066    59.308500     137.0000     154.6100     135.0500
        4067    59.320700     167.0000     155.1400     135.1300
        4068    59.333000     159.0000     155.9900     135.2100
        4069    59.345200     146.0000     157.2600     135.2900
        4070    59.357500     183.0000     159.0300     135.3800
        4071    59.369700     168.0000     161.3900     135.4600
        4072    59.382000     157.0000     164.5000     135.5400
        4073    59.394200     166.0000     168.5400     135.6200
        4074    59.406500     187.0000     173.7700     135.7100
        4075    59.418700     204.0000     180.5300     135.7900
        4076    59.431000     172.0000     189.2200     135.8800
        4077    59.443200     197.0000     200.3300     135.9600
        4078    59.455500     235.0000     214.2400     136.0500
        4079    59.467700     257.0000     231.0400     136.1300
        4080    59.480000     269.0000     250.1300     136.2200
        4081    59.492200     282.0000     269.9400     136.3100
        4082    59.504500     324.0000     287.9500     136.4000
        4083    59.516700     319.0000     301.6200     136.4800
        4084    59.529000     338.0000     309.8300     136.5700
        4085    59.541200     309.0000     313.7600     136.6600
        4086    59.553500     320.0000     316.2300     136.7500
        4087    59.565700     318.0000     319.8300     136.8400
        4088    59.578000     327.0000     325.3000     136.9300
        4089    59.590200     348.0000     331.1200     137.0300
        4090    59.602500     330.0000     334.3300     137.1200
        4091    59.614800     349.0000     332.4400     137.2100
        4092    59.627000     309.0000     325.1600     137.3000
        4093    59.639300     351.0000     314.5900     137.4000
        4094    59.651500     321.0000     303.4800     137.4900
        4095    59.663800     274.0000     293.5200     137.5900
        4096    59.676000     292.0000     284.8600     137.6900
        4097    59.688300     301.0000     276.9600     137.7800
        4098    59.700500     262.0000     269.6100     137.8800
        4099    59.712800     277.0000     263.2900     137.9800
        4100    59.725000     253.0000     258.7300     138.0700
        4101    59.737300     278.0000     256.0700     138.1700
        4102    59.749500     274.0000     254.5300     138.2700
        4103    59.761800     292.0000     252.4400     138.3700
        4104    59.774000     230.0000     248.0200     138.4700
        4105    59.786300     236.0000     240.3000     138.5700
        4106    59.798500     252.0000     229.7900     138.6800
        4107    59.810800     188.0000     217.5600     138.7800
        4108    59.823000     228.0000     205.4500     138.8800
        4109    59.835300     188.0000     194.6600     138.9800
        4110    59.847500     174.0000     185.7500     139.0800
        4111    59.859800     187.0000     178.7400     139.1900
        4112    59.872000     172.0000     173.3100     139.2900
        4113    59.884300     191.0000     169.0800     139.4000
        4114    59.896500     158.0000     165.7400     139.5100
        4115    59.908800     165.0000     163.1600     139.6100
        4116    59.921000     163.0000     161.2000     139.7200
        4117    59.933300     176.0000     159.6900     139.8300
        4118    59.945500     176.0000     158.4500     139.9400
        4119    59.957800     182.0000     157.2600     140.0500
        4120    59.970000     150.0000     156.0300     140.1600
        4121    59.982300     155.0000     154.7300     140.2700
        4122    59.994500     163.0000     153.4500     140.3800

# The following lines are used to test the character set of files sent by
# network email or other means. They are not part of the CIF data set.
# abcdefghijklmnopqrstuvwxyzABCDEFGHIJKLMNOPQRSTUVWXYZ0123456789
# !@#$%^&*()_+{}:"~<>?|\-=[];'`,./ 
