# Supplementary material for: Hydrogen-substituted β-tricalcium phosphate synthesized in organic media
Source: Acta Crystallogr B Struct Sci Cryst Eng Mater. 2016 Dec 1;72(Pt 6):875–84. doi: 10.1107/S2052520616015675 (PMC5134762; doi:10.1107/S2052520616015675)
Supplement: Supplementary file 40 [file b-72-00875-150624-02-betaTCPsup40.rtv]

###############################################################################
# Rietveld refinement results for sample 150624-02
# Created with Profex 3.10.0
# Export date: Juli 27, 2016 - 16:29
###############################################################################

data_150624-02
_pd_block_id 150624-02

loop_
    _pd_proc_point_id
    _pd_proc_2theta_corrected
    _pd_proc_intensity_total
    _pd_calc_intensity_total
    _pd_proc_intensity_bkg_calc
           1     9.508400     335.0000     331.3300     331.2200
           2     9.520600     347.0000     330.9400     330.8200
           3     9.532900     330.0000     330.5400     330.4300
           4     9.545100     319.0000     330.1500     330.0400
           5     9.557400     324.0000     329.7700     329.6500
           6     9.569600     343.0000     329.3800     329.2600
           7     9.581900     343.0000     329.0000     328.8800
           8     9.594100     342.0000     328.6200     328.4900
           9     9.606400     329.0000     328.2400     328.1100
          10     9.618600     332.0000     327.8600     327.7300
          11     9.630900     314.0000     327.4800     327.3500
          12     9.643100     336.0000     327.1100     326.9700
          13     9.655400     306.0000     326.7300     326.6000
          14     9.667600     331.0000     326.3600     326.2300
          15     9.679900     309.0000     326.0000     325.8600
          16     9.692100     319.0000     325.6300     325.4900
          17     9.704400     295.0000     325.2700     325.1300
          18     9.716600     340.0000     324.9100     324.7600
          19     9.728900     275.0000     324.5500     324.4000
          20     9.741100     349.0000     324.1900     324.0400
          21     9.753400     357.0000     323.8400     323.6900
          22     9.765600     304.0000     323.4900     323.3300
          23     9.777900     324.0000     323.1400     322.9800
          24     9.790100     298.0000     322.7900     322.6300
          25     9.802400     302.0000     322.4500     322.2800
          26     9.814600     348.0000     322.1000     321.9400
          27     9.826900     318.0000     321.7700     321.6000
          28     9.839100     339.0000     321.4300     321.2600
          29     9.851400     314.0000     321.0900     320.9200
          30     9.863600     364.0000     320.7600     320.5800
          31     9.875900     307.0000     320.4300     320.2500
          32     9.888100     346.0000     320.1000     319.9200
          33     9.900400     356.0000     319.7800     319.5900
          34     9.912600     320.0000     319.4600     319.2600
          35     9.924900     280.0000     319.1400     318.9400
          36     9.937100     331.0000     318.8200     318.6200
          37     9.949400     300.0000     318.5100     318.3000
          38     9.961600     317.0000     318.2000     317.9800
          39     9.973900     294.0000     317.8900     317.6700
          40     9.986100     336.0000     317.5800     317.3600
          41     9.998400     317.0000     317.2800     317.0500
          42    10.010600     318.0000     316.9800     316.7400
          43    10.022900     315.0000     316.6800     316.4400
          44    10.035100     334.0000     316.3800     316.1400
          45    10.047400     305.0000     316.0900     315.8400
          46    10.059600     305.0000     315.8000     315.5400
          47    10.071900     293.0000     315.5100     315.2500
          48    10.084100     292.0000     315.2300     314.9600
          49    10.096400     339.0000     314.9500     314.6700
          50    10.108600     312.0000     314.6700     314.3800
          51    10.120900     328.0000     314.3900     314.0900
          52    10.133100     309.0000     314.1200     313.8100
          53    10.145400     303.0000     313.8400     313.5300
          54    10.157700     356.0000     313.5800     313.2500
          55    10.169900     313.0000     313.3100     312.9800
          56    10.182200     281.0000     313.0500     312.7100
          57    10.194400     329.0000     312.7900     312.4400
          58    10.206700     331.0000     312.5300     312.1700
          59    10.218900     323.0000     312.2800     311.9000
          60    10.231200     306.0000     312.0300     311.6400
          61    10.243400     338.0000     311.7800     311.3800
          62    10.255700     318.0000     311.5300     311.1200
          63    10.267900     316.0000     311.2900     310.8600
          64    10.280200     322.0000     311.0500     310.6000
          65    10.292400     308.0000     310.8200     310.3500
          66    10.304700     317.0000     310.5800     310.1000
          67    10.316900     330.0000     310.3500     309.8500
          68    10.329200     317.0000     310.1300     309.6100
          69    10.341400     319.0000     309.9100     309.3600
          70    10.353700     299.0000     309.6900     309.1200
          71    10.365900     323.0000     309.4800     308.8800
          72    10.378200     281.0000     309.2700     308.6400
          73    10.390400     339.0000     309.0600     308.4100
          74    10.402700     340.0000     308.8600     308.1700
          75    10.414900     294.0000     308.6600     307.9400
          76    10.427200     326.0000     308.4700     307.7100
          77    10.439400     330.0000     308.2900     307.4900
          78    10.451700     333.0000     308.1100     307.2600
          79    10.463900     308.0000     307.9300     307.0400
          80    10.476200     291.0000     307.7600     306.8100
          81    10.488400     297.0000     307.6000     306.6000
          82    10.500700     319.0000     307.4500     306.3800
          83    10.512900     321.0000     307.3100     306.1600
          84    10.525200     282.0000     307.1800     305.9500
          85    10.537400     312.0000     307.0600     305.7400
          86    10.549700     321.0000     306.9500     305.5300
          87    10.561900     297.0000     306.8600     305.3200
          88    10.574200     311.0000     306.7900     305.1100
          89    10.586400     269.0000     306.7400     304.9100
          90    10.598700     297.0000     306.7200     304.7000
          91    10.610900     313.0000     306.7200     304.5000
          92    10.623200     296.0000     306.7000     304.3000
          93    10.635400     300.0000     306.7800     304.1000
          94    10.647700     312.0000     306.9100     303.9100
          95    10.659900     310.0000     307.1100     303.7100
          96    10.672200     311.0000     307.4000     303.5200
          97    10.684400     324.0000     307.8000     303.3300
          98    10.696700     337.0000     308.3500     303.1400
          99    10.708900     326.0000     309.0900     302.9500
         100    10.721200     323.0000     310.0700     302.7700
         101    10.733400     305.0000     311.3600     302.5800
         102    10.745700     316.0000     313.0500     302.4000
         103    10.757900     299.0000     315.2200     302.2200
         104    10.770200     313.0000     318.0200     302.0400
         105    10.782400     304.0000     321.5900     301.8600
         106    10.794700     317.0000     326.1900     301.6800
         107    10.807000     355.0000     332.1200     301.5000
         108    10.819200     332.0000     339.7600     301.3300
         109    10.831500     339.0000     349.5200     301.1600
         110    10.843700     380.0000     361.8300     300.9800
         111    10.856000     376.0000     376.6600     300.8100
         112    10.868200     370.0000     392.5700     300.6400
         113    10.880500     405.0000     406.4400     300.4800
         114    10.892700     386.0000     416.2100     300.3100
         115    10.905000     446.0000     421.5900     300.1400
         116    10.917200     441.0000     421.2700     299.9800
         117    10.929500     428.0000     412.9300     299.8200
         118    10.941700     393.0000     396.2700     299.6600
         119    10.954000     368.0000     375.6800     299.5000
         120    10.966200     352.0000     355.6500     299.3400
         121    10.978500     329.0000     338.8000     299.1800
         122    10.990700     286.0000     327.0000     299.0200
         123    11.003000     311.0000     318.9800     298.8700
         124    11.015200     313.0000     313.7800     298.7100
         125    11.027500     301.0000     310.2800     298.5600
         126    11.039700     278.0000     307.8000     298.4100
         127    11.052000     301.0000     305.9700     298.2500
         128    11.064200     288.0000     304.5700     298.1000
         129    11.076500     288.0000     303.4500     297.9500
         130    11.088700     312.0000     302.5500     297.8100
         131    11.101000     284.0000     301.8000     297.6600
         132    11.113200     328.0000     301.1600     297.5100
         133    11.125500     294.0000     300.6000     297.3700
         134    11.137700     319.0000     300.1200     297.2200
         135    11.150000     310.0000     299.6900     297.0800
         136    11.162200     298.0000     299.3000     296.9300
         137    11.174500     297.0000     298.9500     296.7900
         138    11.186700     305.0000     298.6200     296.6500
         139    11.199000     302.0000     298.3200     296.5100
         140    11.211200     302.0000     298.0400     296.3700
         141    11.223500     322.0000     297.7800     296.2300
         142    11.235700     291.0000     297.5300     296.1000
         143    11.248000     303.0000     297.3000     295.9600
         144    11.260200     312.0000     297.0700     295.8200
         145    11.272500     319.0000     296.8600     295.6900
         146    11.284700     272.0000     296.6500     295.5500
         147    11.297000     296.0000     296.4600     295.4200
         148    11.309200     301.0000     296.2600     295.2800
         149    11.321500     314.0000     296.0800     295.1500
         150    11.333700     277.0000     295.9000     295.0200
         151    11.346000     318.0000     295.7200     294.8900
         152    11.358200     294.0000     295.5500     294.7600
         153    11.370500     281.0000     295.3900     294.6300
         154    11.382700     300.0000     295.2200     294.5000
         155    11.395000     330.0000     295.0600     294.3700
         156    11.407200     282.0000     294.9000     294.2400
         157    11.419500     320.0000     294.7500     294.1100
         158    11.431800     326.0000     294.5900     293.9800
         159    11.444000     266.0000     294.4400     293.8600
         160    11.456300     281.0000     294.3000     293.7300
         161    11.468500     301.0000     294.1500     293.6000
         162    11.480800     305.0000     294.0100     293.4800
         163    11.493000     278.0000     293.8600     293.3500
         164    11.505300     301.0000     293.7200     293.2300
         165    11.517500     295.0000     293.5800     293.1100
         166    11.529800     305.0000     293.4400     292.9800
         167    11.542000     287.0000     293.3100     292.8600
         168    11.554300     303.0000     293.1700     292.7400
         169    11.566500     299.0000     293.0400     292.6200
         170    11.578800     308.0000     292.9000     292.4900
         171    11.591000     304.0000     292.7700     292.3700
         172    11.603300     278.0000     292.6400     292.2500
         173    11.615500     296.0000     292.5100     292.1300
         174    11.627800     282.0000     292.3800     292.0100
         175    11.640000     309.0000     292.2500     291.8900
         176    11.652300     272.0000     292.1200     291.7700
         177    11.664500     277.0000     291.9900     291.6500
         178    11.676800     274.0000     291.8600     291.5300
         179    11.689000     288.0000     291.7400     291.4100
         180    11.701300     291.0000     291.6100     291.2900
         181    11.713500     299.0000     291.4900     291.1800
         182    11.725800     319.0000     291.3600     291.0600
         183    11.738000     294.0000     291.2400     290.9400
         184    11.750300     286.0000     291.1200     290.8200
         185    11.762500     334.0000     290.9900     290.7000
         186    11.774800     293.0000     290.8700     290.5900
         187    11.787000     313.0000     290.7500     290.4700
         188    11.799300     287.0000     290.6300     290.3500
         189    11.811500     278.0000     290.5100     290.2400
         190    11.823800     294.0000     290.3900     290.1200
         191    11.836000     289.0000     290.2700     290.0000
         192    11.848300     278.0000     290.1500     289.8900
         193    11.860500     306.0000     290.0300     289.7700
         194    11.872800     315.0000     289.9100     289.6600
         195    11.885000     310.0000     289.7900     289.5400
         196    11.897300     292.0000     289.6700     289.4200
         197    11.909500     261.0000     289.5500     289.3100
         198    11.921800     299.0000     289.4300     289.1900
         199    11.934000     268.0000     289.3200     289.0800
         200    11.946300     273.0000     289.2000     288.9600
         201    11.958500     284.0000     289.0800     288.8500
         202    11.970800     307.0000     288.9600     288.7300
         203    11.983000     311.0000     288.8500     288.6200
         204    11.995300     291.0000     288.7300     288.5000
         205    12.007500     299.0000     288.6100     288.3900
         206    12.019800     281.0000     288.5000     288.2700
         207    12.032000     291.0000     288.3800     288.1600
         208    12.044300     291.0000     288.2700     288.0400
         209    12.056500     304.0000     288.1500     287.9300
         210    12.068800     269.0000     288.0300     287.8200
         211    12.081100     267.0000     287.9200     287.7000
         212    12.093300     294.0000     287.8000     287.5900
         213    12.105600     281.0000     287.6900     287.4700
         214    12.117800     276.0000     287.5700     287.3600
         215    12.130100     314.0000     287.4600     287.2400
         216    12.142300     272.0000     287.3400     287.1300
         217    12.154600     301.0000     287.2300     287.0100
         218    12.166800     299.0000     287.1100     286.9000
         219    12.179100     265.0000     286.9900     286.7800
         220    12.191300     296.0000     286.8800     286.6700
         221    12.203600     313.0000     286.7600     286.5500
         222    12.215800     271.0000     286.6500     286.4400
         223    12.228100     261.0000     286.5300     286.3200
         224    12.240300     259.0000     286.4200     286.2100
         225    12.252600     287.0000     286.3000     286.0900
         226    12.264800     305.0000     286.1900     285.9800
         227    12.277100     259.0000     286.0700     285.8600
         228    12.289300     275.0000     285.9600     285.7500
         229    12.301600     277.0000     285.8400     285.6300
         230    12.313800     290.0000     285.7300     285.5200
         231    12.326100     314.0000     285.6200     285.4000
         232    12.338300     276.0000     285.5000     285.2900
         233    12.350600     277.0000     285.3900     285.1700
         234    12.362800     279.0000     285.2700     285.0600
         235    12.375100     282.0000     285.1600     284.9400
         236    12.387300     283.0000     285.0400     284.8200
         237    12.399600     262.0000     284.9300     284.7100
         238    12.411800     289.0000     284.8100     284.5900
         239    12.424100     295.0000     284.7000     284.4800
         240    12.436300     280.0000     284.5800     284.3600
         241    12.448600     284.0000     284.4700     284.2400
         242    12.460800     277.0000     284.3500     284.1300
         243    12.473100     295.0000     284.2300     284.0100
         244    12.485300     286.0000     284.1200     283.8900
         245    12.497600     325.0000     284.0000     283.7800
         246    12.509800     296.0000     283.8900     283.6600
         247    12.522100     289.0000     283.7700     283.5400
         248    12.534300     291.0000     283.6600     283.4200
         249    12.546600     272.0000     283.5400     283.3100
         250    12.558800     302.0000     283.4300     283.1900
         251    12.571100     299.0000     283.3100     283.0700
         252    12.583300     284.0000     283.2000     282.9500
         253    12.595600     268.0000     283.0800     282.8300
         254    12.607800     305.0000     282.9700     282.7200
         255    12.620100     290.0000     282.8500     282.6000
         256    12.632300     285.0000     282.7400     282.4800
         257    12.644600     269.0000     282.6200     282.3600
         258    12.656800     276.0000     282.5100     282.2400
         259    12.669100     265.0000     282.3900     282.1200
         260    12.681300     253.0000     282.2700     282.0000
         261    12.693600     273.0000     282.1600     281.8800
         262    12.705900     290.0000     282.0400     281.7600
         263    12.718100     278.0000     281.9300     281.6400
         264    12.730400     253.0000     281.8100     281.5200
         265    12.742600     271.0000     281.7000     281.4000
         266    12.754900     267.0000     281.5800     281.2800
         267    12.767100     280.0000     281.4700     281.1600
         268    12.779400     310.0000     281.3500     281.0400
         269    12.791600     249.0000     281.2400     280.9200
         270    12.803900     267.0000     281.1200     280.8000
         271    12.816100     290.0000     281.0100     280.6800
         272    12.828400     292.0000     280.9000     280.5600
         273    12.840600     302.0000     280.7800     280.4400
         274    12.852900     268.0000     280.6700     280.3200
         275    12.865100     263.0000     280.5500     280.1900
         276    12.877400     255.0000     280.4400     280.0700
         277    12.889600     254.0000     280.3300     279.9500
         278    12.901900     298.0000     280.2200     279.8300
         279    12.914100     278.0000     280.1000     279.7100
         280    12.926400     278.0000     279.9900     279.5800
         281    12.938600     273.0000     279.8800     279.4600
         282    12.950900     272.0000     279.7700     279.3400
         283    12.963100     296.0000     279.6600     279.2200
         284    12.975400     252.0000     279.5500     279.0900
         285    12.987600     266.0000     279.4400     278.9700
         286    12.999900     278.0000     279.3300     278.8500
         287    13.012100     270.0000     279.2200     278.7200
         288    13.024400     271.0000     279.1100     278.6000
         289    13.036600     287.0000     279.0000     278.4700
         290    13.048900     306.0000     278.9000     278.3500
         291    13.061100     288.0000     278.7900     278.2300
         292    13.073400     297.0000     278.6900     278.1000
         293    13.085600     323.0000     278.5900     277.9800
         294    13.097900     273.0000     278.4900     277.8500
         295    13.110100     272.0000     278.3900     277.7300
         296    13.122400     297.0000     278.2900     277.6000
         297    13.134600     258.0000     278.1900     277.4800
         298    13.146900     289.0000     278.1000     277.3500
         299    13.159100     280.0000     278.0100     277.2300
         300    13.171400     278.0000     277.9200     277.1000
         301    13.183600     284.0000     277.8300     276.9700
         302    13.195900     246.0000     277.7500     276.8500
         303    13.208100     285.0000     277.6700     276.7200
         304    13.220400     262.0000     277.6000     276.6000
         305    13.232600     311.0000     277.5300     276.4700
         306    13.244900     300.0000     277.4700     276.3400
         307    13.257100     273.0000     277.4100     276.2200
         308    13.269400     261.0000     277.3600     276.0900
         309    13.281600     286.0000     277.3100     275.9600
         310    13.293900     274.0000     277.2800     275.8400
         311    13.306100     256.0000     277.2600     275.7100
         312    13.318400     285.0000     277.2400     275.5800
         313    13.330600     284.0000     277.2500     275.4500
         314    13.342900     256.0000     277.2700     275.3300
         315    13.355100     307.0000     277.3100     275.2000
         316    13.367400     263.0000     277.3800     275.0700
         317    13.379700     266.0000     277.4900     274.9400
         318    13.391900     314.0000     277.6300     274.8100
         319    13.404200     266.0000     277.8200     274.6900
         320    13.416400     249.0000     278.0800     274.5600
         321    13.428700     263.0000     278.4200     274.4300
         322    13.440900     265.0000     278.8600     274.3000
         323    13.453200     271.0000     279.4500     274.1700
         324    13.465400     281.0000     280.2200     274.0400
         325    13.477700     329.0000     281.0600     273.9200
         326    13.489900     283.0000     282.3800     273.7900
         327    13.502200     280.0000     284.1400     273.6600
         328    13.514400     283.0000     286.5000     273.5300
         329    13.526700     284.0000     289.6400     273.4000
         330    13.538900     280.0000     293.8000     273.2700
         331    13.551200     301.0000     299.2900     273.1400
         332    13.563400     296.0000     306.5100     273.0100
         333    13.575700     324.0000     315.9500     272.8800
         334    13.587900     324.0000     328.1100     272.7500
         335    13.600200     349.0000     343.2200     272.6200
         336    13.612400     344.0000     360.3000     272.4900
         337    13.624700     389.0000     376.8000     272.3600
         338    13.636900     334.0000     390.5100     272.2300
         339    13.649200     434.0000     400.8500     272.1000
         340    13.661400     423.0000     406.0300     271.9700
         341    13.673700     426.0000     402.3800     271.8400
         342    13.685900     407.0000     388.5400     271.7100
         343    13.698200     333.0000     368.7700     271.5800
         344    13.710400     350.0000     348.2300     271.4500
         345    13.722700     315.0000     328.8200     271.3200
         346    13.734900     286.0000     312.2800     271.1900
         347    13.747200     286.0000     300.1900     271.0600
         348    13.759400     278.0000     292.1300     270.9300
         349    13.771700     290.0000     286.8200     270.8000
         350    13.783900     268.0000     283.2100     270.6700
         351    13.796200     273.0000     280.6400     270.5400
         352    13.808400     270.0000     278.7500     270.4100
         353    13.820700     268.0000     277.3000     270.2800
         354    13.832900     285.0000     276.1500     270.1500
         355    13.845200     263.0000     275.2100     270.0200
         356    13.857400     257.0000     274.4400     269.8900
         357    13.869700     292.0000     273.7900     269.7600
         358    13.881900     247.0000     273.2300     269.6300
         359    13.894200     298.0000     272.7400     269.5000
         360    13.906400     288.0000     272.3100     269.3700
         361    13.918700     265.0000     271.9200     269.2300
         362    13.930900     275.0000     271.5800     269.1000
         363    13.943200     245.0000     271.2700     268.9700
         364    13.955400     281.0000     270.9800     268.8400
         365    13.967700     292.0000     270.7100     268.7100
         366    13.979900     269.0000     270.4700     268.5800
         367    13.992200     267.0000     270.2400     268.4500
         368    14.004500     295.0000     270.0300     268.3200
         369    14.016700     272.0000     269.8400     268.1900
         370    14.029000     293.0000     269.6600     268.0600
         371    14.041200     265.0000     269.5100     267.9300
         372    14.053500     258.0000     269.3700     267.8000
         373    14.065700     260.0000     269.2600     267.6700
         374    14.078000     269.0000     269.1900     267.5400
         375    14.090200     294.0000     269.1500     267.4100
         376    14.102500     273.0000     269.1700     267.2800
         377    14.114700     264.0000     269.2500     267.1500
         378    14.127000     278.0000     269.4100     267.0200
         379    14.139200     281.0000     269.6800     266.8900
         380    14.151500     317.0000     270.0800     266.7600
         381    14.163700     263.0000     270.6400     266.6300
         382    14.176000     316.0000     271.3400     266.5000
         383    14.188200     279.0000     272.1000     266.3700
         384    14.200500     281.0000     272.7700     266.2400
         385    14.212700     267.0000     273.2900     266.1100
         386    14.225000     326.0000     273.6000     265.9800
         387    14.237200     308.0000     273.5600     265.8500
         388    14.249500     318.0000     272.9900     265.7200
         389    14.261700     292.0000     271.9700     265.5900
         390    14.274000     283.0000     270.7700     265.4600
         391    14.286200     264.0000     269.5900     265.3300
         392    14.298500     282.0000     268.5000     265.2000
         393    14.310700     294.0000     267.5800     265.0700
         394    14.323000     274.0000     266.9000     264.9400
         395    14.335200     310.0000     266.4000     264.8100
         396    14.347500     253.0000     266.0300     264.6800
         397    14.359700     258.0000     265.7400     264.5500
         398    14.372000     257.0000     265.5000     264.4300
         399    14.384200     237.0000     265.2900     264.3000
         400    14.396500     258.0000     265.1100     264.1700
         401    14.408700     306.0000     264.9400     264.0400
         402    14.421000     279.0000     264.7900     263.9100
         403    14.433200     268.0000     264.6500     263.7800
         404    14.445500     299.0000     264.5200     263.6600
         405    14.457700     262.0000     264.4000     263.5300
         406    14.470000     255.0000     264.2900     263.4000
         407    14.482200     258.0000     264.1900     263.2700
         408    14.494500     260.0000     264.1000     263.1400
         409    14.506700     261.0000     264.0200     263.0200
         410    14.519000     258.0000     263.9600     262.8900
         411    14.531200     259.0000     263.9200     262.7600
         412    14.543500     255.0000     263.8900     262.6400
         413    14.555700     278.0000     263.8900     262.5100
         414    14.568000     270.0000     263.9100     262.3800
         415    14.580200     242.0000     263.9500     262.2600
         416    14.592500     269.0000     264.0100     262.1300
         417    14.604700     321.0000     264.0900     262.0000
         418    14.617000     277.0000     264.1700     261.8800
         419    14.629200     243.0000     264.2500     261.7500
         420    14.641500     253.0000     264.3100     261.6300
         421    14.653800     249.0000     264.3300     261.5000
         422    14.666000     249.0000     264.2800     261.3800
         423    14.678300     280.0000     264.1700     261.2500
         424    14.690500     253.0000     263.9800     261.1300
         425    14.702800     275.0000     263.7100     261.0000
         426    14.715000     268.0000     263.3900     260.8800
         427    14.727300     298.0000     263.0400     260.7500
         428    14.739500     231.0000     262.6700     260.6300
         429    14.751800     252.0000     262.3100     260.5000
         430    14.764000     251.0000     261.9700     260.3800
         431    14.776300     249.0000     261.6500     260.2600
         432    14.788500     238.0000     261.3700     260.1300
         433    14.800800     254.0000     261.1100     260.0100
         434    14.813000     288.0000     260.8800     259.8900
         435    14.825300     250.0000     260.6600     259.7700
         436    14.837500     268.0000     260.4700     259.6400
         437    14.849800     276.0000     260.2800     259.5200
         438    14.862000     271.0000     260.1100     259.4000
         439    14.874300     245.0000     259.9500     259.2800
         440    14.886500     270.0000     259.8000     259.1500
         441    14.898800     255.0000     259.6500     259.0300
         442    14.911000     275.0000     259.5100     258.9100
         443    14.923300     263.0000     259.3700     258.7900
         444    14.935500     238.0000     259.2400     258.6700
         445    14.947800     255.0000     259.1200     258.5500
         446    14.960000     268.0000     259.0000     258.4300
         447    14.972300     271.0000     258.8800     258.3100
         448    14.984500     262.0000     258.7700     258.1900
         449    14.996800     271.0000     258.6700     258.0700
         450    15.009000     258.0000     258.5800     257.9500
         451    15.021300     243.0000     258.4900     257.8300
         452    15.033500     249.0000     258.4100     257.7100
         453    15.045800     267.0000     258.3400     257.5900
         454    15.058000     251.0000     258.2800     257.4800
         455    15.070300     229.0000     258.2400     257.3600
         456    15.082500     259.0000     258.2000     257.2400
         457    15.094800     264.0000     258.1700     257.1200
         458    15.107000     265.0000     258.1500     257.0100
         459    15.119300     277.0000     258.1200     256.8900
         460    15.131500     260.0000     258.0900     256.7700
         461    15.143800     253.0000     258.0300     256.6600
         462    15.156000     274.0000     257.9600     256.5400
         463    15.168300     262.0000     257.8500     256.4200
         464    15.180500     285.0000     257.7000     256.3100
         465    15.192800     263.0000     257.5300     256.1900
         466    15.205000     256.0000     257.3300     256.0800
         467    15.217300     243.0000     257.1100     255.9600
         468    15.229500     256.0000     256.8800     255.8500
         469    15.241800     249.0000     256.6600     255.7300
         470    15.254000     250.0000     256.4500     255.6200
         471    15.266300     278.0000     256.2500     255.5100
         472    15.278600     255.0000     256.0600     255.3900
         473    15.290800     281.0000     255.8800     255.2800
         474    15.303100     269.0000     255.7100     255.1700
         475    15.315300     242.0000     255.5600     255.0600
         476    15.327600     271.0000     255.4100     254.9400
         477    15.339800     249.0000     255.2700     254.8300
         478    15.352100     269.0000     255.1300     254.7200
         479    15.364300     269.0000     255.0000     254.6100
         480    15.376600     236.0000     254.8700     254.5000
         481    15.388800     243.0000     254.7400     254.3900
         482    15.401100     250.0000     254.6200     254.2800
         483    15.413300     234.0000     254.5000     254.1700
         484    15.425600     261.0000     254.3800     254.0600
         485    15.437800     283.0000     254.2600     253.9500
         486    15.450100     258.0000     254.1400     253.8400
         487    15.462300     266.0000     254.0300     253.7300
         488    15.474600     243.0000     253.9100     253.6200
         489    15.486800     250.0000     253.8000     253.5100
         490    15.499100     249.0000     253.6900     253.4100
         491    15.511300     263.0000     253.5700     253.3000
         492    15.523600     251.0000     253.4600     253.1900
         493    15.535800     255.0000     253.3500     253.0900
         494    15.548100     246.0000     253.2400     252.9800
         495    15.560300     249.0000     253.1400     252.8700
         496    15.572600     242.0000     253.0300     252.7700
         497    15.584800     268.0000     252.9200     252.6600
         498    15.597100     277.0000     252.8100     252.5600
         499    15.609300     253.0000     252.7100     252.4500
         500    15.621600     242.0000     252.6000     252.3500
         501    15.633800     267.0000     252.5000     252.2400
         502    15.646100     252.0000     252.3900     252.1400
         503    15.658300     276.0000     252.2900     252.0400
         504    15.670600     266.0000     252.1900     251.9300
         505    15.682800     260.0000     252.0800     251.8300
         506    15.695100     251.0000     251.9800     251.7300
         507    15.707300     262.0000     251.8800     251.6300
         508    15.719600     251.0000     251.7800     251.5300
         509    15.731800     262.0000     251.6800     251.4200
         510    15.744100     228.0000     251.5800     251.3200
         511    15.756300     225.0000     251.4800     251.2200
         512    15.768600     290.0000     251.3800     251.1200
         513    15.780800     264.0000     251.2800     251.0200
         514    15.793100     267.0000     251.1800     250.9200
         515    15.805300     285.0000     251.0800     250.8200
         516    15.817600     248.0000     250.9900     250.7300
         517    15.829800     282.0000     250.8900     250.6300
         518    15.842100     273.0000     250.7900     250.5300
         519    15.854300     259.0000     250.7000     250.4300
         520    15.866600     234.0000     250.6000     250.3300
         521    15.878800     235.0000     250.5100     250.2400
         522    15.891100     236.0000     250.4100     250.1400
         523    15.903300     250.0000     250.3200     250.0500
         524    15.915600     245.0000     250.2300     249.9500
         525    15.927900     242.0000     250.1300     249.8500
         526    15.940100     238.0000     250.0400     249.7600
         527    15.952400     268.0000     249.9500     249.6600
         528    15.964600     235.0000     249.8600     249.5700
         529    15.976900     234.0000     249.7700     249.4800
         530    15.989100     233.0000     249.6800     249.3800
         531    16.001400     257.0000     249.5900     249.2900
         532    16.013600     270.0000     249.5000     249.2000
         533    16.025900     245.0000     249.4100     249.1100
         534    16.038100     252.0000     249.3200     249.0100
         535    16.050400     219.0000     249.2400     248.9200
         536    16.062600     262.0000     249.1500     248.8300
         537    16.074900     239.0000     249.0600     248.7400
         538    16.087100     242.0000     248.9800     248.6500
         539    16.099400     234.0000     248.8900     248.5600
         540    16.111600     276.0000     248.8100     248.4700
         541    16.123900     250.0000     248.7300     248.3800
         542    16.136100     282.0000     248.6400     248.2900
         543    16.148400     257.0000     248.5600     248.2000
         544    16.160600     251.0000     248.4800     248.1100
         545    16.172900     260.0000     248.4000     248.0300
         546    16.185100     241.0000     248.3200     247.9400
         547    16.197400     249.0000     248.2400     247.8500
         548    16.209600     243.0000     248.1600     247.7700
         549    16.221900     247.0000     248.0800     247.6800
         550    16.234100     254.0000     248.0100     247.5900
         551    16.246400     257.0000     247.9300     247.5100
         552    16.258600     261.0000     247.8600     247.4200
         553    16.270900     273.0000     247.7800     247.3400
         554    16.283100     274.0000     247.7100     247.2600
         555    16.295400     240.0000     247.6400     247.1700
         556    16.307600     259.0000     247.5700     247.0900
         557    16.319900     240.0000     247.5000     247.0100
         558    16.332100     252.0000     247.4300     246.9200
         559    16.344400     243.0000     247.3600     246.8400
         560    16.356600     252.0000     247.2900     246.7600
         561    16.368900     242.0000     247.2300     246.6800
         562    16.381100     264.0000     247.1600     246.6000
         563    16.393400     264.0000     247.1000     246.5200
         564    16.405600     233.0000     247.0400     246.4400
         565    16.417900     238.0000     246.9800     246.3600
         566    16.430100     212.0000     246.9200     246.2800
         567    16.442400     254.0000     246.8700     246.2000
         568    16.454600     270.0000     246.8100     246.1200
         569    16.466900     235.0000     246.7600     246.0400
         570    16.479100     239.0000     246.7100     245.9600
         571    16.491400     253.0000     246.6600     245.8900
         572    16.503600     232.0000     246.6100     245.8100
         573    16.515900     247.0000     246.5700     245.7300
         574    16.528100     279.0000     246.5300     245.6600
         575    16.540400     265.0000     246.4900     245.5800
         576    16.552600     256.0000     246.4600     245.5000
         577    16.564900     254.0000     246.4300     245.4300
         578    16.577200     241.0000     246.4100     245.3600
         579    16.589400     254.0000     246.3900     245.2800
         580    16.601700     251.0000     246.3700     245.2100
         581    16.613900     248.0000     246.3600     245.1300
         582    16.626200     253.0000     246.3600     245.0600
         583    16.638400     240.0000     246.3700     244.9900
         584    16.650700     233.0000     246.3800     244.9200
         585    16.662900     242.0000     246.4100     244.8400
         586    16.675200     262.0000     246.4400     244.7700
         587    16.687400     252.0000     246.4900     244.7000
         588    16.699700     258.0000     246.5500     244.6300
         589    16.711900     239.0000     246.6300     244.5600
         590    16.724200     221.0000     246.7400     244.4900
         591    16.736400     269.0000     246.8600     244.4200
         592    16.748700     256.0000     247.0200     244.3500
         593    16.760900     251.0000     247.2100     244.2800
         594    16.773200     241.0000     247.4500     244.2200
         595    16.785400     223.0000     247.7400     244.1500
         596    16.797700     248.0000     248.1100     244.0800
         597    16.809900     256.0000     248.5600     244.0100
         598    16.822200     288.0000     249.1400     243.9500
         599    16.834400     236.0000     249.8700     243.8800
         600    16.846700     261.0000     250.8200     243.8200
         601    16.858900     247.0000     252.0600     243.7500
         602    16.871200     266.0000     253.7100     243.6900
         603    16.883400     255.0000     255.9500     243.6200
         604    16.895700     253.0000     259.0100     243.5600
         605    16.907900     252.0000     263.2400     243.4900
         606    16.920200     256.0000     269.0800     243.4300
         607    16.932400     238.0000     277.1200     243.3700
         608    16.944700     277.0000     288.2300     243.3000
         609    16.956900     295.0000     303.8000     243.2400
         610    16.969200     319.0000     325.5300     243.1800
         611    16.981400     334.0000     354.3700     243.1200
         612    16.993700     319.0000     387.6300     243.0600
         613    17.005900     397.0000     418.6300     243.0000
         614    17.018200     356.0000     445.5700     242.9400
         615    17.030400     428.0000     470.9800     242.8800
         616    17.042700     463.0000     487.5800     242.8200
         617    17.054900     484.0000     479.3300     242.7600
         618    17.067200     397.0000     445.3000     242.7000
         619    17.079400     337.0000     407.3400     242.6400
         620    17.091700     345.0000     377.6100     242.5800
         621    17.103900     304.0000     345.1700     242.5300
         622    17.116200     326.0000     312.6600     242.4700
         623    17.128400     270.0000     288.3500     242.4100
         624    17.140700     265.0000     273.4400     242.3600
         625    17.152900     257.0000     264.5900     242.3000
         626    17.165200     251.0000     259.0900     242.2500
         627    17.177400     261.0000     255.4500     242.1900
         628    17.189700     249.0000     252.9000     242.1400
         629    17.201900     271.0000     251.0400     242.0800
         630    17.214200     245.0000     249.6300     242.0300
         631    17.226500     237.0000     248.5300     241.9700
         632    17.238700     265.0000     247.6500     241.9200
         633    17.251000     250.0000     246.9200     241.8700
         634    17.263200     251.0000     246.3200     241.8200
         635    17.275500     252.0000     245.8000     241.7600
         636    17.287700     254.0000     245.3500     241.7100
         637    17.300000     258.0000     244.9600     241.6600
         638    17.312200     246.0000     244.6100     241.6100
         639    17.324500     220.0000     244.3000     241.5600
         640    17.336700     248.0000     244.0300     241.5100
         641    17.349000     255.0000     243.7800     241.4600
         642    17.361200     243.0000     243.5500     241.4100
         643    17.373500     243.0000     243.3500     241.3600
         644    17.385700     237.0000     243.1600     241.3100
         645    17.398000     216.0000     242.9900     241.2600
         646    17.410200     246.0000     242.8400     241.2200
         647    17.422500     244.0000     242.6900     241.1700
         648    17.434700     252.0000     242.5600     241.1200
         649    17.447000     269.0000     242.4300     241.0800
         650    17.459200     247.0000     242.3100     241.0300
         651    17.471500     262.0000     242.2000     240.9800
         652    17.483700     250.0000     242.1000     240.9400
         653    17.496000     264.0000     242.0000     240.8900
         654    17.508200     226.0000     241.9000     240.8500
         655    17.520500     242.0000     241.8100     240.8000
         656    17.532700     255.0000     241.7300     240.7600
         657    17.545000     257.0000     241.6500     240.7200
         658    17.557200     234.0000     241.5700     240.6700
         659    17.569500     233.0000     241.4900     240.6300
         660    17.581700     245.0000     241.4200     240.5900
         661    17.594000     279.0000     241.3500     240.5400
         662    17.606200     226.0000     241.2800     240.5000
         663    17.618500     245.0000     241.2200     240.4600
         664    17.630700     265.0000     241.1500     240.4200
         665    17.643000     270.0000     241.0900     240.3800
         666    17.655200     258.0000     241.0300     240.3400
         667    17.667500     238.0000     240.9700     240.3000
         668    17.679700     275.0000     240.9100     240.2600
         669    17.692000     229.0000     240.8600     240.2200
         670    17.704200     247.0000     240.8000     240.1800
         671    17.716500     230.0000     240.7500     240.1400
         672    17.728700     258.0000     240.7000     240.1000
         673    17.741000     239.0000     240.6500     240.0600
         674    17.753200     259.0000     240.6000     240.0300
         675    17.765500     218.0000     240.5500     239.9900
         676    17.777700     219.0000     240.5000     239.9500
         677    17.790000     246.0000     240.4600     239.9200
         678    17.802200     255.0000     240.4100     239.8800
         679    17.814500     230.0000     240.3700     239.8400
         680    17.826700     270.0000     240.3300     239.8100
         681    17.839000     268.0000     240.2900     239.7700
         682    17.851300     246.0000     240.2400     239.7400
         683    17.863500     251.0000     240.2100     239.7000
         684    17.875800     245.0000     240.1700     239.6700
         685    17.888000     209.0000     240.1300     239.6300
         686    17.900300     263.0000     240.0900     239.6000
         687    17.912500     243.0000     240.0600     239.5700
         688    17.924800     238.0000     240.0200     239.5300
         689    17.937000     228.0000     239.9900     239.5000
         690    17.949300     263.0000     239.9500     239.4700
         691    17.961500     265.0000     239.9200     239.4400
         692    17.973800     230.0000     239.8900     239.4100
         693    17.986000     254.0000     239.8600     239.3700
         694    17.998300     247.0000     239.8300     239.3400
         695    18.010500     261.0000     239.8100     239.3100
         696    18.022800     248.0000     239.7800     239.2800
         697    18.035000     271.0000     239.7500     239.2500
         698    18.047300     225.0000     239.7300     239.2200
         699    18.059500     229.0000     239.7100     239.1900
         700    18.071800     229.0000     239.6900     239.1600
         701    18.084000     246.0000     239.6700     239.1400
         702    18.096300     237.0000     239.6500     239.1100
         703    18.108500     257.0000     239.6300     239.0800
         704    18.120800     224.0000     239.6200     239.0500
         705    18.133000     239.0000     239.6100     239.0200
         706    18.145300     237.0000     239.6000     239.0000
         707    18.157500     209.0000     239.6000     238.9700
         708    18.169800     238.0000     239.6000     238.9400
         709    18.182000     254.0000     239.6000     238.9200
         710    18.194300     245.0000     239.6100     238.8900
         711    18.206500     261.0000     239.6200     238.8600
         712    18.218800     284.0000     239.6400     238.8400
         713    18.231000     237.0000     239.6700     238.8100
         714    18.243300     266.0000     239.7200     238.7900
         715    18.255500     229.0000     239.7700     238.7600
         716    18.267800     222.0000     239.8500     238.7400
         717    18.280000     233.0000     239.9300     238.7200
         718    18.292300     265.0000     240.0600     238.6900
         719    18.304500     228.0000     240.2200     238.6700
         720    18.316800     241.0000     240.4400     238.6500
         721    18.329000     250.0000     240.7300     238.6200
         722    18.341300     226.0000     241.1200     238.6000
         723    18.353500     274.0000     241.6600     238.5800
         724    18.365800     248.0000     242.3800     238.5600
         725    18.378000     228.0000     243.3700     238.5400
         726    18.390300     262.0000     244.7200     238.5100
         727    18.402500     245.0000     246.5000     238.4900
         728    18.414800     241.0000     248.7700     238.4700
         729    18.427000     234.0000     251.3700     238.4500
         730    18.439300     275.0000     254.0200     238.4300
         731    18.451500     262.0000     256.4600     238.4100
         732    18.463800     255.0000     258.5700     238.3900
         733    18.476000     242.0000     259.9600     238.3700
         734    18.488300     242.0000     259.8800     238.3500
         735    18.500600     238.0000     258.1200     238.3300
         736    18.512800     248.0000     255.5000     238.3200
         737    18.525100     274.0000     252.8800     238.3000
         738    18.537300     239.0000     250.3300     238.2800
         739    18.549600     270.0000     247.7500     238.2600
         740    18.561800     225.0000     245.4300     238.2400
         741    18.574100     209.0000     243.6800     238.2300
         742    18.586300     256.0000     242.5000     238.2100
         743    18.598600     242.0000     241.7500     238.1900
         744    18.610800     258.0000     241.2800     238.1800
         745    18.623100     236.0000     241.0000     238.1600
         746    18.635300     238.0000     240.8700     238.1400
         747    18.647600     231.0000     240.8400     238.1300
         748    18.659800     262.0000     240.9100     238.1100
         749    18.672100     259.0000     241.0900     238.1000
         750    18.684300     254.0000     241.3700     238.0800
         751    18.696600     236.0000     241.7700     238.0700
         752    18.708800     248.0000     242.2900     238.0500
         753    18.721100     242.0000     242.9400     238.0400
         754    18.733300     246.0000     243.6800     238.0300
         755    18.745600     225.0000     244.4700     238.0100
         756    18.757800     249.0000     245.2300     238.0000
         757    18.770100     245.0000     245.8800     237.9800
         758    18.782300     212.0000     246.3400     237.9700
         759    18.794600     257.0000     246.5100     237.9600
         760    18.806800     224.0000     246.3000     237.9500
         761    18.819100     270.0000     245.7500     237.9300
         762    18.831300     250.0000     244.9900     237.9200
         763    18.843600     244.0000     244.1400     237.9100
         764    18.855800     234.0000     243.2500     237.9000
         765    18.868100     240.0000     242.3800     237.8900
         766    18.880300     243.0000     241.6000     237.8800
         767    18.892600     254.0000     240.9300     237.8600
         768    18.904800     236.0000     240.4200     237.8500
         769    18.917100     229.0000     240.0000     237.8400
         770    18.929300     210.0000     239.6800     237.8300
         771    18.941600     240.0000     239.4300     237.8200
         772    18.953800     239.0000     239.2300     237.8100
         773    18.966100     236.0000     239.0700     237.8000
         774    18.978300     217.0000     238.9400     237.7900
         775    18.990600     216.0000     238.8300     237.7800
         776    19.002800     209.0000     238.7400     237.7700
         777    19.015100     252.0000     238.6600     237.7600
         778    19.027300     241.0000     238.6000     237.7600
         779    19.039600     235.0000     238.5400     237.7500
         780    19.051800     251.0000     238.4900     237.7400
         781    19.064100     245.0000     238.4500     237.7300
         782    19.076300     228.0000     238.4200     237.7200
         783    19.088600     238.0000     238.3900     237.7100
         784    19.100800     253.0000     238.3600     237.7100
         785    19.113100     238.0000     238.3400     237.7000
         786    19.125300     243.0000     238.3200     237.6900
         787    19.137600     221.0000     238.3000     237.6900
         788    19.149900     265.0000     238.2800     237.6800
         789    19.162100     260.0000     238.2600     237.6700
         790    19.174400     240.0000     238.2400     237.6700
         791    19.186600     276.0000     238.2200     237.6600
         792    19.198900     250.0000     238.1900     237.6500
         793    19.211100     233.0000     238.1700     237.6500
         794    19.223400     274.0000     238.1500     237.6400
         795    19.235600     246.0000     238.1300     237.6400
         796    19.247900     228.0000     238.1200     237.6300
         797    19.260100     253.0000     238.1000     237.6300
         798    19.272400     216.0000     238.0900     237.6200
         799    19.284600     243.0000     238.0800     237.6200
         800    19.296900     229.0000     238.0700     237.6100
         801    19.309100     252.0000     238.0600     237.6100
         802    19.321400     250.0000     238.0500     237.6000
         803    19.333600     258.0000     238.0400     237.6000
         804    19.345900     255.0000     238.0400     237.5900
         805    19.358100     214.0000     238.0300     237.5900
         806    19.370400     241.0000     238.0300     237.5900
         807    19.382600     234.0000     238.0200     237.5800
         808    19.394900     254.0000     238.0200     237.5800
         809    19.407100     217.0000     238.0200     237.5700
         810    19.419400     234.0000     238.0200     237.5700
         811    19.431600     247.0000     238.0200     237.5700
         812    19.443900     210.0000     238.0200     237.5700
         813    19.456100     240.0000     238.0200     237.5600
         814    19.468400     252.0000     238.0200     237.5600
         815    19.480600     241.0000     238.0200     237.5600
         816    19.492900     252.0000     238.0300     237.5600
         817    19.505100     255.0000     238.0300     237.5500
         818    19.517400     237.0000     238.0400     237.5500
         819    19.529600     231.0000     238.0500     237.5500
         820    19.541900     242.0000     238.0500     237.5500
         821    19.554100     283.0000     238.0600     237.5500
         822    19.566400     263.0000     238.0700     237.5400
         823    19.578600     228.0000     238.0900     237.5400
         824    19.590900     239.0000     238.1000     237.5400
         825    19.603100     230.0000     238.1100     237.5400
         826    19.615400     226.0000     238.1300     237.5400
         827    19.627600     232.0000     238.1500     237.5400
         828    19.639900     252.0000     238.1800     237.5400
         829    19.652100     222.0000     238.2000     237.5400
         830    19.664400     240.0000     238.2300     237.5400
         831    19.676600     237.0000     238.2700     237.5400
         832    19.688900     273.0000     238.3000     237.5400
         833    19.701100     233.0000     238.3500     237.5400
         834    19.713400     240.0000     238.4000     237.5400
         835    19.725600     257.0000     238.4600     237.5400
         836    19.737900     219.0000     238.5300     237.5400
         837    19.750100     249.0000     238.6000     237.5400
         838    19.762400     224.0000     238.6700     237.5400
         839    19.774700     250.0000     238.7500     237.5400
         840    19.786900     245.0000     238.8200     237.5400
         841    19.799200     232.0000     238.8900     237.5400
         842    19.811400     228.0000     238.9500     237.5400
         843    19.823700     241.0000     239.0000     237.5400
         844    19.835900     224.0000     239.0300     237.5400
         845    19.848200     251.0000     239.0500     237.5400
         846    19.860400     219.0000     239.0600     237.5400
         847    19.872700     266.0000     239.0700     237.5400
         848    19.884900     231.0000     239.0900     237.5400
         849    19.897200     236.0000     239.1100     237.5500
         850    19.909400     236.0000     239.1400     237.5500
         851    19.921700     271.0000     239.1800     237.5500
         852    19.933900     255.0000     239.2400     237.5500
         853    19.946200     253.0000     239.3300     237.5500
         854    19.958400     226.0000     239.4300     237.5500
         855    19.970700     242.0000     239.5600     237.5600
         856    19.982900     242.0000     239.7100     237.5600
         857    19.995200     259.0000     239.8900     237.5600
         858    20.007400     237.0000     240.1200     237.5600
         859    20.019700     227.0000     240.3800     237.5600
         860    20.031900     256.0000     240.7000     237.5700
         861    20.044200     237.0000     241.0900     237.5700
         862    20.056400     241.0000     241.5600     237.5700
         863    20.068700     226.0000     242.1300     237.5700
         864    20.080900     223.0000     242.8300     237.5800
         865    20.093200     220.0000     243.6900     237.5800
         866    20.105400     255.0000     244.7600     237.5800
         867    20.117700     220.0000     246.0800     237.5800
         868    20.129900     246.0000     247.7300     237.5900
         869    20.142200     217.0000     249.8000     237.5900
         870    20.154400     244.0000     252.4600     237.5900
         871    20.166700     258.0000     255.9000     237.6000
         872    20.178900     240.0000     260.3900     237.6000
         873    20.191200     262.0000     266.1700     237.6000
         874    20.203400     281.0000     273.2700     237.6000
         875    20.215700     283.0000     281.2700     237.6100
         876    20.227900     251.0000     288.9300     237.6100
         877    20.240200     271.0000     296.4400     237.6100
         878    20.252400     264.0000     302.9100     237.6200
         879    20.264700     294.0000     306.8500     237.6200
         880    20.276900     274.0000     305.9800     237.6200
         881    20.289200     293.0000     300.0200     237.6300
         882    20.301400     237.0000     291.8800     237.6300
         883    20.313700     307.0000     284.0900     237.6300
         884    20.325900     280.0000     276.5700     237.6400
         885    20.338200     231.0000     268.6300     237.6400
         886    20.350400     268.0000     260.9600     237.6400
         887    20.362700     249.0000     254.7700     237.6500
         888    20.374900     242.0000     250.3700     237.6500
         889    20.387200     234.0000     247.3800     237.6600
         890    20.399400     253.0000     245.3400     237.6600
         891    20.411700     212.0000     243.9100     237.6600
         892    20.424000     210.0000     242.8600     237.6700
         893    20.436200     248.0000     242.0800     237.6700
         894    20.448500     227.0000     241.4800     237.6700
         895    20.460700     235.0000     241.0100     237.6800
         896    20.473000     228.0000     240.6300     237.6800
         897    20.485200     272.0000     240.3200     237.6800
         898    20.497500     239.0000     240.0600     237.6900
         899    20.509700     231.0000     239.8500     237.6900
         900    20.522000     243.0000     239.6600     237.7000
         901    20.534200     236.0000     239.5100     237.7000
         902    20.546500     235.0000     239.3800     237.7000
         903    20.558700     252.0000     239.2600     237.7100
         904    20.571000     250.0000     239.1600     237.7100
         905    20.583200     210.0000     239.0700     237.7100
         906    20.595500     231.0000     239.0000     237.7200
         907    20.607700     212.0000     238.9300     237.7200
         908    20.620000     276.0000     238.8700     237.7300
         909    20.632200     223.0000     238.8200     237.7300
         910    20.644500     229.0000     238.7700     237.7300
         911    20.656700     247.0000     238.7300     237.7400
         912    20.669000     239.0000     238.6900     237.7400
         913    20.681200     225.0000     238.6600     237.7500
         914    20.693500     256.0000     238.6300     237.7500
         915    20.705700     218.0000     238.6000     237.7500
         916    20.718000     233.0000     238.5700     237.7600
         917    20.730200     240.0000     238.5500     237.7600
         918    20.742500     272.0000     238.5300     237.7600
         919    20.754700     266.0000     238.5100     237.7700
         920    20.767000     252.0000     238.5000     237.7700
         921    20.779200     240.0000     238.4900     237.7700
         922    20.791500     229.0000     238.4700     237.7800
         923    20.803700     257.0000     238.4600     237.7800
         924    20.816000     267.0000     238.4500     237.7900
         925    20.828200     205.0000     238.4400     237.7900
         926    20.840500     234.0000     238.4400     237.7900
         927    20.852700     215.0000     238.4300     237.8000
         928    20.865000     261.0000     238.4300     237.8000
         929    20.877200     217.0000     238.4200     237.8000
         930    20.889500     200.0000     238.4200     237.8100
         931    20.901700     220.0000     238.4100     237.8100
         932    20.914000     249.0000     238.4100     237.8100
         933    20.926200     229.0000     238.4100     237.8200
         934    20.938500     225.0000     238.4100     237.8200
         935    20.950700     246.0000     238.4100     237.8200
         936    20.963000     220.0000     238.4100     237.8300
         937    20.975200     244.0000     238.4100     237.8300
         938    20.987500     231.0000     238.4100     237.8300
         939    20.999700     228.0000     238.4200     237.8400
         940    21.012000     256.0000     238.4200     237.8400
         941    21.024200     245.0000     238.4200     237.8400
         942    21.036500     251.0000     238.4300     237.8400
         943    21.048700     242.0000     238.4300     237.8500
         944    21.061000     261.0000     238.4400     237.8500
         945    21.073300     248.0000     238.4500     237.8500
         946    21.085500     219.0000     238.4500     237.8600
         947    21.097800     239.0000     238.4600     237.8600
         948    21.110000     268.0000     238.4700     237.8600
         949    21.122300     248.0000     238.4800     237.8600
         950    21.134500     229.0000     238.4900     237.8700
         951    21.146800     242.0000     238.5000     237.8700
         952    21.159000     226.0000     238.5200     237.8700
         953    21.171300     252.0000     238.5300     237.8700
         954    21.183500     247.0000     238.5500     237.8700
         955    21.195800     245.0000     238.5600     237.8800
         956    21.208000     278.0000     238.5800     237.8800
         957    21.220300     236.0000     238.6100     237.8800
         958    21.232500     240.0000     238.6300     237.8800
         959    21.244800     239.0000     238.6600     237.8800
         960    21.257000     245.0000     238.7000     237.8900
         961    21.269300     229.0000     238.7400     237.8900
         962    21.281500     242.0000     238.7900     237.8900
         963    21.293800     225.0000     238.8500     237.8900
         964    21.306000     213.0000     238.9300     237.8900
         965    21.318300     233.0000     239.0300     237.8900
         966    21.330500     268.0000     239.1700     237.9000
         967    21.342800     235.0000     239.3400     237.9000
         968    21.355000     240.0000     239.5500     237.9000
         969    21.367300     267.0000     239.8000     237.9000
         970    21.379500     245.0000     240.0700     237.9000
         971    21.391800     257.0000     240.3400     237.9000
         972    21.404000     272.0000     240.5800     237.9000
         973    21.416300     243.0000     240.7800     237.9000
         974    21.428500     284.0000     240.8800     237.9000
         975    21.440800     267.0000     240.8400     237.9000
         976    21.453000     273.0000     240.7000     237.9100
         977    21.465300     248.0000     240.5400     237.9100
         978    21.477500     252.0000     240.4000     237.9100
         979    21.489800     269.0000     240.2500     237.9100
         980    21.502000     230.0000     240.1100     237.9100
         981    21.514300     257.0000     239.9900     237.9100
         982    21.526500     266.0000     239.9100     237.9100
         983    21.538800     245.0000     239.9000     237.9100
         984    21.551000     232.0000     239.9300     237.9100
         985    21.563300     219.0000     240.0000     237.9100
         986    21.575500     234.0000     240.1100     237.9100
         987    21.587800     225.0000     240.2500     237.9000
         988    21.600000     232.0000     240.4100     237.9000
         989    21.612300     258.0000     240.6200     237.9000
         990    21.624500     258.0000     240.8600     237.9000
         991    21.636800     247.0000     241.1200     237.9000
         992    21.649000     255.0000     241.4600     237.9000
         993    21.661300     239.0000     241.8700     237.9000
         994    21.673500     252.0000     242.3600     237.9000
         995    21.685800     259.0000     242.9700     237.9000
         996    21.698100     243.0000     243.7100     237.8900
         997    21.710300     249.0000     244.6400     237.8900
         998    21.722600     247.0000     245.8100     237.8900
         999    21.734800     266.0000     247.2900     237.8900
        1000    21.747100     231.0000     249.1800     237.8900
        1001    21.759300     242.0000     251.6400     237.8900
        1002    21.771600     263.0000     254.8600     237.8800
        1003    21.783800     260.0000     259.1700     237.8800
        1004    21.796100     260.0000     264.9600     237.8800
        1005    21.808300     251.0000     272.7200     237.8800
        1006    21.820600     278.0000     282.8100     237.8700
        1007    21.832800     282.0000     295.0600     237.8700
        1008    21.845100     284.0000     308.4600     237.8700
        1009    21.857300     340.0000     321.7200     237.8600
        1010    21.869600     331.0000     333.9200     237.8600
        1011    21.881800     367.0000     343.5400     237.8600
        1012    21.894100     389.0000     347.3400     237.8500
        1013    21.906300     343.0000     342.7700     237.8500
        1014    21.918600     330.0000     331.9500     237.8500
        1015    21.930800     337.0000     319.9100     237.8400
        1016    21.943100     330.0000     308.9300     237.8400
        1017    21.955300     292.0000     297.8000     237.8400
        1018    21.967600     319.0000     285.6300     237.8300
        1019    21.979800     246.0000     273.8500     237.8300
        1020    21.992100     258.0000     264.3400     237.8200
        1021    22.004300     256.0000     257.5300     237.8200
        1022    22.016600     272.0000     252.8800     237.8100
        1023    22.028800     256.0000     249.7000     237.8100
        1024    22.041100     217.0000     247.4800     237.8000
        1025    22.053300     242.0000     245.8800     237.8000
        1026    22.065600     300.0000     244.7100     237.7900
        1027    22.077800     254.0000     243.8300     237.7900
        1028    22.090100     240.0000     243.1800     237.7800
        1029    22.102300     229.0000     242.6900     237.7800
        1030    22.114600     253.0000     242.3500     237.7700
        1031    22.126800     238.0000     242.1300     237.7600
        1032    22.139100     220.0000     242.0500     237.7600
        1033    22.151300     234.0000     242.1000     237.7500
        1034    22.163600     243.0000     242.3200     237.7400
        1035    22.175800     240.0000     242.7300     237.7400
        1036    22.188100     269.0000     243.3500     237.7300
        1037    22.200300     281.0000     244.1500     237.7200
        1038    22.212600     249.0000     245.0300     237.7200
        1039    22.224800     239.0000     245.9000     237.7100
        1040    22.237100     250.0000     246.6900     237.7000
        1041    22.249300     248.0000     247.2400     237.7000
        1042    22.261600     263.0000     247.3300     237.6900
        1043    22.273800     277.0000     246.8000     237.6800
        1044    22.286100     249.0000     245.8900     237.6700
        1045    22.298300     248.0000     244.9400     237.6600
        1046    22.310600     271.0000     244.0600     237.6500
        1047    22.322800     228.0000     243.1600     237.6500
        1048    22.335100     246.0000     242.1900     237.6400
        1049    22.347400     225.0000     241.2600     237.6300
        1050    22.359600     248.0000     240.5200     237.6200
        1051    22.371900     224.0000     239.9900     237.6100
        1052    22.384100     236.0000     239.6000     237.6000
        1053    22.396400     249.0000     239.3200     237.5900
        1054    22.408600     249.0000     239.1100     237.5800
        1055    22.420900     235.0000     238.9500     237.5700
        1056    22.433100     216.0000     238.8200     237.5600
        1057    22.445400     225.0000     238.7200     237.5500
        1058    22.457600     226.0000     238.6300     237.5400
        1059    22.469900     233.0000     238.5600     237.5300
        1060    22.482100     248.0000     238.4900     237.5200
        1061    22.494400     264.0000     238.4400     237.5100
        1062    22.506600     247.0000     238.3900     237.5000
        1063    22.518900     245.0000     238.3400     237.4900
        1064    22.531100     262.0000     238.3000     237.4800
        1065    22.543400     248.0000     238.2600     237.4700
        1066    22.555600     218.0000     238.2300     237.4500
        1067    22.567900     263.0000     238.2000     237.4400
        1068    22.580100     245.0000     238.1700     237.4300
        1069    22.592400     225.0000     238.1500     237.4200
        1070    22.604600     249.0000     238.1300     237.4100
        1071    22.616900     271.0000     238.1100     237.3900
        1072    22.629100     248.0000     238.0900     237.3800
        1073    22.641400     238.0000     238.0800     237.3700
        1074    22.653600     250.0000     238.0600     237.3500
        1075    22.665900     260.0000     238.0500     237.3400
        1076    22.678100     251.0000     238.0400     237.3300
        1077    22.690400     232.0000     238.0200     237.3100
        1078    22.702600     227.0000     238.0000     237.3000
        1079    22.714900     248.0000     237.9800     237.2900
        1080    22.727100     252.0000     237.9600     237.2700
        1081    22.739400     219.0000     237.9300     237.2600
        1082    22.751600     274.0000     237.8900     237.2400
        1083    22.763900     221.0000     237.8600     237.2300
        1084    22.776100     255.0000     237.8200     237.2100
        1085    22.788400     231.0000     237.7900     237.2000
        1086    22.800600     234.0000     237.7500     237.1800
        1087    22.812900     228.0000     237.7200     237.1700
        1088    22.825100     248.0000     237.6900     237.1500
        1089    22.837400     250.0000     237.6600     237.1400
        1090    22.849600     245.0000     237.6300     237.1200
        1091    22.861900     244.0000     237.6000     237.1000
        1092    22.874100     250.0000     237.5700     237.0900
        1093    22.886400     237.0000     237.5400     237.0700
        1094    22.898600     246.0000     237.5200     237.0500
        1095    22.910900     237.0000     237.5000     237.0400
        1096    22.923100     240.0000     237.4700     237.0200
        1097    22.935400     236.0000     237.4500     237.0000
        1098    22.947600     230.0000     237.4300     236.9900
        1099    22.959900     224.0000     237.4000     236.9700
        1100    22.972100     231.0000     237.3800     236.9500
        1101    22.984400     237.0000     237.3600     236.9300
        1102    22.996700     234.0000     237.3400     236.9100
        1103    23.008900     273.0000     237.3100     236.8900
        1104    23.021200     245.0000     237.2900     236.8800
        1105    23.033400     252.0000     237.2700     236.8600
        1106    23.045700     269.0000     237.2500     236.8400
        1107    23.057900     267.0000     237.2300     236.8200
        1108    23.070200     245.0000     237.2000     236.8000
        1109    23.082400     258.0000     237.1800     236.7800
        1110    23.094700     254.0000     237.1600     236.7600
        1111    23.106900     239.0000     237.1400     236.7400
        1112    23.119200     224.0000     237.1200     236.7200
        1113    23.131400     262.0000     237.1000     236.7000
        1114    23.143700     244.0000     237.0700     236.6800
        1115    23.155900     262.0000     237.0500     236.6600
        1116    23.168200     248.0000     237.0300     236.6400
        1117    23.180400     232.0000     237.0100     236.6100
        1118    23.192700     201.0000     236.9800     236.5900
        1119    23.204900     229.0000     236.9600     236.5700
        1120    23.217200     236.0000     236.9400     236.5500
        1121    23.229400     245.0000     236.9200     236.5300
        1122    23.241700     268.0000     236.8900     236.5100
        1123    23.253900     231.0000     236.8700     236.4800
        1124    23.266200     268.0000     236.8500     236.4600
        1125    23.278400     261.0000     236.8300     236.4400
        1126    23.290700     242.0000     236.8000     236.4100
        1127    23.302900     247.0000     236.7800     236.3900
        1128    23.315200     252.0000     236.7600     236.3700
        1129    23.327400     246.0000     236.7300     236.3400
        1130    23.339700     258.0000     236.7100     236.3200
        1131    23.351900     245.0000     236.6900     236.2900
        1132    23.364200     252.0000     236.6600     236.2700
        1133    23.376400     236.0000     236.6400     236.2500
        1134    23.388700     234.0000     236.6200     236.2200
        1135    23.400900     229.0000     236.5900     236.2000
        1136    23.413200     221.0000     236.5700     236.1700
        1137    23.425400     256.0000     236.5400     236.1500
        1138    23.437700     234.0000     236.5200     236.1200
        1139    23.449900     259.0000     236.5000     236.0900
        1140    23.462200     234.0000     236.4700     236.0700
        1141    23.474400     212.0000     236.4500     236.0400
        1142    23.486700     268.0000     236.4300     236.0100
        1143    23.498900     272.0000     236.4000     235.9900
        1144    23.511200     241.0000     236.3800     235.9600
        1145    23.523400     248.0000     236.3500     235.9300
        1146    23.535700     265.0000     236.3300     235.9100
        1147    23.547900     219.0000     236.3100     235.8800
        1148    23.560200     222.0000     236.2800     235.8500
        1149    23.572400     252.0000     236.2600     235.8200
        1150    23.584700     248.0000     236.2400     235.8000
        1151    23.596900     231.0000     236.2200     235.7700
        1152    23.609200     234.0000     236.1900     235.7400
        1153    23.621400     222.0000     236.1700     235.7100
        1154    23.633700     276.0000     236.1500     235.6800
        1155    23.646000     246.0000     236.1300     235.6500
        1156    23.658200     240.0000     236.1100     235.6200
        1157    23.670500     197.0000     236.1000     235.5900
        1158    23.682700     247.0000     236.0800     235.5600
        1159    23.695000     257.0000     236.0700     235.5300
        1160    23.707200     220.0000     236.0500     235.5000
        1161    23.719500     252.0000     236.0500     235.4700
        1162    23.731700     255.0000     236.0400     235.4400
        1163    23.744000     237.0000     236.0400     235.4100
        1164    23.756200     232.0000     236.0400     235.3800
        1165    23.768500     224.0000     236.0500     235.3500
        1166    23.780700     264.0000     236.0700     235.3100
        1167    23.793000     247.0000     236.0900     235.2800
        1168    23.805200     261.0000     236.1200     235.2500
        1169    23.817500     228.0000     236.1700     235.2200
        1170    23.829700     238.0000     236.2200     235.1800
        1171    23.842000     247.0000     236.2800     235.1500
        1172    23.854200     232.0000     236.3500     235.1200
        1173    23.866500     227.0000     236.4100     235.0900
        1174    23.878700     228.0000     236.4700     235.0500
        1175    23.891000     237.0000     236.5100     235.0200
        1176    23.903200     225.0000     236.5300     234.9800
        1177    23.915500     256.0000     236.5100     234.9500
        1178    23.927700     262.0000     236.4700     234.9200
        1179    23.940000     220.0000     236.4000     234.8800
        1180    23.952200     236.0000     236.3000     234.8500
        1181    23.964500     236.0000     236.1900     234.8100
        1182    23.976700     236.0000     236.0700     234.7800
        1183    23.989000     221.0000     235.9500     234.7400
        1184    24.001200     245.0000     235.8200     234.7100
        1185    24.013500     221.0000     235.7000     234.6700
        1186    24.025700     213.0000     235.5800     234.6300
        1187    24.038000     254.0000     235.4800     234.6000
        1188    24.050200     229.0000     235.3800     234.5600
        1189    24.062500     228.0000     235.3000     234.5200
        1190    24.074700     259.0000     235.2200     234.4900
        1191    24.087000     214.0000     235.1500     234.4500
        1192    24.099200     218.0000     235.0900     234.4100
        1193    24.111500     246.0000     235.0300     234.3700
        1194    24.123700     202.0000     234.9700     234.3400
        1195    24.136000     245.0000     234.9200     234.3000
        1196    24.148200     223.0000     234.8700     234.2600
        1197    24.160500     242.0000     234.8200     234.2200
        1198    24.172700     242.0000     234.7700     234.1800
        1199    24.185000     243.0000     234.7300     234.1400
        1200    24.197200     249.0000     234.6800     234.1000
        1201    24.209500     244.0000     234.6400     234.0600
        1202    24.221700     239.0000     234.6000     234.0200
        1203    24.234000     240.0000     234.5600     233.9800
        1204    24.246200     223.0000     234.5100     233.9400
        1205    24.258500     235.0000     234.4700     233.9000
        1206    24.270700     240.0000     234.4300     233.8600
        1207    24.283000     255.0000     234.3900     233.8200
        1208    24.295300     227.0000     234.3500     233.7800
        1209    24.307500     240.0000     234.3100     233.7400
        1210    24.319800     258.0000     234.2700     233.7000
        1211    24.332000     261.0000     234.2300     233.6600
        1212    24.344300     231.0000     234.1900     233.6100
        1213    24.356500     214.0000     234.1500     233.5700
        1214    24.368800     239.0000     234.1200     233.5300
        1215    24.381000     223.0000     234.0800     233.4900
        1216    24.393300     258.0000     234.0400     233.4400
        1217    24.405500     242.0000     234.0000     233.4000
        1218    24.417800     214.0000     233.9600     233.3600
        1219    24.430000     225.0000     233.9200     233.3100
        1220    24.442300     229.0000     233.8800     233.2700
        1221    24.454500     250.0000     233.8400     233.2300
        1222    24.466800     256.0000     233.8000     233.1800
        1223    24.479000     235.0000     233.7600     233.1400
        1224    24.491300     237.0000     233.7200     233.0900
        1225    24.503500     260.0000     233.6800     233.0500
        1226    24.515800     220.0000     233.6500     233.0000
        1227    24.528000     229.0000     233.6100     232.9600
        1228    24.540300     224.0000     233.5700     232.9100
        1229    24.552500     232.0000     233.5300     232.8700
        1230    24.564800     213.0000     233.4900     232.8200
        1231    24.577000     240.0000     233.4500     232.7700
        1232    24.589300     227.0000     233.4100     232.7300
        1233    24.601500     231.0000     233.3700     232.6800
        1234    24.613800     239.0000     233.3300     232.6300
        1235    24.626000     220.0000     233.2900     232.5900
        1236    24.638300     240.0000     233.2600     232.5400
        1237    24.650500     241.0000     233.2200     232.4900
        1238    24.662800     231.0000     233.1800     232.4400
        1239    24.675000     247.0000     233.1400     232.3900
        1240    24.687300     224.0000     233.1000     232.3500
        1241    24.699500     253.0000     233.0600     232.3000
        1242    24.711800     263.0000     233.0200     232.2500
        1243    24.724000     227.0000     232.9900     232.2000
        1244    24.736300     255.0000     232.9500     232.1500
        1245    24.748500     226.0000     232.9100     232.1000
        1246    24.760800     248.0000     232.8700     232.0500
        1247    24.773000     252.0000     232.8300     232.0000
        1248    24.785300     235.0000     232.8000     231.9500
        1249    24.797500     247.0000     232.7600     231.9000
        1250    24.809800     251.0000     232.7200     231.8500
        1251    24.822000     243.0000     232.6900     231.8000
        1252    24.834300     209.0000     232.6500     231.7500
        1253    24.846500     237.0000     232.6100     231.7000
        1254    24.858800     251.0000     232.5800     231.6500
        1255    24.871000     229.0000     232.5400     231.5900
        1256    24.883300     241.0000     232.5100     231.5400
        1257    24.895500     230.0000     232.4700     231.4900
        1258    24.907800     230.0000     232.4400     231.4400
        1259    24.920100     215.0000     232.4000     231.3800
        1260    24.932300     235.0000     232.3700     231.3300
        1261    24.944600     239.0000     232.3400     231.2800
        1262    24.956800     233.0000     232.3100     231.2300
        1263    24.969100     244.0000     232.2800     231.1700
        1264    24.981300     229.0000     232.2400     231.1200
        1265    24.993600     253.0000     232.2100     231.0600
        1266    25.005800     219.0000     232.1900     231.0100
        1267    25.018100     220.0000     232.1600     230.9600
        1268    25.030300     242.0000     232.1300     230.9000
        1269    25.042600     250.0000     232.1000     230.8500
        1270    25.054800     213.0000     232.0800     230.7900
        1271    25.067100     185.0000     232.0600     230.7400
        1272    25.079300     225.0000     232.0300     230.6800
        1273    25.091600     240.0000     232.0100     230.6200
        1274    25.103800     256.0000     231.9900     230.5700
        1275    25.116100     254.0000     231.9700     230.5100
        1276    25.128300     228.0000     231.9600     230.4600
        1277    25.140600     237.0000     231.9400     230.4000
        1278    25.152800     233.0000     231.9300     230.3400
        1279    25.165100     197.0000     231.9200     230.2900
        1280    25.177300     204.0000     231.9100     230.2300
        1281    25.189600     244.0000     231.9100     230.1700
        1282    25.201800     236.0000     231.9000     230.1100
        1283    25.214100     220.0000     231.9000     230.0600
        1284    25.226300     232.0000     231.9100     230.0000
        1285    25.238600     244.0000     231.9100     229.9400
        1286    25.250800     228.0000     231.9300     229.8800
        1287    25.263100     214.0000     231.9400     229.8200
        1288    25.275300     230.0000     231.9600     229.7600
        1289    25.287600     245.0000     231.9900     229.7000
        1290    25.299800     224.0000     232.0300     229.6400
        1291    25.312100     225.0000     232.0700     229.5800
        1292    25.324300     234.0000     232.1100     229.5200
        1293    25.336600     252.0000     232.1700     229.4600
        1294    25.348800     247.0000     232.2300     229.4000
        1295    25.361100     214.0000     232.3100     229.3400
        1296    25.373300     226.0000     232.4000     229.2800
        1297    25.385600     283.0000     232.5000     229.2200
        1298    25.397800     226.0000     232.6200     229.1600
        1299    25.410100     223.0000     232.7500     229.1000
        1300    25.422300     235.0000     232.9100     229.0400
        1301    25.434600     235.0000     233.0900     228.9700
        1302    25.446800     241.0000     233.2900     228.9100
        1303    25.459100     225.0000     233.5300     228.8500
        1304    25.471300     231.0000     233.8000     228.7900
        1305    25.483600     243.0000     234.1200     228.7300
        1306    25.495800     245.0000     234.4900     228.6600
        1307    25.508100     231.0000     234.9200     228.6000
        1308    25.520300     233.0000     235.4300     228.5400
        1309    25.532600     234.0000     236.0300     228.4700
        1310    25.544800     241.0000     236.7500     228.4100
        1311    25.557100     233.0000     237.5300     228.3400
        1312    25.569400     255.0000     238.5600     228.2800
        1313    25.581600     238.0000     239.8000     228.2200
        1314    25.593900     239.0000     241.3200     228.1500
        1315    25.606100     257.0000     243.2000     228.0900
        1316    25.618400     257.0000     245.5300     228.0200
        1317    25.630600     256.0000     248.4400     227.9600
        1318    25.642900     238.0000     252.1200     227.8900
        1319    25.655100     249.0000     256.8200     227.8200
        1320    25.667400     272.0000     262.9500     227.7600
        1321    25.679600     269.0000     271.0800     227.6900
        1322    25.691900     260.0000     282.0600     227.6300
        1323    25.704100     304.0000     296.9900     227.5600
        1324    25.716400     312.0000     317.0600     227.4900
        1325    25.728600     373.0000     343.0600     227.4300
        1326    25.740900     348.0000     374.6300     227.3600
        1327    25.753100     386.0000     409.7400     227.2900
        1328    25.765400     454.0000     445.4100     227.2200
        1329    25.777600     432.0000     478.0600     227.1600
        1330    25.789900     461.0000     502.2800     227.0900
        1331    25.802100     470.0000     511.0900     227.0200
        1332    25.814400     463.0000     501.2100     226.9500
        1333    25.826600     437.0000     478.2200     226.8800
        1334    25.838900     422.0000     452.2600     226.8100
        1335    25.851100     400.0000     428.7600     226.7400
        1336    25.863400     380.0000     406.0100     226.6800
        1337    25.875600     371.0000     380.1600     226.6100
        1338    25.887900     323.0000     351.0700     226.5400
        1339    25.900100     295.0000     322.7900     226.4700
        1340    25.912400     290.0000     299.2400     226.4000
        1341    25.924600     265.0000     281.6000     226.3300
        1342    25.936900     252.0000     269.0400     226.2600
        1343    25.949100     266.0000     260.1800     226.1800
        1344    25.961400     245.0000     253.8600     226.1100
        1345    25.973600     239.0000     249.2600     226.0400
        1346    25.985900     244.0000     245.8500     225.9700
        1347    25.998100     217.0000     243.2600     225.9000
        1348    26.010400     252.0000     241.2800     225.8300
        1349    26.022600     216.0000     239.7400     225.7600
        1350    26.034900     228.0000     238.5600     225.6800
        1351    26.047100     244.0000     237.6500     225.6100
        1352    26.059400     211.0000     236.9800     225.5400
        1353    26.071600     237.0000     236.5200     225.4700
        1354    26.083900     240.0000     236.2700     225.3900
        1355    26.096100     244.0000     236.2100     225.3200
        1356    26.108400     249.0000     236.3800     225.2500
        1357    26.120600     218.0000     236.8200     225.1700
        1358    26.132900     254.0000     237.5900     225.1000
        1359    26.145100     249.0000     238.8200     225.0300
        1360    26.157400     269.0000     240.6700     224.9500
        1361    26.169600     237.0000     243.3200     224.8800
        1362    26.181900     249.0000     246.9100     224.8000
        1363    26.194200     255.0000     251.3700     224.7300
        1364    26.206400     243.0000     256.3600     224.6500
        1365    26.218700     259.0000     261.4300     224.5800
        1366    26.230900     241.0000     266.1200     224.5000
        1367    26.243200     281.0000     269.5900     224.4300
        1368    26.255400     270.0000     270.6600     224.3500
        1369    26.267700     283.0000     268.8500     224.2800
        1370    26.279900     267.0000     265.3400     224.2000
        1371    26.292200     236.0000     261.9000     224.1200
        1372    26.304400     262.0000     259.2200     224.0500
        1373    26.316700     282.0000     256.7500     223.9700
        1374    26.328900     289.0000     253.7100     223.9000
        1375    26.341200     276.0000     250.0800     223.8200
        1376    26.353400     242.0000     246.6000     223.7400
        1377    26.365700     278.0000     243.9100     223.6600
        1378    26.377900     259.0000     242.1400     223.5900
        1379    26.390200     219.0000     241.1200     223.5100
        1380    26.402400     248.0000     240.6700     223.4300
        1381    26.414700     242.0000     240.7000     223.3500
        1382    26.426900     227.0000     241.1000     223.2700
        1383    26.439200     243.0000     242.0300     223.2000
        1384    26.451400     238.0000     243.5500     223.1200
        1385    26.463700     239.0000     245.8600     223.0400
        1386    26.475900     234.0000     249.2800     222.9600
        1387    26.488200     249.0000     254.2300     222.8800
        1388    26.500400     269.0000     261.1800     222.8000
        1389    26.512700     278.0000     270.3900     222.7200
        1390    26.524900     275.0000     281.6000     222.6400
        1391    26.537200     292.0000     293.9700     222.5600
        1392    26.549400     288.0000     306.4700     222.4800
        1393    26.561700     316.0000     317.8100     222.4000
        1394    26.573900     327.0000     325.7300     222.3200
        1395    26.586200     313.0000     327.5100     222.2400
        1396    26.598400     271.0000     322.9700     222.1600
        1397    26.610700     283.0000     315.6100     222.0800
        1398    26.622900     295.0000     309.2700     222.0000
        1399    26.635200     312.0000     304.7300     221.9200
        1400    26.647400     302.0000     300.1400     221.8300
        1401    26.659700     292.0000     293.5900     221.7500
        1402    26.671900     258.0000     285.1400     221.6700
        1403    26.684200     282.0000     276.3900     221.5900
        1404    26.696400     285.0000     268.5800     221.5100
        1405    26.708700     266.0000     262.0800     221.4200
        1406    26.720900     238.0000     256.8900     221.3400
        1407    26.733200     265.0000     252.8100     221.2600
        1408    26.745400     256.0000     249.4700     221.1700
        1409    26.757700     234.0000     246.5200     221.0900
        1410    26.769900     234.0000     243.7700     221.0100
        1411    26.782200     215.0000     241.3000     220.9200
        1412    26.794400     184.0000     239.2600     220.8400
        1413    26.806700     219.0000     237.7300     220.7600
        1414    26.818900     219.0000     236.7100     220.6700
        1415    26.831200     241.0000     236.1500     220.5900
        1416    26.843500     249.0000     235.9800     220.5000
        1417    26.855700     206.0000     236.1500     220.4200
        1418    26.868000     229.0000     236.6000     220.3400
        1419    26.880200     224.0000     237.2500     220.2500
        1420    26.892500     262.0000     238.0100     220.1700
        1421    26.904700     237.0000     238.7700     220.0800
        1422    26.917000     234.0000     239.4100     220.0000
        1423    26.929200     225.0000     239.8100     219.9100
        1424    26.941500     255.0000     239.8800     219.8200
        1425    26.953700     234.0000     239.5800     219.7400
        1426    26.966000     240.0000     238.9500     219.6500
        1427    26.978200     253.0000     238.0600     219.5700
        1428    26.990500     246.0000     237.0200     219.4800
        1429    27.002700     209.0000     235.8700     219.3900
        1430    27.015000     245.0000     234.6400     219.3100
        1431    27.027200     215.0000     233.3700     219.2200
        1432    27.039500     215.0000     232.1000     219.1300
        1433    27.051700     226.0000     230.9000     219.0500
        1434    27.064000     236.0000     229.8200     218.9600
        1435    27.076200     211.0000     228.8600     218.8700
        1436    27.088500     229.0000     228.0600     218.7800
        1437    27.100700     213.0000     227.3800     218.6900
        1438    27.113000     242.0000     226.8200     218.6100
        1439    27.125200     238.0000     226.3700     218.5200
        1440    27.137500     240.0000     226.0000     218.4300
        1441    27.149700     221.0000     225.7100     218.3400
        1442    27.162000     227.0000     225.4800     218.2500
        1443    27.174200     239.0000     225.3100     218.1600
        1444    27.186500     216.0000     225.2000     218.0800
        1445    27.198700     222.0000     225.1400     217.9900
        1446    27.211000     219.0000     225.1400     217.9000
        1447    27.223200     197.0000     225.1800     217.8100
        1448    27.235500     238.0000     225.2900     217.7200
        1449    27.247700     219.0000     225.4600     217.6300
        1450    27.260000     267.0000     225.7100     217.5400
        1451    27.272200     224.0000     226.0500     217.4500
        1452    27.284500     217.0000     226.4800     217.3600
        1453    27.296700     238.0000     227.0500     217.2700
        1454    27.309000     253.0000     227.7000     217.1800
        1455    27.321200     247.0000     228.6000     217.0900
        1456    27.333500     226.0000     229.7700     217.0000
        1457    27.345700     266.0000     231.3000     216.9100
        1458    27.358000     258.0000     233.3500     216.8200
        1459    27.370200     229.0000     236.1100     216.7200
        1460    27.382500     237.0000     239.8300     216.6300
        1461    27.394700     236.0000     244.7100     216.5400
        1462    27.407000     237.0000     250.8000     216.4500
        1463    27.419200     277.0000     257.8700     216.3600
        1464    27.431500     260.0000     265.4200     216.2700
        1465    27.443700     285.0000     272.7800     216.1700
        1466    27.456000     301.0000     278.9100     216.0800
        1467    27.468200     281.0000     282.5200     215.9900
        1468    27.480500     274.0000     282.7700     215.9000
        1469    27.492800     254.0000     280.1900     215.8000
        1470    27.505000     246.0000     276.3700     215.7100
        1471    27.517300     272.0000     272.7300     215.6200
        1472    27.529500     253.0000     269.6400     215.5300
        1473    27.541800     252.0000     266.5500     215.4300
        1474    27.554000     275.0000     262.9900     215.3400
        1475    27.566300     257.0000     259.2000     215.2500
        1476    27.578500     239.0000     255.9600     215.1500
        1477    27.590800     253.0000     253.9500     215.0600
        1478    27.603000     251.0000     253.4600     214.9600
        1479    27.615300     256.0000     254.4300     214.8700
        1480    27.627500     241.0000     256.6900     214.7800
        1481    27.639800     249.0000     260.0400     214.6800
        1482    27.652000     247.0000     264.3500     214.5900
        1483    27.664300     242.0000     269.4900     214.4900
        1484    27.676500     246.0000     275.4100     214.4000
        1485    27.688800     266.0000     282.1200     214.3000
        1486    27.701000     267.0000     289.7900     214.2100
        1487    27.713300     289.0000     298.8600     214.1100
        1488    27.725500     280.0000     310.1700     214.0200
        1489    27.737800     288.0000     325.0900     213.9200
        1490    27.750000     326.0000     345.5700     213.8300
        1491    27.762300     360.0000     374.1400     213.7300
        1492    27.774500     393.0000     413.5500     213.6400
        1493    27.786800     416.0000     465.6200     213.5400
        1494    27.799000     474.0000     529.4400     213.4400
        1495    27.811300     519.0000     600.5700     213.3500
        1496    27.823500     652.0000     672.7200     213.2500
        1497    27.835800     715.0000     737.8300     213.1600
        1498    27.848000     819.0000     782.6400     213.0600
        1499    27.860300     754.0000     791.2400     212.9600
        1500    27.872500     733.0000     760.1200     212.8700
        1501    27.884800     633.0000     707.1300     212.7700
        1502    27.897000     635.0000     655.8300     212.6700
        1503    27.909300     642.0000     615.3000     212.5800
        1504    27.921500     555.0000     578.4100     212.4800
        1505    27.933800     526.0000     533.3700     212.3800
        1506    27.946000     458.0000     477.0600     212.2800
        1507    27.958300     359.0000     418.1900     212.1900
        1508    27.970500     378.0000     367.4200     212.0900
        1509    27.982800     329.0000     329.0000     211.9900
        1510    27.995000     305.0000     301.6300     211.8900
        1511    28.007300     271.0000     282.3900     211.7900
        1512    28.019500     298.0000     268.6800     211.7000
        1513    28.031800     271.0000     258.6700     211.6000
        1514    28.044000     244.0000     251.1600     211.5000
        1515    28.056300     236.0000     245.3900     211.4000
        1516    28.068500     236.0000     240.8400     211.3000
        1517    28.080800     242.0000     237.1900     211.2000
        1518    28.093000     248.0000     234.2000     211.1100
        1519    28.105300     238.0000     231.7200     211.0100
        1520    28.117500     250.0000     229.6400     210.9100
        1521    28.129800     228.0000     227.8600     210.8100
        1522    28.142100     225.0000     226.3300     210.7100
        1523    28.154300     243.0000     225.0000     210.6100
        1524    28.166600     245.0000     223.8400     210.5100
        1525    28.178800     208.0000     222.8200     210.4100
        1526    28.191100     213.0000     221.9000     210.3100
        1527    28.203300     245.0000     221.0900     210.2100
        1528    28.215600     258.0000     220.3600     210.1100
        1529    28.227800     209.0000     219.7200     210.0100
        1530    28.240100     220.0000     219.1200     209.9100
        1531    28.252300     240.0000     218.5800     209.8100
        1532    28.264600     241.0000     218.0800     209.7100
        1533    28.276800     236.0000     217.6300     209.6100
        1534    28.289100     224.0000     217.2200     209.5100
        1535    28.301300     218.0000     216.8400     209.4100
        1536    28.313600     212.0000     216.4900     209.3100
        1537    28.325800     219.0000     216.1800     209.2100
        1538    28.338100     221.0000     215.8900     209.1100
        1539    28.350300     216.0000     215.6300     209.0100
        1540    28.362600     203.0000     215.4000     208.9000
        1541    28.374800     197.0000     215.1900     208.8000
        1542    28.387100     191.0000     215.0100     208.7000
        1543    28.399300     236.0000     214.8500     208.6000
        1544    28.411600     206.0000     214.7300     208.5000
        1545    28.423800     226.0000     214.6400     208.4000
        1546    28.436100     238.0000     214.5900     208.3000
        1547    28.448300     231.0000     214.5900     208.1900
        1548    28.460600     220.0000     214.6300     208.0900
        1549    28.472800     209.0000     214.7300     207.9900
        1550    28.485100     196.0000     214.9100     207.8900
        1551    28.497300     244.0000     215.1800     207.7900
        1552    28.509600     227.0000     215.5700     207.6800
        1553    28.521800     208.0000     216.1300     207.5800
        1554    28.534100     275.0000     216.9200     207.4800
        1555    28.546300     209.0000     218.0400     207.3800
        1556    28.558600     210.0000     219.5900     207.2700
        1557    28.570800     224.0000     221.7100     207.1700
        1558    28.583100     231.0000     224.4400     207.0700
        1559    28.595300     242.0000     227.7300     206.9600
        1560    28.607600     236.0000     231.3600     206.8600
        1561    28.619800     236.0000     235.0000     206.7600
        1562    28.632100     226.0000     238.2100     206.6600
        1563    28.644300     220.0000     240.3700     206.5500
        1564    28.656600     210.0000     240.9100     206.4500
        1565    28.668800     219.0000     239.8300     206.3500
        1566    28.681100     229.0000     237.8800     206.2400
        1567    28.693300     235.0000     236.0100     206.1400
        1568    28.705600     214.0000     234.6300     206.0300
        1569    28.717800     217.0000     233.5400     205.9300
        1570    28.730100     223.0000     232.2900     205.8300
        1571    28.742300     228.0000     230.6800     205.7200
        1572    28.754600     221.0000     228.9400     205.6200
        1573    28.766800     253.0000     227.3900     205.5200
        1574    28.779100     222.0000     226.1700     205.4100
        1575    28.791400     229.0000     225.2100     205.3100
        1576    28.803600     234.0000     224.5700     205.2000
        1577    28.815900     218.0000     224.3800     205.1000
        1578    28.828100     226.0000     224.7100     204.9900
        1579    28.840400     239.0000     225.4700     204.8900
        1580    28.852600     231.0000     226.5200     204.7800
        1581    28.864900     226.0000     227.6700     204.6800
        1582    28.877100     234.0000     228.8600     204.5800
        1583    28.889400     237.0000     230.0400     204.4700
        1584    28.901600     234.0000     231.1000     204.3700
        1585    28.913900     226.0000     231.8800     204.2600
        1586    28.926100     227.0000     232.2200     204.1600
        1587    28.938400     230.0000     232.0100     204.0500
        1588    28.950600     222.0000     231.3000     203.9500
        1589    28.962900     253.0000     230.2100     203.8400
        1590    28.975100     248.0000     228.8800     203.7400
        1591    28.987400     221.0000     227.4000     203.6300
        1592    28.999600     215.0000     225.7900     203.5200
        1593    29.011900     198.0000     224.0900     203.4200
        1594    29.024100     214.0000     222.3500     203.3100
        1595    29.036400     232.0000     220.6300     203.2100
        1596    29.048600     226.0000     219.0400     203.1000
        1597    29.060900     205.0000     217.6300     203.0000
        1598    29.073100     237.0000     216.4300     202.8900
        1599    29.085400     211.0000     215.4100     202.7900
        1600    29.097600     218.0000     214.5600     202.6800
        1601    29.109900     202.0000     213.8400     202.5700
        1602    29.122100     215.0000     213.2100     202.4700
        1603    29.134400     210.0000     212.6500     202.3600
        1604    29.146600     211.0000     212.1500     202.2600
        1605    29.158900     216.0000     211.7000     202.1500
        1606    29.171100     192.0000     211.3100     202.0400
        1607    29.183400     224.0000     210.9500     201.9400
        1608    29.195600     204.0000     210.6400     201.8300
        1609    29.207900     235.0000     210.3700     201.7200
        1610    29.220100     230.0000     210.1500     201.6200
        1611    29.232400     233.0000     209.9700     201.5100
        1612    29.244600     226.0000     209.8500     201.4000
        1613    29.256900     211.0000     209.7900     201.3000
        1614    29.269100     228.0000     209.7900     201.1900
        1615    29.281400     199.0000     209.8500     201.0800
        1616    29.293600     204.0000     209.9900     200.9800
        1617    29.305900     235.0000     210.2000     200.8700
        1618    29.318100     259.0000     210.4900     200.7600
        1619    29.330400     222.0000     210.8700     200.6600
        1620    29.342600     237.0000     211.3400     200.5500
        1621    29.354900     236.0000     211.9200     200.4400
        1622    29.367100     242.0000     212.6400     200.3400
        1623    29.379400     225.0000     213.4900     200.2300
        1624    29.391600     222.0000     214.5200     200.1200
        1625    29.403900     202.0000     215.7600     200.0100
        1626    29.416200     237.0000     217.2400     199.9100
        1627    29.428400     231.0000     219.0200     199.8000
        1628    29.440700     224.0000     221.1500     199.6900
        1629    29.452900     234.0000     223.6800     199.5800
        1630    29.465200     239.0000     226.6800     199.4800
        1631    29.477400     241.0000     230.1800     199.3700
        1632    29.489700     242.0000     234.1500     199.2600
        1633    29.501900     204.0000     238.5100     199.1500
        1634    29.514200     230.0000     243.1000     199.0500
        1635    29.526400     258.0000     247.6900     198.9400
        1636    29.538700     259.0000     251.9900     198.8300
        1637    29.550900     259.0000     255.7600     198.7200
        1638    29.563200     260.0000     258.8700     198.6200
        1639    29.575400     249.0000     261.4400     198.5100
        1640    29.587700     263.0000     263.8900     198.4000
        1641    29.599900     287.0000     266.9200     198.2900
        1642    29.612200     279.0000     271.3700     198.1800
        1643    29.624400     302.0000     278.1000     198.0800
        1644    29.636700     313.0000     287.7700     197.9700
        1645    29.648900     338.0000     300.5200     197.8600
        1646    29.661200     305.0000     315.6900     197.7500
        1647    29.673400     338.0000     331.9400     197.6400
        1648    29.685700     355.0000     347.4500     197.5400
        1649    29.697900     353.0000     359.1600     197.4300
        1650    29.710200     352.0000     362.8500     197.3200
        1651    29.722400     324.0000     356.2000     197.2100
        1652    29.734700     323.0000     342.3200     197.1000
        1653    29.746900     322.0000     327.6200     197.0000
        1654    29.759200     309.0000     316.2000     196.8900
        1655    29.771400     304.0000     307.7000     196.7800
        1656    29.783700     296.0000     299.0200     196.6700
        1657    29.795900     292.0000     287.4300     196.5600
        1658    29.808200     251.0000     273.1100     196.4500
        1659    29.820400     245.0000     258.8400     196.3500
        1660    29.832700     249.0000     247.1400     196.2400
        1661    29.844900     223.0000     238.7100     196.1300
        1662    29.857200     231.0000     233.0200     196.0200
        1663    29.869400     227.0000     229.2100     195.9100
        1664    29.881700     235.0000     226.5300     195.8000
        1665    29.893900     223.0000     224.3800     195.7000
        1666    29.906200     221.0000     222.3800     195.5900
        1667    29.918400     236.0000     220.4600     195.4800
        1668    29.930700     214.0000     218.7000     195.3700
        1669    29.942900     223.0000     217.2300     195.2600
        1670    29.955200     222.0000     216.0200     195.1500
        1671    29.967400     206.0000     214.9900     195.0400
        1672    29.979700     227.0000     214.0300     194.9400
        1673    29.991900     210.0000     213.1200     194.8300
        1674    30.004200     203.0000     212.3600     194.7200
        1675    30.016400     217.0000     211.8600     194.6100
        1676    30.028700     217.0000     211.6700     194.5000
        1677    30.041000     226.0000     211.8200     194.3900
        1678    30.053200     201.0000     212.2600     194.2800
        1679    30.065500     232.0000     212.9200     194.1700
        1680    30.077700     240.0000     213.7300     194.0700
        1681    30.090000     264.0000     214.5500     193.9600
        1682    30.102200     208.0000     215.2700     193.8500
        1683    30.114500     214.0000     215.7600     193.7400
        1684    30.126700     215.0000     215.9100     193.6300
        1685    30.139000     221.0000     215.6800     193.5200
        1686    30.151200     218.0000     215.1400     193.4100
        1687    30.163500     212.0000     214.3300     193.3000
        1688    30.175700     246.0000     213.3700     193.1900
        1689    30.188000     216.0000     212.3200     193.0900
        1690    30.200200     221.0000     211.1900     192.9800
        1691    30.212500     235.0000     209.9800     192.8700
        1692    30.224700     219.0000     208.7300     192.7600
        1693    30.237000     235.0000     207.4700     192.6500
        1694    30.249200     220.0000     206.2700     192.5400
        1695    30.261500     220.0000     205.1800     192.4300
        1696    30.273700     197.0000     204.2400     192.3200
        1697    30.286000     216.0000     203.4400     192.2200
        1698    30.298200     211.0000     202.7700     192.1100
        1699    30.310500     217.0000     202.2300     192.0000
        1700    30.322700     213.0000     201.7900     191.8900
        1701    30.335000     215.0000     201.4500     191.7800
        1702    30.347200     221.0000     201.1900     191.6700
        1703    30.359500     212.0000     201.0100     191.5600
        1704    30.371700     219.0000     200.8900     191.4500
        1705    30.384000     205.0000     200.8400     191.3400
        1706    30.396200     211.0000     200.8600     191.2400
        1707    30.408500     181.0000     200.9300     191.1300
        1708    30.420700     215.0000     201.0800     191.0200
        1709    30.433000     210.0000     201.2900     190.9100
        1710    30.445200     203.0000     201.5900     190.8000
        1711    30.457500     245.0000     201.9700     190.6900
        1712    30.469700     233.0000     202.4500     190.5800
        1713    30.482000     208.0000     203.0200     190.4700
        1714    30.494200     208.0000     203.6900     190.3600
        1715    30.506500     194.0000     204.4500     190.2600
        1716    30.518700     243.0000     205.2600     190.1500
        1717    30.531000     235.0000     206.0700     190.0400
        1718    30.543200     221.0000     206.8500     189.9300
        1719    30.555500     188.0000     207.5400     189.8200
        1720    30.567700     247.0000     208.0900     189.7100
        1721    30.580000     206.0000     208.4900     189.6000
        1722    30.592200     190.0000     208.7800     189.4900
        1723    30.604500     207.0000     209.0000     189.3900
        1724    30.616700     232.0000     209.2200     189.2800
        1725    30.629000     211.0000     209.4800     189.1700
        1726    30.641200     192.0000     209.7900     189.0600
        1727    30.653500     231.0000     210.1700     188.9500
        1728    30.665700     234.0000     210.6500     188.8400
        1729    30.678000     204.0000     211.2800     188.7300
        1730    30.690300     211.0000     212.1100     188.6300
        1731    30.702500     201.0000     213.2000     188.5200
        1732    30.714800     200.0000     214.5900     188.4100
        1733    30.727000     218.0000     216.3200     188.3000
        1734    30.739300     221.0000     218.4000     188.1900
        1735    30.751500     230.0000     220.8400     188.0800
        1736    30.763800     212.0000     223.5900     187.9700
        1737    30.776000     195.0000     226.6200     187.8700
        1738    30.788300     230.0000     229.8700     187.7600
        1739    30.800500     253.0000     233.2800     187.6500
        1740    30.812800     239.0000     236.8400     187.5400
        1741    30.825000     245.0000     240.6100     187.4300
        1742    30.837300     251.0000     244.7600     187.3200
        1743    30.849500     218.0000     249.5300     187.2200
        1744    30.861800     246.0000     255.2200     187.1100
        1745    30.874000     262.0000     262.1400     187.0000
        1746    30.886300     239.0000     270.6000     186.8900
        1747    30.898500     289.0000     281.0200     186.7800
        1748    30.910800     292.0000     294.0500     186.6700
        1749    30.923000     285.0000     310.6900     186.5700
        1750    30.935300     327.0000     332.5600     186.4600
        1751    30.947500     357.0000     362.0400     186.3500
        1752    30.959800     392.0000     402.5400     186.2400
        1753    30.972000     421.0000     458.3400     186.1300
        1754    30.984300     504.0000     533.8200     186.0300
        1755    30.996500     627.0000     631.6200     185.9200
        1756    31.008800     724.0000     750.1600     185.8100
        1757    31.021000     832.0000     882.2500     185.7000
        1758    31.033300    1020.0000    1015.8000     185.5900
        1759    31.045500    1156.0000    1133.1300     185.4900
        1760    31.057800    1198.0000    1210.1900     185.3800
        1761    31.070000    1320.0000    1224.6100     185.2700
        1762    31.082300    1218.0000    1175.6200     185.1600
        1763    31.094500    1099.0000    1091.2800     185.0600
        1764    31.106800     870.0000    1007.2900     184.9500
        1765    31.119000     886.0000     941.1400     184.8400
        1766    31.131300     805.0000     887.1200     184.7300
        1767    31.143500     779.0000     827.2500     184.6200
        1768    31.155800     748.0000     752.0000     184.5200
        1769    31.168000     699.0000     654.5500     184.4100
        1770    31.180300     512.0000     555.0800     184.3000
        1771    31.192500     451.0000     468.7200     184.1900
        1772    31.204800     365.0000     401.5000     184.0900
        1773    31.217000     314.0000     352.0300     183.9800
        1774    31.229300     298.0000     316.2900     183.8700
        1775    31.241500     272.0000     290.3600     183.7700
        1776    31.253800     295.0000     271.2500     183.6600
        1777    31.266000     253.0000     256.8800     183.5500
        1778    31.278300     230.0000     245.8400     183.4400
        1779    31.290500     240.0000     237.1700     183.3400
        1780    31.302800     229.0000     230.2600     183.2300
        1781    31.315000     220.0000     224.6300     183.1200
        1782    31.327300     227.0000     220.0000     183.0200
        1783    31.339600     198.0000     216.1200     182.9100
        1784    31.351800     211.0000     212.8400     182.8000
        1785    31.364100     188.0000     210.0400     182.7000
        1786    31.376300     208.0000     207.6200     182.5900
        1787    31.388600     198.0000     205.5200     182.4800
        1788    31.400800     209.0000     203.6800     182.3800
        1789    31.413100     216.0000     202.0500     182.2700
        1790    31.425300     212.0000     200.6000     182.1600
        1791    31.437600     206.0000     199.3200     182.0600
        1792    31.449800     175.0000     198.1600     181.9500
        1793    31.462100     222.0000     197.1200     181.8400
        1794    31.474300     218.0000     196.1700     181.7400
        1795    31.486600     209.0000     195.3200     181.6300
        1796    31.498800     181.0000     194.5300     181.5200
        1797    31.511100     197.0000     193.8200     181.4200
        1798    31.523300     185.0000     193.1700     181.3100
        1799    31.535600     192.0000     192.5700     181.2000
        1800    31.547800     192.0000     192.0200     181.1000
        1801    31.560100     204.0000     191.5200     180.9900
        1802    31.572300     201.0000     191.0500     180.8900
        1803    31.584600     209.0000     190.6200     180.7800
        1804    31.596800     224.0000     190.2300     180.6800
        1805    31.609100     187.0000     189.8700     180.5700
        1806    31.621300     184.0000     189.5500     180.4600
        1807    31.633600     201.0000     189.2500     180.3600
        1808    31.645800     194.0000     188.9800     180.2500
        1809    31.658100     195.0000     188.7500     180.1500
        1810    31.670300     184.0000     188.5400     180.0400
        1811    31.682600     199.0000     188.3600     179.9400
        1812    31.694800     189.0000     188.2200     179.8300
        1813    31.707100     217.0000     188.1100     179.7300
        1814    31.719300     173.0000     188.0300     179.6200
        1815    31.731600     203.0000     188.0000     179.5100
        1816    31.743800     199.0000     188.0000     179.4100
        1817    31.756100     196.0000     188.0600     179.3000
        1818    31.768300     195.0000     188.1700     179.2000
        1819    31.780600     176.0000     188.3400     179.0900
        1820    31.792800     182.0000     188.5800     178.9900
        1821    31.805100     180.0000     188.9200     178.8800
        1822    31.817300     187.0000     189.3500     178.7800
        1823    31.829600     205.0000     189.9000     178.6800
        1824    31.841800     216.0000     190.5700     178.5700
        1825    31.854100     178.0000     191.3700     178.4700
        1826    31.866300     202.0000     192.2800     178.3600
        1827    31.878600     190.0000     193.2600     178.2600
        1828    31.890800     177.0000     194.2700     178.1500
        1829    31.903100     219.0000     195.2200     178.0500
        1830    31.915300     213.0000     196.0300     177.9400
        1831    31.927600     221.0000     196.6200     177.8400
        1832    31.939800     216.0000     196.9700     177.7400
        1833    31.952100     206.0000     197.1000     177.6300
        1834    31.964400     187.0000     197.0900     177.5300
        1835    31.976600     221.0000     197.0300     177.4200
        1836    31.988900     224.0000     197.0100     177.3200
        1837    32.001100     222.0000     197.0400     177.2200
        1838    32.013400     203.0000     197.1200     177.1100
        1839    32.025600     206.0000     197.2600     177.0100
        1840    32.037900     166.0000     197.4200     176.9100
        1841    32.050100     209.0000     197.6100     176.8000
        1842    32.062400     201.0000     197.7800     176.7000
        1843    32.074600     213.0000     197.8900     176.6000
        1844    32.086900     214.0000     197.8600     176.4900
        1845    32.099100     180.0000     197.6300     176.3900
        1846    32.111400     199.0000     197.1900     176.2900
        1847    32.123600     187.0000     196.5900     176.1800
        1848    32.135900     197.0000     195.9100     176.0800
        1849    32.148100     207.0000     195.2200     175.9800
        1850    32.160400     233.0000     194.5300     175.8700
        1851    32.172600     223.0000     193.8600     175.7700
        1852    32.184900     179.0000     193.2100     175.6700
        1853    32.197100     206.0000     192.5500     175.5700
        1854    32.209400     212.0000     191.9500     175.4600
        1855    32.221600     221.0000     191.4600     175.3600
        1856    32.233900     165.0000     191.1400     175.2600
        1857    32.246100     195.0000     191.0400     175.1600
        1858    32.258400     175.0000     191.1700     175.0600
        1859    32.270600     181.0000     191.5600     174.9500
        1860    32.282900     228.0000     192.2400     174.8500
        1861    32.295100     197.0000     193.2200     174.7500
        1862    32.307400     174.0000     194.5500     174.6500
        1863    32.319600     172.0000     196.2700     174.5500
        1864    32.331900     201.0000     198.4500     174.4400
        1865    32.344100     197.0000     201.2100     174.3400
        1866    32.356400     202.0000     204.7400     174.2400
        1867    32.368600     208.0000     209.3200     174.1400
        1868    32.380900     223.0000     215.4500     174.0400
        1869    32.393100     249.0000     223.8100     173.9400
        1870    32.405400     225.0000     235.3100     173.8400
        1871    32.417600     255.0000     250.9300     173.7300
        1872    32.429900     237.0000     271.3900     173.6300
        1873    32.442100     284.0000     296.6200     173.5300
        1874    32.454400     324.0000     325.3500     173.4300
        1875    32.466600     342.0000     355.1700     173.3300
        1876    32.478900     373.0000     382.2600     173.2300
        1877    32.491100     428.0000     401.2200     173.1300
        1878    32.503400     428.0000     406.8300     173.0300
        1879    32.515600     414.0000     398.4100     172.9300
        1880    32.527900     387.0000     381.9500     172.8300
        1881    32.540100     373.0000     365.5100     172.7300
        1882    32.552400     348.0000     353.3400     172.6300
        1883    32.564600     302.0000     344.5200     172.5300
        1884    32.576900     342.0000     335.0400     172.4300
        1885    32.589100     316.0000     321.0000     172.3300
        1886    32.601400     286.0000     301.6400     172.2300
        1887    32.613600     271.0000     279.8400     172.1300
        1888    32.625900     250.0000     259.4700     172.0300
        1889    32.638200     231.0000     242.6900     171.9300
        1890    32.650400     209.0000     229.7000     171.8300
        1891    32.662700     231.0000     219.7800     171.7300
        1892    32.674900     203.0000     212.1000     171.6300
        1893    32.687200     211.0000     206.0300     171.5300
        1894    32.699400     190.0000     201.1700     171.4300
        1895    32.711700     200.0000     197.2400     171.3400
        1896    32.723900     194.0000     194.0500     171.2400
        1897    32.736200     191.0000     191.4500     171.1400
        1898    32.748400     193.0000     189.3300     171.0400
        1899    32.760700     204.0000     187.6000     170.9400
        1900    32.772900     173.0000     186.1900     170.8400
        1901    32.785200     213.0000     185.0300     170.7400
        1902    32.797400     187.0000     184.0900     170.6500
        1903    32.809700     171.0000     183.3500     170.5500
        1904    32.821900     176.0000     182.7700     170.4500
        1905    32.834200     195.0000     182.3500     170.3500
        1906    32.846400     195.0000     182.0800     170.2500
        1907    32.858700     216.0000     181.9600     170.1600
        1908    32.870900     189.0000     181.9900     170.0600
        1909    32.883200     191.0000     182.1900     169.9600
        1910    32.895400     184.0000     182.5500     169.8600
        1911    32.907700     191.0000     183.1200     169.7700
        1912    32.919900     163.0000     183.9500     169.6700
        1913    32.932200     191.0000     185.1200     169.5700
        1914    32.944400     192.0000     186.7600     169.4800
        1915    32.956700     159.0000     189.1000     169.3800
        1916    32.968900     181.0000     192.4400     169.2800
        1917    32.981200     183.0000     197.1700     169.1800
        1918    32.993400     196.0000     203.6400     169.0900
        1919    33.005700     237.0000     212.0300     168.9900
        1920    33.017900     210.0000     222.1300     168.8900
        1921    33.030200     220.0000     233.2300     168.8000
        1922    33.042400     254.0000     244.1700     168.7000
        1923    33.054700     220.0000     253.1600     168.6100
        1924    33.066900     245.0000     257.8800     168.5100
        1925    33.079200     267.0000     256.7300     168.4100
        1926    33.091400     232.0000     250.6700     168.3200
        1927    33.103700     230.0000     242.8700     168.2200
        1928    33.115900     252.0000     236.3100     168.1300
        1929    33.128200     203.0000     231.8700     168.0300
        1930    33.140400     224.0000     228.6200     167.9400
        1931    33.152700     215.0000     224.7700     167.8400
        1932    33.164900     203.0000     218.9700     167.7500
        1933    33.177200     223.0000     211.3300     167.6500
        1934    33.189400     201.0000     203.2400     167.5600
        1935    33.201700     196.0000     196.1200     167.4600
        1936    33.213900     201.0000     190.5800     167.3700
        1937    33.226200     177.0000     186.5800     167.2700
        1938    33.238400     164.0000     183.7700     167.1800
        1939    33.250700     203.0000     181.8800     167.0800
        1940    33.262900     181.0000     180.5600     166.9900
        1941    33.275200     207.0000     179.7200     166.8900
        1942    33.287500     181.0000     179.2400     166.8000
        1943    33.299700     167.0000     179.0700     166.7100
        1944    33.312000     176.0000     179.1700     166.6100
        1945    33.324200     204.0000     179.5200     166.5200
        1946    33.336500     176.0000     180.1400     166.4300
        1947    33.348700     184.0000     181.0400     166.3300
        1948    33.361000     175.0000     182.2700     166.2400
        1949    33.373200     190.0000     183.8900     166.1500
        1950    33.385500     186.0000     186.0000     166.0500
        1951    33.397700     184.0000     188.7400     165.9600
        1952    33.410000     198.0000     192.3000     165.8700
        1953    33.422200     186.0000     196.8600     165.7700
        1954    33.434500     219.0000     202.5600     165.6800
        1955    33.446700     248.0000     209.4000     165.5900
        1956    33.459000     206.0000     217.0600     165.5000
        1957    33.471200     208.0000     224.9400     165.4000
        1958    33.483500     249.0000     232.0500     165.3100
        1959    33.495700     222.0000     237.0000     165.2200
        1960    33.508000     243.0000     238.3900     165.1300
        1961    33.520200     259.0000     235.8100     165.0300
        1962    33.532500     267.0000     230.5400     164.9400
        1963    33.544700     247.0000     224.7200     164.8500
        1964    33.557000     214.0000     219.8800     164.7600
        1965    33.569200     219.0000     216.2300     164.6700
        1966    33.581500     226.0000     212.9900     164.5800
        1967    33.593700     186.0000     209.0800     164.4900
        1968    33.606000     224.0000     203.8900     164.3900
        1969    33.618200     199.0000     197.7700     164.3000
        1970    33.630500     186.0000     191.6500     164.2100
        1971    33.642700     189.0000     186.3100     164.1200
        1972    33.655000     151.0000     182.0800     164.0300
        1973    33.667200     172.0000     178.8800     163.9400
        1974    33.679500     182.0000     176.5000     163.8500
        1975    33.691700     197.0000     174.7300     163.7600
        1976    33.704000     176.0000     173.3900     163.6700
        1977    33.716200     170.0000     172.3500     163.5800
        1978    33.728500     178.0000     171.5400     163.4900
        1979    33.740700     186.0000     170.8900     163.4000
        1980    33.753000     198.0000     170.3600     163.3100
        1981    33.765200     171.0000     169.9300     163.2200
        1982    33.777500     175.0000     169.5700     163.1300
        1983    33.789700     148.0000     169.2700     163.0400
        1984    33.802000     165.0000     169.0200     162.9500
        1985    33.814200     149.0000     168.8100     162.8600
        1986    33.826500     170.0000     168.6300     162.7700
        1987    33.838700     158.0000     168.4800     162.6900
        1988    33.851000     198.0000     168.3700     162.6000
        1989    33.863200     162.0000     168.2700     162.5100
        1990    33.875500     171.0000     168.2000     162.4200
        1991    33.887700     184.0000     168.1500     162.3300
        1992    33.900000     162.0000     168.1300     162.2400
        1993    33.912300     151.0000     168.1200     162.1600
        1994    33.924500     160.0000     168.1400     162.0700
        1995    33.936800     149.0000     168.1800     161.9800
        1996    33.949000     171.0000     168.2400     161.8900
        1997    33.961300     165.0000     168.3200     161.8000
        1998    33.973500     187.0000     168.4300     161.7200
        1999    33.985800     158.0000     168.5700     161.6300
        2000    33.998000     184.0000     168.7300     161.5400
        2001    34.010300     192.0000     168.9300     161.4600
        2002    34.022500     166.0000     169.1700     161.3700
        2003    34.034800     141.0000     169.4500     161.2800
        2004    34.047000     158.0000     169.7800     161.2000
        2005    34.059300     158.0000     170.1600     161.1100
        2006    34.071500     182.0000     170.6000     161.0200
        2007    34.083800     173.0000     171.1100     160.9400
        2008    34.096000     175.0000     171.7100     160.8500
        2009    34.108300     173.0000     172.4200     160.7600
        2010    34.120500     188.0000     173.2400     160.6800
        2011    34.132800     155.0000     174.2100     160.5900
        2012    34.145000     188.0000     175.3500     160.5100
        2013    34.157300     198.0000     176.7100     160.4200
        2014    34.169500     169.0000     178.3400     160.3400
        2015    34.181800     179.0000     180.2800     160.2500
        2016    34.194000     175.0000     182.6200     160.1600
        2017    34.206300     182.0000     185.4200     160.0800
        2018    34.218500     192.0000     188.7600     159.9900
        2019    34.230800     180.0000     192.7300     159.9100
        2020    34.243000     201.0000     197.4200     159.8300
        2021    34.255300     215.0000     202.9500     159.7400
        2022    34.267500     210.0000     209.5100     159.6600
        2023    34.279800     209.0000     217.4700     159.5700
        2024    34.292000     222.0000     227.5200     159.4900
        2025    34.304300     247.0000     240.8900     159.4000
        2026    34.316500     273.0000     259.6700     159.3200
        2027    34.328800     322.0000     287.0900     159.2400
        2028    34.341000     372.0000     327.5900     159.1500
        2029    34.353300     410.0000     381.6800     159.0700
        2030    34.365500     484.0000     461.3200     158.9900
        2031    34.377800     571.0000     562.6600     158.9000
        2032    34.390000     633.0000     679.6700     158.8200
        2033    34.402300     796.0000     801.6700     158.7400
        2034    34.414500     889.0000     908.7100     158.6500
        2035    34.426800     911.0000     966.2500     158.5700
        2036    34.439000     905.0000     944.2200     158.4900
        2037    34.451300     852.0000     855.7300     158.4100
        2038    34.463500     750.0000     754.6500     158.3200
        2039    34.475800     661.0000     684.6900     158.2400
        2040    34.488000     684.0000     653.8000     158.1600
        2041    34.500300     640.0000     646.1400     158.0800
        2042    34.512500     617.0000     635.1800     158.0000
        2043    34.524800     606.0000     595.6900     157.9200
        2044    34.537000     536.0000     522.5700     157.8300
        2045    34.549300     428.0000     435.8700     157.7500
        2046    34.561600     397.0000     359.4900     157.6700
        2047    34.573800     333.0000     303.0000     157.5900
        2048    34.586100     280.0000     264.4500     157.5100
        2049    34.598300     261.0000     238.6000     157.4300
        2050    34.610600     236.0000     221.0000     157.3500
        2051    34.622800     233.0000     208.6800     157.2700
        2052    34.635100     237.0000     199.7800     157.1900
        2053    34.647300     213.0000     193.1600     157.1100
        2054    34.659600     214.0000     188.1100     157.0300
        2055    34.671800     218.0000     184.1700     156.9500
        2056    34.684100     208.0000     181.0400     156.8700
        2057    34.696300     178.0000     178.5100     156.7900
        2058    34.708600     184.0000     176.4500     156.7100
        2059    34.720800     182.0000     174.7600     156.6300
        2060    34.733100     188.0000     173.3700     156.5500
        2061    34.745300     166.0000     172.2300     156.4700
        2062    34.757600     155.0000     171.3000     156.3900
        2063    34.769800     163.0000     170.5600     156.3100
        2064    34.782100     179.0000     169.9800     156.2300
        2065    34.794300     164.0000     169.5500     156.1500
        2066    34.806600     173.0000     169.2500     156.0800
        2067    34.818800     185.0000     169.0600     156.0000
        2068    34.831100     200.0000     168.9500     155.9200
        2069    34.843300     170.0000     168.8900     155.8400
        2070    34.855600     165.0000     168.8500     155.7600
        2071    34.867800     173.0000     168.8000     155.6900
        2072    34.880100     169.0000     168.7300     155.6100
        2073    34.892300     174.0000     168.6700     155.5300
        2074    34.904600     160.0000     168.6700     155.4500
        2075    34.916800     192.0000     168.7900     155.3800
        2076    34.929100     203.0000     169.0900     155.3000
        2077    34.941300     172.0000     169.6400     155.2200
        2078    34.953600     181.0000     170.4700     155.1400
        2079    34.965800     176.0000     171.5900     155.0700
        2080    34.978100     174.0000     172.9800     154.9900
        2081    34.990300     208.0000     174.5300     154.9200
        2082    35.002600     203.0000     176.0700     154.8400
        2083    35.014800     192.0000     177.3600     154.7600
        2084    35.027100     192.0000     178.1500     154.6900
        2085    35.039300     184.0000     178.3200     154.6100
        2086    35.051600     213.0000     178.0700     154.5400
        2087    35.063800     172.0000     177.8300     154.4600
        2088    35.076100     211.0000     178.0700     154.3800
        2089    35.088300     181.0000     179.0800     154.3100
        2090    35.100600     195.0000     180.9700     154.2300
        2091    35.112800     177.0000     183.7800     154.1600
        2092    35.125100     206.0000     187.5400     154.0800
        2093    35.137300     178.0000     192.2100     154.0100
        2094    35.149600     207.0000     197.6900     153.9300
        2095    35.161800     230.0000     203.6400     153.8600
        2096    35.174100     229.0000     209.2900     153.7900
        2097    35.186300     227.0000     213.3700     153.7100
        2098    35.198600     242.0000     214.5200     153.6400
        2099    35.210900     213.0000     212.3900     153.5600
        2100    35.223100     253.0000     208.3200     153.4900
        2101    35.235400     211.0000     204.3900     153.4200
        2102    35.247600     226.0000     201.8500     153.3400
        2103    35.259900     212.0000     200.6800     153.2700
        2104    35.272100     182.0000     200.0100     153.2000
        2105    35.284400     210.0000     198.6400     153.1200
        2106    35.296600     184.0000     195.7300     153.0500
        2107    35.308900     197.0000     191.3700     152.9800
        2108    35.321100     194.0000     186.4700     152.9100
        2109    35.333400     187.0000     181.9800     152.8300
        2110    35.345600     172.0000     178.3600     152.7600
        2111    35.357900     189.0000     175.6400     152.6900
        2112    35.370100     169.0000     173.6400     152.6200
        2113    35.382400     158.0000     172.1500     152.5500
        2114    35.394600     158.0000     171.0300     152.4700
        2115    35.406900     174.0000     170.1900     152.4000
        2116    35.419100     161.0000     169.6200     152.3300
        2117    35.431400     163.0000     169.3200     152.2600
        2118    35.443600     160.0000     169.3300     152.1900
        2119    35.455900     165.0000     169.6800     152.1200
        2120    35.468100     164.0000     170.4400     152.0500
        2121    35.480400     162.0000     171.6000     151.9800
        2122    35.492600     161.0000     173.4800     151.9000
        2123    35.504900     188.0000     176.2500     151.8300
        2124    35.517100     163.0000     180.2600     151.7600
        2125    35.529400     185.0000     185.9600     151.6900
        2126    35.541600     181.0000     193.8400     151.6200
        2127    35.553900     224.0000     204.2800     151.5500
        2128    35.566100     224.0000     217.2700     151.4800
        2129    35.578400     214.0000     232.2300     151.4100
        2130    35.590600     248.0000     247.8300     151.3500
        2131    35.602900     224.0000     261.8800     151.2800
        2132    35.615100     254.0000     271.3900     151.2100
        2133    35.627400     285.0000     273.6500     151.1400
        2134    35.639600     268.0000     268.3400     151.0700
        2135    35.651900     246.0000     258.4300     151.0000
        2136    35.664100     232.0000     248.2700     150.9300
        2137    35.676400     250.0000     240.6600     150.8600
        2138    35.688600     245.0000     235.8800     150.7900
        2139    35.700900     270.0000     232.3400     150.7300
        2140    35.713100     218.0000     227.7500     150.6600
        2141    35.725400     245.0000     220.4900     150.5900
        2142    35.737600     214.0000     210.6400     150.5200
        2143    35.749900     180.0000     199.8500     150.4600
        2144    35.762100     175.0000     189.9400     150.3900
        2145    35.774400     189.0000     181.9000     150.3200
        2146    35.786600     165.0000     175.8500     150.2500
        2147    35.798900     175.0000     171.4800     150.1900
        2148    35.811100     161.0000     168.4100     150.1200
        2149    35.823400     173.0000     166.3100     150.0500
        2150    35.835700     156.0000     164.9900     149.9900
        2151    35.847900     167.0000     164.3400     149.9200
        2152    35.860200     171.0000     164.3200     149.8500
        2153    35.872400     188.0000     165.0000     149.7900
        2154    35.884700     178.0000     166.4500     149.7200
        2155    35.896900     166.0000     168.7100     149.6600
        2156    35.909200     180.0000     171.7400     149.5900
        2157    35.921400     180.0000     175.3000     149.5200
        2158    35.933700     187.0000     178.9800     149.4600
        2159    35.945900     182.0000     182.1000     149.3900
        2160    35.958200     193.0000     183.7600     149.3300
        2161    35.970400     176.0000     183.3100     149.2600
        2162    35.982700     176.0000     180.9600     149.2000
        2163    35.994900     175.0000     177.8500     149.1300
        2164    36.007200     184.0000     175.1700     149.0700
        2165    36.019400     165.0000     173.4300     149.0100
        2166    36.031700     185.0000     172.4400     148.9400
        2167    36.043900     180.0000     171.6300     148.8800
        2168    36.056200     158.0000     170.3200     148.8100
        2169    36.068400     172.0000     168.1800     148.7500
        2170    36.080700     188.0000     165.3900     148.6900
        2171    36.092900     162.0000     162.5400     148.6200
        2172    36.105200     150.0000     160.1000     148.5600
        2173    36.117400     179.0000     158.2600     148.5000
        2174    36.129700     155.0000     156.9900     148.4300
        2175    36.141900     144.0000     156.2000     148.3700
        2176    36.154200     154.0000     155.7700     148.3100
        2177    36.166400     168.0000     155.6000     148.2400
        2178    36.178700     173.0000     155.6000     148.1800
        2179    36.190900     143.0000     155.6300     148.1200
        2180    36.203200     174.0000     155.5600     148.0600
        2181    36.215400     146.0000     155.2700     147.9900
        2182    36.227700     150.0000     154.7600     147.9300
        2183    36.239900     156.0000     154.1400     147.8700
        2184    36.252200     175.0000     153.5700     147.8100
        2185    36.264400     155.0000     153.1400     147.7500
        2186    36.276700     142.0000     152.8300     147.6900
        2187    36.288900     163.0000     152.5900     147.6300
        2188    36.301200     151.0000     152.3100     147.5600
        2189    36.313400     172.0000     151.9300     147.5000
        2190    36.325700     153.0000     151.4600     147.4400
        2191    36.337900     143.0000     150.9600     147.3800
        2192    36.350200     159.0000     150.5000     147.3200
        2193    36.362400     136.0000     150.1200     147.2600
        2194    36.374700     143.0000     149.8100     147.2000
        2195    36.386900     145.0000     149.5600     147.1400
        2196    36.399200     154.0000     149.3500     147.0800
        2197    36.411400     140.0000     149.1800     147.0200
        2198    36.423700     119.0000     149.0300     146.9600
        2199    36.435900     137.0000     148.8900     146.9000
        2200    36.448200     153.0000     148.7700     146.8400
        2201    36.460400     159.0000     148.6600     146.7800
        2202    36.472700     137.0000     148.5500     146.7200
        2203    36.485000     137.0000     148.4600     146.6700
        2204    36.497200     126.0000     148.3600     146.6100
        2205    36.509500     151.0000     148.2800     146.5500
        2206    36.521700     156.0000     148.1900     146.4900
        2207    36.534000     154.0000     148.1100     146.4300
        2208    36.546200     146.0000     148.0300     146.3700
        2209    36.558500     144.0000     147.9600     146.3100
        2210    36.570700     151.0000     147.8800     146.2600
        2211    36.583000     132.0000     147.8100     146.2000
        2212    36.595200     164.0000     147.7400     146.1400
        2213    36.607500     168.0000     147.6800     146.0800
        2214    36.619700     156.0000     147.6100     146.0300
        2215    36.632000     150.0000     147.5500     145.9700
        2216    36.644200     159.0000     147.4900     145.9100
        2217    36.656500     147.0000     147.4300     145.8600
        2218    36.668700     152.0000     147.3700     145.8000
        2219    36.681000     147.0000     147.3200     145.7400
        2220    36.693200     154.0000     147.2700     145.6900
        2221    36.705500     134.0000     147.2200     145.6300
        2222    36.717700     123.0000     147.1700     145.5700
        2223    36.730000     159.0000     147.1200     145.5200
        2224    36.742200     133.0000     147.0800     145.4600
        2225    36.754500     186.0000     147.0300     145.4100
        2226    36.766700     153.0000     147.0000     145.3500
        2227    36.779000     157.0000     146.9600     145.2900
        2228    36.791200     139.0000     146.9200     145.2400
        2229    36.803500     154.0000     146.8900     145.1800
        2230    36.815700     135.0000     146.8600     145.1300
        2231    36.828000     136.0000     146.8400     145.0700
        2232    36.840200     139.0000     146.8200     145.0200
        2233    36.852500     151.0000     146.8000     144.9600
        2234    36.864700     159.0000     146.7900     144.9100
        2235    36.877000     147.0000     146.7800     144.8600
        2236    36.889200     153.0000     146.7800     144.8000
        2237    36.901500     141.0000     146.7900     144.7500
        2238    36.913700     141.0000     146.8000     144.6900
        2239    36.926000     155.0000     146.8200     144.6400
        2240    36.938200     154.0000     146.8600     144.5900
        2241    36.950500     138.0000     146.9000     144.5300
        2242    36.962700     136.0000     146.9600     144.4800
        2243    36.975000     150.0000     147.0300     144.4300
        2244    36.987200     160.0000     147.1200     144.3700
        2245    36.999500     153.0000     147.2300     144.3200
        2246    37.011700     146.0000     147.3600     144.2700
        2247    37.024000     147.0000     147.5200     144.2200
        2248    37.036200     142.0000     147.7200     144.1600
        2249    37.048500     167.0000     147.9700     144.1100
        2250    37.060700     135.0000     148.2900     144.0600
        2251    37.073000     133.0000     148.7100     144.0100
        2252    37.085200     135.0000     149.2800     143.9500
        2253    37.097500     143.0000     150.0400     143.9000
        2254    37.109700     151.0000     151.0500     143.8500
        2255    37.122000     171.0000     152.3300     143.8000
        2256    37.134300     150.0000     153.8800     143.7500
        2257    37.146500     146.0000     155.6200     143.7000
        2258    37.158800     128.0000     157.3900     143.6500
        2259    37.171000     141.0000     158.9700     143.5900
        2260    37.183300     145.0000     160.0300     143.5400
        2261    37.195500     160.0000     160.4000     143.4900
        2262    37.207800     138.0000     160.2200     143.4400
        2263    37.220000     165.0000     159.9400     143.3900
        2264    37.232300     136.0000     159.9700     143.3400
        2265    37.244500     143.0000     160.5200     143.2900
        2266    37.256800     142.0000     161.5800     143.2400
        2267    37.269000     183.0000     163.0600     143.1900
        2268    37.281300     136.0000     164.8500     143.1400
        2269    37.293500     162.0000     167.0200     143.0900
        2270    37.305800     161.0000     169.8600     143.0400
        2271    37.318000     180.0000     173.9100     142.9900
        2272    37.330300     171.0000     179.6900     142.9500
        2273    37.342500     191.0000     187.5700     142.9000
        2274    37.354800     194.0000     197.5800     142.8500
        2275    37.367000     203.0000     209.2900     142.8000
        2276    37.379300     211.0000     221.6800     142.7500
        2277    37.391500     234.0000     232.9800     142.7000
        2278    37.403800     236.0000     240.6800     142.6500
        2279    37.416000     245.0000     242.4500     142.6100
        2280    37.428300     234.0000     237.9200     142.5600
        2281    37.440500     238.0000     229.6100     142.5100
        2282    37.452800     209.0000     221.1200     142.4600
        2283    37.465000     207.0000     214.8600     142.4100
        2284    37.477300     205.0000     211.2000     142.3700
        2285    37.489500     230.0000     209.0200     142.3200
        2286    37.501800     199.0000     206.4800     142.2700
        2287    37.514000     177.0000     201.9300     142.2300
        2288    37.526300     193.0000     194.8900     142.1800
        2289    37.538500     186.0000     186.3500     142.1300
        2290    37.550800     161.0000     177.8900     142.0900
        2291    37.563000     167.0000     170.6400     142.0400
        2292    37.575300     176.0000     164.9300     141.9900
        2293    37.587500     161.0000     160.6300     141.9500
        2294    37.599800     128.0000     157.4200     141.9000
        2295    37.612000     168.0000     155.0400     141.8500
        2296    37.624300     164.0000     153.2400     141.8100
        2297    37.636500     127.0000     151.8900     141.7600
        2298    37.648800     148.0000     150.8700     141.7200
        2299    37.661000     139.0000     150.1000     141.6700
        2300    37.673300     133.0000     149.5400     141.6300
        2301    37.685500     163.0000     149.1300     141.5800
        2302    37.697800     146.0000     148.8700     141.5400
        2303    37.710000     138.0000     148.7300     141.4900
        2304    37.722300     146.0000     148.7100     141.4500
        2305    37.734500     134.0000     148.8100     141.4000
        2306    37.746800     135.0000     149.0500     141.3600
        2307    37.759100     142.0000     149.4400     141.3100
        2308    37.771300     144.0000     150.0600     141.2700
        2309    37.783600     136.0000     150.9900     141.2300
        2310    37.795800     153.0000     152.3600     141.1800
        2311    37.808100     196.0000     154.3300     141.1400
        2312    37.820300     176.0000     157.0800     141.0900
        2313    37.832600     151.0000     160.5700     141.0500
        2314    37.844800     186.0000     165.2200     141.0100
        2315    37.857100     162.0000     170.7200     140.9600
        2316    37.869300     160.0000     176.6200     140.9200
        2317    37.881600     194.0000     182.1000     140.8800
        2318    37.893800     201.0000     185.9700     140.8300
        2319    37.906100     182.0000     187.0600     140.7900
        2320    37.918300     205.0000     185.0500     140.7500
        2321    37.930600     186.0000     181.0500     140.7100
        2322    37.942800     181.0000     176.8300     140.6600
        2323    37.955100     166.0000     173.7000     140.6200
        2324    37.967300     174.0000     171.9600     140.5800
        2325    37.979600     166.0000     171.1200     140.5400
        2326    37.991800     158.0000     170.3000     140.5000
        2327    38.004100     173.0000     168.6400     140.4600
        2328    38.016300     153.0000     165.7300     140.4100
        2329    38.028600     149.0000     161.9200     140.3700
        2330    38.040800     163.0000     157.9700     140.3300
        2331    38.053100     161.0000     154.5100     140.2900
        2332    38.065300     124.0000     151.7700     140.2500
        2333    38.077600     152.0000     149.7300     140.2100
        2334    38.089800     136.0000     148.2300     140.1700
        2335    38.102100     139.0000     147.1300     140.1300
        2336    38.114300     140.0000     146.3400     140.0900
        2337    38.126600     144.0000     145.7700     140.0500
        2338    38.138800     132.0000     145.3700     140.0100
        2339    38.151100     133.0000     145.1000     139.9700
        2340    38.163300     125.0000     144.9300     139.9300
        2341    38.175600     140.0000     144.8500     139.8900
        2342    38.187800     118.0000     144.8300     139.8500
        2343    38.200100     140.0000     144.8600     139.8100
        2344    38.212300     153.0000     144.9300     139.7700
        2345    38.224600     129.0000     145.0100     139.7300
        2346    38.236800     152.0000     145.0800     139.6900
        2347    38.249100     134.0000     145.1200     139.6500
        2348    38.261300     141.0000     145.1000     139.6100
        2349    38.273600     135.0000     145.0400     139.5700
        2350    38.285800     137.0000     144.9400     139.5300
        2351    38.298100     145.0000     144.8300     139.4900
        2352    38.310300     144.0000     144.7300     139.4600
        2353    38.322600     132.0000     144.6500     139.4200
        2354    38.334800     122.0000     144.6000     139.3800
        2355    38.347100     151.0000     144.5600     139.3400
        2356    38.359300     129.0000     144.5300     139.3000
        2357    38.371600     163.0000     144.5200     139.2700
        2358    38.383800     153.0000     144.5300     139.2300
        2359    38.396100     120.0000     144.5800     139.1900
        2360    38.408400     144.0000     144.7000     139.1500
        2361    38.420600     133.0000     144.9100     139.1200
        2362    38.432900     130.0000     145.2100     139.0800
        2363    38.445100     162.0000     145.6200     139.0400
        2364    38.457400     121.0000     146.1400     139.0000
        2365    38.469600     147.0000     146.7500     138.9700
        2366    38.481900     138.0000     147.4300     138.9300
        2367    38.494100     139.0000     148.1200     138.8900
        2368    38.506400     146.0000     148.7600     138.8600
        2369    38.518600     151.0000     149.2600     138.8200
        2370    38.530900     132.0000     149.5500     138.7900
        2371    38.543100     130.0000     149.6000     138.7500
        2372    38.555400     158.0000     149.4200     138.7100
        2373    38.567600     166.0000     149.0700     138.6800
        2374    38.579900     116.0000     148.6500     138.6400
        2375    38.592100     148.0000     148.2200     138.6100
        2376    38.604400     149.0000     147.8000     138.5700
        2377    38.616600     129.0000     147.3800     138.5400
        2378    38.628900     156.0000     146.9300     138.5000
        2379    38.641100     129.0000     146.4200     138.4700
        2380    38.653400     149.0000     145.8500     138.4300
        2381    38.665600     120.0000     145.2300     138.4000
        2382    38.677900     149.0000     144.6200     138.3600
        2383    38.690100     152.0000     144.0400     138.3300
        2384    38.702400     138.0000     143.5300     138.2900
        2385    38.714600     152.0000     143.0900     138.2600
        2386    38.726900     139.0000     142.7400     138.2200
        2387    38.739100     158.0000     142.4600     138.1900
        2388    38.751400     148.0000     142.2400     138.1600
        2389    38.763600     137.0000     142.0700     138.1200
        2390    38.775900     139.0000     141.9500     138.0900
        2391    38.788100     140.0000     141.8400     138.0500
        2392    38.800400     120.0000     141.7400     138.0200
        2393    38.812600     120.0000     141.6300     137.9900
        2394    38.824900     129.0000     141.5100     137.9500
        2395    38.837100     158.0000     141.3700     137.9200
        2396    38.849400     144.0000     141.2200     137.8900
        2397    38.861600     128.0000     141.0700     137.8600
        2398    38.873900     135.0000     140.9300     137.8200
        2399    38.886100     128.0000     140.8100     137.7900
        2400    38.898400     118.0000     140.6900     137.7600
        2401    38.910600     118.0000     140.5700     137.7300
        2402    38.922900     123.0000     140.4600     137.6900
        2403    38.935100     133.0000     140.3500     137.6600
        2404    38.947400     152.0000     140.2300     137.6300
        2405    38.959600     121.0000     140.1300     137.6000
        2406    38.971900     112.0000     140.0400     137.5600
        2407    38.984100     141.0000     139.9600     137.5300
        2408    38.996400     141.0000     139.9100     137.5000
        2409    39.008600     147.0000     139.8800     137.4700
        2410    39.020900     132.0000     139.8700     137.4400
        2411    39.033100     133.0000     139.9000     137.4100
        2412    39.045400     151.0000     139.9600     137.3800
        2413    39.057700     134.0000     140.0600     137.3500
        2414    39.069900     142.0000     140.2300     137.3100
        2415    39.082200     142.0000     140.4900     137.2800
        2416    39.094400     134.0000     140.8500     137.2500
        2417    39.106700     136.0000     141.3400     137.2200
        2418    39.118900     127.0000     141.9600     137.1900
        2419    39.131200     127.0000     142.7000     137.1600
        2420    39.143400     138.0000     143.5000     137.1300
        2421    39.155700     140.0000     144.2700     137.1000
        2422    39.167900     130.0000     144.8600     137.0700
        2423    39.180200     153.0000     145.1300     137.0400
        2424    39.192400     134.0000     145.0100     137.0100
        2425    39.204700     161.0000     144.5800     136.9800
        2426    39.216900     135.0000     144.0300     136.9500
        2427    39.229200     136.0000     143.5400     136.9200
        2428    39.241400     122.0000     143.2000     136.8900
        2429    39.253700     153.0000     143.0100     136.8600
        2430    39.265900     112.0000     142.8800     136.8400
        2431    39.278200     143.0000     142.7100     136.8100
        2432    39.290400     132.0000     142.4100     136.7800
        2433    39.302700     161.0000     141.9700     136.7500
        2434    39.314900     128.0000     141.4600     136.7200
        2435    39.327200     119.0000     140.9600     136.6900
        2436    39.339400     153.0000     140.5200     136.6600
        2437    39.351700     137.0000     140.1900     136.6300
        2438    39.363900     144.0000     139.9500     136.6100
        2439    39.376200     125.0000     139.7900     136.5800
        2440    39.388400     141.0000     139.6900     136.5500
        2441    39.400700     133.0000     139.6400     136.5200
        2442    39.412900     141.0000     139.6300     136.4900
        2443    39.425200     141.0000     139.6600     136.4700
        2444    39.437400     142.0000     139.7200     136.4400
        2445    39.449700     135.0000     139.8000     136.4100
        2446    39.461900     134.0000     139.9200     136.3800
        2447    39.474200     135.0000     140.0600     136.3600
        2448    39.486400     142.0000     140.2400     136.3300
        2449    39.498700     141.0000     140.4600     136.3000
        2450    39.510900     132.0000     140.7100     136.2800
        2451    39.523200     130.0000     141.0200     136.2500
        2452    39.535400     127.0000     141.3700     136.2200
        2453    39.547700     152.0000     141.7900     136.2000
        2454    39.559900     136.0000     142.2700     136.1700
        2455    39.572200     134.0000     142.8400     136.1400
        2456    39.584400     130.0000     143.4900     136.1200
        2457    39.596700     165.0000     144.2300     136.0900
        2458    39.608900     156.0000     145.0700     136.0600
        2459    39.621200     148.0000     146.0300     136.0400
        2460    39.633400     141.0000     147.1300     136.0100
        2461    39.645700     139.0000     148.4100     135.9900
        2462    39.657900     162.0000     149.9200     135.9600
        2463    39.670200     140.0000     151.7400     135.9400
        2464    39.682400     142.0000     153.9900     135.9100
        2465    39.694700     145.0000     156.8000     135.8800
        2466    39.707000     153.0000     160.3600     135.8600
        2467    39.719200     164.0000     164.9100     135.8300
        2468    39.731500     165.0000     170.7400     135.8100
        2469    39.743700     191.0000     178.1300     135.7800
        2470    39.756000     199.0000     187.3000     135.7600
        2471    39.768200     207.0000     198.2600     135.7300
        2472    39.780500     216.0000     210.5900     135.7100
        2473    39.792700     204.0000     223.3600     135.6900
        2474    39.805000     233.0000     234.9300     135.6600
        2475    39.817200     209.0000     243.1600     135.6400
        2476    39.829500     254.0000     246.1000     135.6100
        2477    39.841700     255.0000     243.2500     135.5900
        2478    39.854000     242.0000     236.1600     135.5600
        2479    39.866200     259.0000     227.6500     135.5400
        2480    39.878500     188.0000     220.2200     135.5200
        2481    39.890700     226.0000     214.9900     135.4900
        2482    39.903000     190.0000     211.6800     135.4700
        2483    39.915200     180.0000     209.0900     135.4500
        2484    39.927500     215.0000     205.6700     135.4200
        2485    39.939700     185.0000     200.3500     135.4000
        2486    39.952000     194.0000     193.0300     135.3800
        2487    39.964200     180.0000     184.6200     135.3500
        2488    39.976500     191.0000     176.3800     135.3300
        2489    39.988700     158.0000     169.2100     135.3100
        2490    40.001000     135.0000     163.5100     135.2800
        2491    40.013200     171.0000     159.2500     135.2600
        2492    40.025500     159.0000     156.2200     135.2400
        2493    40.037700     165.0000     154.1400     135.2100
        2494    40.050000     181.0000     152.7500     135.1900
        2495    40.062200     179.0000     151.8000     135.1700
        2496    40.074500     169.0000     151.0800     135.1500
        2497    40.086700     149.0000     150.4100     135.1300
        2498    40.099000     163.0000     149.7600     135.1000
        2499    40.111200     187.0000     149.1700     135.0800
        2500    40.123500     150.0000     148.7800     135.0600
        2501    40.135700     160.0000     148.6800     135.0400
        2502    40.148000     166.0000     148.8900     135.0200
        2503    40.160200     153.0000     149.3800     134.9900
        2504    40.172500     166.0000     150.0600     134.9700
        2505    40.184700     160.0000     150.8500     134.9500
        2506    40.197000     159.0000     151.6400     134.9300
        2507    40.209200     156.0000     152.3700     134.9100
        2508    40.221500     173.0000     152.9600     134.8900
        2509    40.233700     167.0000     153.3700     134.8700
        2510    40.246000     154.0000     153.4700     134.8500
        2511    40.258200     145.0000     153.1200     134.8200
        2512    40.270500     159.0000     152.3100     134.8000
        2513    40.282700     138.0000     151.1800     134.7800
        2514    40.295000     152.0000     150.0300     134.7600
        2515    40.307200     151.0000     149.0600     134.7400
        2516    40.319500     171.0000     148.3700     134.7200
        2517    40.331700     160.0000     147.8600     134.7000
        2518    40.344000     138.0000     147.4300     134.6800
        2519    40.356300     138.0000     146.9500     134.6600
        2520    40.368500     147.0000     146.3400     134.6400
        2521    40.380800     148.0000     145.6100     134.6200
        2522    40.393000     136.0000     144.8600     134.6000
        2523    40.405300     156.0000     144.2400     134.5800
        2524    40.417500     139.0000     143.8500     134.5600
        2525    40.429800     130.0000     143.6700     134.5400
        2526    40.442000     126.0000     143.6500     134.5200
        2527    40.454300     135.0000     143.6800     134.5000
        2528    40.466500     150.0000     143.6600     134.4800
        2529    40.478800     149.0000     143.5000     134.4600
        2530    40.491000     134.0000     143.2000     134.4400
        2531    40.503300     142.0000     142.8500     134.4200
        2532    40.515500     153.0000     142.5600     134.4000
        2533    40.527800     159.0000     142.4100     134.3900
        2534    40.540000     129.0000     142.4100     134.3700
        2535    40.552300     140.0000     142.5300     134.3500
        2536    40.564500     147.0000     142.7100     134.3300
        2537    40.576800     144.0000     142.8900     134.3100
        2538    40.589000     145.0000     143.0400     134.2900
        2539    40.601300     131.0000     143.1400     134.2700
        2540    40.613500     129.0000     143.2200     134.2600
        2541    40.625800     138.0000     143.2900     134.2400
        2542    40.638000     159.0000     143.3300     134.2200
        2543    40.650300     157.0000     143.3100     134.2000
        2544    40.662500     141.0000     143.2200     134.1800
        2545    40.674800     157.0000     143.0700     134.1600
        2546    40.687000     131.0000     142.9100     134.1500
        2547    40.699300     129.0000     142.7700     134.1300
        2548    40.711500     123.0000     142.6700     134.1100
        2549    40.723800     139.0000     142.6400     134.0900
        2550    40.736000     131.0000     142.6700     134.0800
        2551    40.748300     157.0000     142.7400     134.0600
        2552    40.760500     134.0000     142.8700     134.0400
        2553    40.772800     131.0000     143.0800     134.0200
        2554    40.785000     148.0000     143.4200     134.0100
        2555    40.797300     147.0000     143.9500     133.9900
        2556    40.809500     153.0000     144.7400     133.9700
        2557    40.821800     128.0000     145.8400     133.9500
        2558    40.834000     160.0000     147.2500     133.9400
        2559    40.846300     139.0000     148.9100     133.9200
        2560    40.858500     153.0000     150.6600     133.9000
        2561    40.870800     155.0000     152.2700     133.8900
        2562    40.883000     152.0000     153.4500     133.8700
        2563    40.895300     155.0000     154.0200     133.8500
        2564    40.907500     166.0000     154.0600     133.8400
        2565    40.919800     180.0000     153.9300     133.8200
        2566    40.932000     160.0000     154.0700     133.8000
        2567    40.944300     161.0000     154.7700     133.7900
        2568    40.956500     148.0000     156.0800     133.7700
        2569    40.968800     150.0000     157.9300     133.7500
        2570    40.981000     150.0000     160.1100     133.7400
        2571    40.993300     172.0000     162.3900     133.7200
        2572    41.005600     177.0000     164.6000     133.7100
        2573    41.017800     177.0000     166.7200     133.6900
        2574    41.030100     158.0000     168.9100     133.6800
        2575    41.042300     177.0000     171.5500     133.6600
        2576    41.054600     180.0000     175.2200     133.6400
        2577    41.066800     192.0000     180.6900     133.6300
        2578    41.079100     176.0000     188.6400     133.6100
        2579    41.091300     211.0000     199.3900     133.6000
        2580    41.103600     228.0000     212.6500     133.5800
        2581    41.115800     249.0000     227.2500     133.5700
        2582    41.128100     256.0000     241.0700     133.5500
        2583    41.140300     262.0000     251.0400     133.5400
        2584    41.152600     259.0000     254.0900     133.5200
        2585    41.164800     263.0000     249.1600     133.5100
        2586    41.177100     228.0000     238.5000     133.4900
        2587    41.189300     259.0000     226.4700     133.4800
        2588    41.201600     241.0000     216.7500     133.4600
        2589    41.213800     223.0000     210.8500     133.4500
        2590    41.226100     218.0000     208.3000     133.4300
        2591    41.238300     232.0000     207.4200     133.4200
        2592    41.250600     216.0000     205.9800     133.4000
        2593    41.262800     191.0000     202.0400     133.3900
        2594    41.275100     215.0000     194.9300     133.3700
        2595    41.287300     183.0000     185.6300     133.3600
        2596    41.299600     173.0000     175.9800     133.3500
        2597    41.311800     171.0000     167.4400     133.3300
        2598    41.324100     139.0000     160.6100     133.3200
        2599    41.336300     181.0000     155.4500     133.3000
        2600    41.348600     141.0000     151.6400     133.2900
        2601    41.360800     157.0000     148.8400     133.2700
        2602    41.373100     161.0000     146.7800     133.2600
        2603    41.385300     145.0000     145.2700     133.2500
        2604    41.397600     154.0000     144.1500     133.2300
        2605    41.409800     146.0000     143.3300     133.2200
        2606    41.422100     153.0000     142.7500     133.2100
        2607    41.434300     114.0000     142.3600     133.1900
        2608    41.446600     144.0000     142.1300     133.1800
        2609    41.458800     144.0000     142.0400     133.1700
        2610    41.471100     119.0000     142.0800     133.1500
        2611    41.483300     149.0000     142.2500     133.1400
        2612    41.495600     150.0000     142.5300     133.1300
        2613    41.507800     149.0000     142.9400     133.1100
        2614    41.520100     136.0000     143.4700     133.1000
        2615    41.532300     142.0000     144.1500     133.0900
        2616    41.544600     155.0000     145.0000     133.0700
        2617    41.556800     142.0000     146.0800     133.0600
        2618    41.569100     139.0000     147.4800     133.0500
        2619    41.581300     160.0000     149.3300     133.0300
        2620    41.593600     177.0000     151.8000     133.0200
        2621    41.605800     137.0000     155.1500     133.0100
        2622    41.618100     159.0000     159.4500     133.0000
        2623    41.630400     175.0000     165.4900     132.9800
        2624    41.642600     187.0000     173.4400     132.9700
        2625    41.654900     196.0000     183.5400     132.9600
        2626    41.667100     218.0000     195.6600     132.9500
        2627    41.679400     213.0000     209.1000     132.9300
        2628    41.691600     214.0000     222.4300     132.9200
        2629    41.703900     231.0000     233.4000     132.9100
        2630    41.716100     244.0000     239.4700     132.9000
        2631    41.728400     249.0000     239.0600     132.8800
        2632    41.740600     244.0000     232.8100     132.8700
        2633    41.752900     225.0000     223.5400     132.8600
        2634    41.765100     232.0000     214.5600     132.8500
        2635    41.777400     199.0000     208.0400     132.8400
        2636    41.789600     208.0000     204.4500     132.8200
        2637    41.801900     229.0000     202.9200     132.8100
        2638    41.814100     213.0000     201.8400     132.8000
        2639    41.826400     206.0000     199.4500     132.7900
        2640    41.838600     202.0000     194.5900     132.7800
        2641    41.850900     186.0000     187.3400     132.7700
        2642    41.863100     198.0000     178.8400     132.7500
        2643    41.875400     172.0000     170.5000     132.7400
        2644    41.887600     189.0000     163.2900     132.7300
        2645    41.899900     167.0000     157.5300     132.7200
        2646    41.912100     158.0000     153.1500     132.7100
        2647    41.924400     165.0000     149.9000     132.7000
        2648    41.936600     139.0000     147.5000     132.6900
        2649    41.948900     151.0000     145.7400     132.6700
        2650    41.961100     150.0000     144.4400     132.6600
        2651    41.973400     142.0000     143.4900     132.6500
        2652    41.985600     161.0000     142.8100     132.6400
        2653    41.997900     150.0000     142.3300     132.6300
        2654    42.010100     128.0000     142.0100     132.6200
        2655    42.022400     133.0000     141.7900     132.6100
        2656    42.034600     149.0000     141.6000     132.6000
        2657    42.046900     139.0000     141.4100     132.5900
        2658    42.059100     145.0000     141.1600     132.5800
        2659    42.071400     145.0000     140.8500     132.5700
        2660    42.083600     127.0000     140.4800     132.5500
        2661    42.095900     131.0000     140.0900     132.5400
        2662    42.108100     137.0000     139.7100     132.5300
        2663    42.120400     148.0000     139.3600     132.5200
        2664    42.132600     147.0000     139.0500     132.5100
        2665    42.144900     142.0000     138.7600     132.5000
        2666    42.157100     125.0000     138.4900     132.4900
        2667    42.169400     127.0000     138.2000     132.4800
        2668    42.181600     146.0000     137.9000     132.4700
        2669    42.193900     131.0000     137.5900     132.4600
        2670    42.206100     159.0000     137.2800     132.4500
        2671    42.218400     140.0000     136.9800     132.4400
        2672    42.230600     132.0000     136.7100     132.4300
        2673    42.242900     150.0000     136.4800     132.4200
        2674    42.255100     128.0000     136.2800     132.4100
        2675    42.267400     147.0000     136.1200     132.4000
        2676    42.279700     136.0000     135.9900     132.3900
        2677    42.291900     132.0000     135.9000     132.3800
        2678    42.304200     152.0000     135.8300     132.3700
        2679    42.316400     138.0000     135.7900     132.3600
        2680    42.328700     137.0000     135.7800     132.3500
        2681    42.340900     134.0000     135.7900     132.3400
        2682    42.353200     156.0000     135.8300     132.3300
        2683    42.365400     123.0000     135.9000     132.3200
        2684    42.377700     137.0000     136.0000     132.3100
        2685    42.389900     144.0000     136.1500     132.3000
        2686    42.402200     133.0000     136.3300     132.2900
        2687    42.414400     136.0000     136.5700     132.2800
        2688    42.426700     146.0000     136.8500     132.2700
        2689    42.438900     152.0000     137.2000     132.2600
        2690    42.451200     130.0000     137.5900     132.2500
        2691    42.463400     134.0000     138.0200     132.2500
        2692    42.475700     135.0000     138.4600     132.2400
        2693    42.487900     151.0000     138.8700     132.2300
        2694    42.500200     141.0000     139.2100     132.2200
        2695    42.512400     135.0000     139.4400     132.2100
        2696    42.524700     160.0000     139.5300     132.2000
        2697    42.536900     139.0000     139.4900     132.1900
        2698    42.549200     151.0000     139.3500     132.1800
        2699    42.561400     146.0000     139.1700     132.1700
        2700    42.573700     139.0000     138.9800     132.1600
        2701    42.585900     139.0000     138.8100     132.1500
        2702    42.598200     132.0000     138.6600     132.1400
        2703    42.610400     126.0000     138.5200     132.1400
        2704    42.622700     136.0000     138.3600     132.1300
        2705    42.634900     150.0000     138.1800     132.1200
        2706    42.647200     132.0000     137.9700     132.1100
        2707    42.659400     145.0000     137.7500     132.1000
        2708    42.671700     149.0000     137.5400     132.0900
        2709    42.683900     146.0000     137.3600     132.0800
        2710    42.696200     137.0000     137.2400     132.0700
        2711    42.708400     116.0000     137.1700     132.0700
        2712    42.720700     132.0000     137.1700     132.0600
        2713    42.732900     132.0000     137.2000     132.0500
        2714    42.745200     134.0000     137.2600     132.0400
        2715    42.757400     132.0000     137.3100     132.0300
        2716    42.769700     138.0000     137.3300     132.0200
        2717    42.781900     113.0000     137.3200     132.0100
        2718    42.794200     142.0000     137.3300     132.0100
        2719    42.806400     133.0000     137.3900     132.0000
        2720    42.818700     159.0000     137.5200     131.9900
        2721    42.830900     139.0000     137.7500     131.9800
        2722    42.843200     138.0000     138.0700     131.9700
        2723    42.855400     126.0000     138.4700     131.9600
        2724    42.867700     130.0000     138.9400     131.9500
        2725    42.879900     159.0000     139.4900     131.9500
        2726    42.892200     148.0000     140.0900     131.9400
        2727    42.904400     145.0000     140.7600     131.9300
        2728    42.916700     139.0000     141.5000     131.9200
        2729    42.929000     153.0000     142.3000     131.9100
        2730    42.941200     156.0000     143.1100     131.9100
        2731    42.953500     143.0000     143.9500     131.9000
        2732    42.965700     173.0000     144.7100     131.8900
        2733    42.978000     169.0000     145.2800     131.8800
        2734    42.990200     158.0000     145.5500     131.8700
        2735    43.002500     153.0000     145.4400     131.8700
        2736    43.014700     169.0000     145.0300     131.8600
        2737    43.027000     165.0000     144.4700     131.8500
        2738    43.039200     145.0000     143.9600     131.8400
        2739    43.051500     154.0000     143.6100     131.8300
        2740    43.063700     162.0000     143.4600     131.8300
        2741    43.076000     151.0000     143.4600     131.8200
        2742    43.088200     171.0000     143.5600     131.8100
        2743    43.100500     130.0000     143.6500     131.8000
        2744    43.112700     148.0000     143.6800     131.7900
        2745    43.125000     141.0000     143.6500     131.7900
        2746    43.137200     147.0000     143.6000     131.7800
        2747    43.149500     130.0000     143.6000     131.7700
        2748    43.161700     147.0000     143.6800     131.7600
        2749    43.174000     158.0000     143.8300     131.7600
        2750    43.186200     144.0000     144.0300     131.7500
        2751    43.198500     139.0000     144.2400     131.7400
        2752    43.210700     119.0000     144.4500     131.7300
        2753    43.223000     150.0000     144.6700     131.7200
        2754    43.235200     141.0000     144.9100     131.7200
        2755    43.247500     166.0000     145.1700     131.7100
        2756    43.259700     149.0000     145.4200     131.7000
        2757    43.272000     145.0000     145.6500     131.6900
        2758    43.284200     165.0000     145.8800     131.6900
        2759    43.296500     165.0000     146.1100     131.6800
        2760    43.308700     146.0000     146.3700     131.6700
        2761    43.321000     155.0000     146.7200     131.6600
        2762    43.333200     139.0000     147.2000     131.6600
        2763    43.345500     159.0000     147.8600     131.6500
        2764    43.357700     164.0000     148.7600     131.6400
        2765    43.370000     129.0000     149.9900     131.6300
        2766    43.382200     153.0000     151.6400     131.6300
        2767    43.394500     164.0000     153.8400     131.6200
        2768    43.406700     165.0000     156.7800     131.6100
        2769    43.419000     181.0000     160.6200     131.6100
        2770    43.431200     188.0000     165.5500     131.6000
        2771    43.443500     189.0000     171.6200     131.5900
        2772    43.455700     187.0000     178.7700     131.5800
        2773    43.468000     223.0000     186.6700     131.5800
        2774    43.480200     202.0000     194.7200     131.5700
        2775    43.492500     214.0000     202.0900     131.5600
        2776    43.504700     216.0000     208.1300     131.5500
        2777    43.517000     217.0000     212.5800     131.5500
        2778    43.529200     227.0000     215.5100     131.5400
        2779    43.541500     228.0000     217.0800     131.5300
        2780    43.553800     243.0000     217.3700     131.5300
        2781    43.566000     235.0000     216.6000     131.5200
        2782    43.578300     228.0000     215.0100     131.5100
        2783    43.590500     214.0000     212.7000     131.5000
        2784    43.602800     211.0000     209.5500     131.5000
        2785    43.615000     217.0000     205.5500     131.4900
        2786    43.627300     199.0000     200.9600     131.4800
        2787    43.639500     175.0000     196.1900     131.4800
        2788    43.651800     202.0000     191.5400     131.4700
        2789    43.664000     195.0000     187.0800     131.4600
        2790    43.676300     175.0000     182.8300     131.4500
        2791    43.688500     182.0000     178.8400     131.4500
        2792    43.700800     167.0000     175.2200     131.4400
        2793    43.713000     189.0000     172.0500     131.4300
        2794    43.725300     165.0000     169.3900     131.4300
        2795    43.737500     179.0000     167.3400     131.4200
        2796    43.749800     183.0000     165.8900     131.4100
        2797    43.762000     175.0000     164.7900     131.4000
        2798    43.774300     154.0000     163.6300     131.4000
        2799    43.786500     171.0000     161.9900     131.3900
        2800    43.798800     160.0000     159.7500     131.3800
        2801    43.811000     149.0000     157.2900     131.3800
        2802    43.823300     147.0000     155.1200     131.3700
        2803    43.835500     152.0000     153.6800     131.3600
        2804    43.847800     164.0000     153.1000     131.3600
        2805    43.860000     164.0000     153.3400     131.3500
        2806    43.872300     161.0000     154.2600     131.3400
        2807    43.884500     169.0000     155.6500     131.3300
        2808    43.896800     140.0000     157.3900     131.3300
        2809    43.909000     155.0000     159.5200     131.3200
        2810    43.921300     179.0000     162.2600     131.3100
        2811    43.933500     174.0000     165.9200     131.3100
        2812    43.945800     196.0000     170.5500     131.3000
        2813    43.958000     204.0000     175.7800     131.2900
        2814    43.970300     194.0000     180.6800     131.2900
        2815    43.982500     195.0000     183.9300     131.2800
        2816    43.994800     203.0000     184.3400     131.2700
        2817    44.007000     195.0000     181.6400     131.2600
        2818    44.019300     191.0000     176.8900     131.2600
        2819    44.031500     187.0000     171.8000     131.2500
        2820    44.043800     180.0000     167.7600     131.2400
        2821    44.056000     166.0000     165.3600     131.2400
        2822    44.068300     190.0000     164.4600     131.2300
        2823    44.080500     151.0000     164.4600     131.2200
        2824    44.092800     161.0000     164.5300     131.2200
        2825    44.105000     162.0000     163.7900     131.2100
        2826    44.117300     167.0000     161.7200     131.2000
        2827    44.129500     165.0000     158.4300     131.1900
        2828    44.141800     166.0000     154.5700     131.1900
        2829    44.154000     176.0000     150.8500     131.1800
        2830    44.166300     158.0000     147.7400     131.1700
        2831    44.178600     145.0000     145.3400     131.1700
        2832    44.190800     150.0000     143.6100     131.1600
        2833    44.203100     159.0000     142.4000     131.1500
        2834    44.215300     146.0000     141.6000     131.1500
        2835    44.227600     152.0000     141.1100     131.1400
        2836    44.239800     172.0000     140.8300     131.1300
        2837    44.252100     133.0000     140.7100     131.1300
        2838    44.264300     133.0000     140.6800     131.1200
        2839    44.276600     137.0000     140.7200     131.1100
        2840    44.288800     148.0000     140.8100     131.1000
        2841    44.301100     146.0000     140.9300     131.1000
        2842    44.313300     139.0000     141.1100     131.0900
        2843    44.325600     148.0000     141.3700     131.0800
        2844    44.337800     164.0000     141.7300     131.0800
        2845    44.350100     157.0000     142.1900     131.0700
        2846    44.362300     138.0000     142.7600     131.0600
        2847    44.374600     148.0000     143.4200     131.0500
        2848    44.386800     147.0000     144.1400     131.0500
        2849    44.399100     146.0000     144.9200     131.0400
        2850    44.411300     136.0000     145.7700     131.0300
        2851    44.423600     148.0000     146.7300     131.0300
        2852    44.435800     147.0000     147.9000     131.0200
        2853    44.448100     159.0000     149.4500     131.0100
        2854    44.460300     174.0000     151.5600     131.0100
        2855    44.472600     174.0000     154.4900     131.0000
        2856    44.484800     145.0000     158.5500     130.9900
        2857    44.497100     189.0000     164.0300     130.9800
        2858    44.509300     165.0000     171.2100     130.9800
        2859    44.521600     195.0000     180.1500     130.9700
        2860    44.533800     205.0000     190.5600     130.9600
        2861    44.546100     229.0000     201.5800     130.9600
        2862    44.558300     241.0000     211.6400     130.9500
        2863    44.570600     243.0000     218.6400     130.9400
        2864    44.582800     268.0000     220.6900     130.9300
        2865    44.595100     263.0000     217.3700     130.9300
        2866    44.607300     240.0000     210.2900     130.9200
        2867    44.619600     236.0000     202.2400     130.9100
        2868    44.631800     211.0000     195.6100     130.9100
        2869    44.644100     204.0000     191.6000     130.9000
        2870    44.656300     190.0000     190.2000     130.8900
        2871    44.668600     213.0000     190.5900     130.8800
        2872    44.680800     196.0000     191.4700     130.8800
        2873    44.693100     223.0000     191.4400     130.8700
        2874    44.705300     239.0000     189.5800     130.8600
        2875    44.717600     213.0000     185.9300     130.8500
        2876    44.729800     175.0000     181.5100     130.8500
        2877    44.742100     205.0000     177.6200     130.8400
        2878    44.754300     204.0000     175.2400     130.8300
        2879    44.766600     214.0000     174.7500     130.8200
        2880    44.778800     188.0000     176.0100     130.8200
        2881    44.791100     213.0000     178.4500     130.8100
        2882    44.803300     185.0000     181.1500     130.8000
        2883    44.815600     194.0000     182.9600     130.8000
        2884    44.827800     207.0000     182.8900     130.7900
        2885    44.840100     187.0000     180.7100     130.7800
        2886    44.852400     173.0000     177.2300     130.7700
        2887    44.864600     163.0000     173.7800     130.7700
        2888    44.876900     173.0000     171.5100     130.7600
        2889    44.889100     168.0000     170.9300     130.7500
        2890    44.901400     177.0000     171.9800     130.7400
        2891    44.913600     199.0000     174.1300     130.7400
        2892    44.925900     187.0000     176.5000     130.7300
        2893    44.938100     187.0000     178.0300     130.7200
        2894    44.950400     180.0000     177.7600     130.7100
        2895    44.962600     163.0000     175.3500     130.7000
        2896    44.974900     172.0000     171.2300     130.7000
        2897    44.987100     158.0000     166.3900     130.6900
        2898    44.999400     173.0000     161.8300     130.6800
        2899    45.011600     166.0000     158.1800     130.6700
        2900    45.023900     146.0000     155.6300     130.6700
        2901    45.036100     153.0000     154.0400     130.6600
        2902    45.048400     144.0000     153.1200     130.6500
        2903    45.060600     160.0000     152.5000     130.6400
        2904    45.072900     150.0000     151.8000     130.6400
        2905    45.085100     147.0000     150.8000     130.6300
        2906    45.097400     158.0000     149.4900     130.6200
        2907    45.109600     145.0000     148.0500     130.6100
        2908    45.121900     125.0000     146.7100     130.6000
        2909    45.134100     135.0000     145.6600     130.6000
        2910    45.146400     139.0000     144.9500     130.5900
        2911    45.158600     137.0000     144.5900     130.5800
        2912    45.170900     137.0000     144.5700     130.5700
        2913    45.183100     156.0000     144.8700     130.5600
        2914    45.195400     126.0000     145.5200     130.5600
        2915    45.207600     148.0000     146.5500     130.5500
        2916    45.219900     147.0000     148.0500     130.5400
        2917    45.232100     160.0000     150.1500     130.5300
        2918    45.244400     171.0000     153.0200     130.5200
        2919    45.256600     151.0000     156.8900     130.5200
        2920    45.268900     173.0000     162.0100     130.5100
        2921    45.281100     158.0000     168.6100     130.5000
        2922    45.293400     166.0000     176.7700     130.4900
        2923    45.305600     198.0000     186.3300     130.4800
        2924    45.317900     177.0000     196.6400     130.4700
        2925    45.330100     195.0000     206.5200     130.4700
        2926    45.342400     210.0000     214.3100     130.4600
        2927    45.354600     255.0000     218.3500     130.4500
        2928    45.366900     235.0000     217.8700     130.4400
        2929    45.379100     241.0000     213.6600     130.4300
        2930    45.391400     222.0000     207.7300     130.4200
        2931    45.403600     196.0000     202.2000     130.4200
        2932    45.415900     219.0000     198.3900     130.4100
        2933    45.428100     218.0000     196.5700     130.4000
        2934    45.440400     196.0000     196.1500     130.3900
        2935    45.452600     205.0000     196.1100     130.3800
        2936    45.464900     197.0000     195.2700     130.3700
        2937    45.477100     177.0000     192.7500     130.3600
        2938    45.489400     204.0000     188.2500     130.3600
        2939    45.501700     209.0000     182.2200     130.3500
        2940    45.513900     165.0000     175.5900     130.3400
        2941    45.526200     186.0000     169.2600     130.3300
        2942    45.538400     162.0000     163.7600     130.3200
        2943    45.550700     172.0000     159.2000     130.3100
        2944    45.562900     177.0000     155.4500     130.3000
        2945    45.575200     142.0000     152.3000     130.3000
        2946    45.587400     152.0000     149.6000     130.2900
        2947    45.599700     161.0000     147.2800     130.2800
        2948    45.611900     138.0000     145.2900     130.2700
        2949    45.624200     118.0000     143.5700     130.2600
        2950    45.636400     151.0000     142.1000     130.2500
        2951    45.648700     126.0000     140.8300     130.2400
        2952    45.660900     148.0000     139.7400     130.2300
        2953    45.673200     167.0000     138.8200     130.2200
        2954    45.685400     158.0000     138.0400     130.2100
        2955    45.697700     151.0000     137.3900     130.2100
        2956    45.709900     138.0000     136.8200     130.2000
        2957    45.722200     147.0000     136.3500     130.1900
        2958    45.734400     131.0000     135.9400     130.1800
        2959    45.746700     144.0000     135.6000     130.1700
        2960    45.758900     143.0000     135.3100     130.1600
        2961    45.771200     144.0000     135.0600     130.1500
        2962    45.783400     131.0000     134.8500     130.1400
        2963    45.795700     144.0000     134.6700     130.1300
        2964    45.807900     162.0000     134.5200     130.1200
        2965    45.820200     128.0000     134.4000     130.1100
        2966    45.832400     124.0000     134.3100     130.1000
        2967    45.844700     132.0000     134.2300     130.0900
        2968    45.856900     130.0000     134.1800     130.0800
        2969    45.869200     131.0000     134.1500     130.0700
        2970    45.881400     122.0000     134.1400     130.0700
        2971    45.893700     139.0000     134.1500     130.0600
        2972    45.905900     133.0000     134.1900     130.0500
        2973    45.918200     161.0000     134.2600     130.0400
        2974    45.930400     117.0000     134.3800     130.0300
        2975    45.942700     124.0000     134.5600     130.0200
        2976    45.954900     131.0000     134.8200     130.0100
        2977    45.967200     118.0000     135.2000     130.0000
        2978    45.979400     123.0000     135.7200     129.9900
        2979    45.991700     136.0000     136.4400     129.9800
        2980    46.003900     143.0000     137.3900     129.9700
        2981    46.016200     140.0000     138.5900     129.9600
        2982    46.028400     132.0000     140.0200     129.9500
        2983    46.040700     133.0000     141.5600     129.9400
        2984    46.052900     144.0000     143.0200     129.9300
        2985    46.065200     138.0000     144.0800     129.9200
        2986    46.077400     135.0000     144.4700     129.9100
        2987    46.089700     146.0000     144.0900     129.9000
        2988    46.101900     151.0000     143.1300     129.8900
        2989    46.114200     139.0000     141.9900     129.8800
        2990    46.126500     137.0000     141.0200     129.8700
        2991    46.138700     131.0000     140.4300     129.8600
        2992    46.151000     134.0000     140.2400     129.8500
        2993    46.163200     145.0000     140.3500     129.8400
        2994    46.175500     118.0000     140.6000     129.8200
        2995    46.187700     134.0000     140.8000     129.8100
        2996    46.200000     126.0000     140.7600     129.8000
        2997    46.212200     121.0000     140.4300     129.7900
        2998    46.224500     153.0000     139.8800     129.7800
        2999    46.236700     147.0000     139.2800     129.7700
        3000    46.249000     142.0000     138.7900     129.7600
        3001    46.261200     125.0000     138.4800     129.7500
        3002    46.273500     111.0000     138.3500     129.7400
        3003    46.285700     106.0000     138.3700     129.7300
        3004    46.298000     108.0000     138.4600     129.7200
        3005    46.310200     147.0000     138.5700     129.7100
        3006    46.322500     140.0000     138.6400     129.7000
        3007    46.334700     131.0000     138.6600     129.6900
        3008    46.347000     135.0000     138.6300     129.6700
        3009    46.359200     149.0000     138.5800     129.6600
        3010    46.371500     129.0000     138.5500     129.6500
        3011    46.383700     129.0000     138.5900     129.6400
        3012    46.396000     110.0000     138.7100     129.6300
        3013    46.408200     131.0000     138.9300     129.6200
        3014    46.420500     155.0000     139.2200     129.6100
        3015    46.432700     136.0000     139.5800     129.6000
        3016    46.445000     153.0000     140.0100     129.5900
        3017    46.457200     118.0000     140.4800     129.5700
        3018    46.469500     146.0000     141.0000     129.5600
        3019    46.481700     144.0000     141.5700     129.5500
        3020    46.494000     146.0000     142.1600     129.5400
        3021    46.506200     142.0000     142.7400     129.5300
        3022    46.518500     117.0000     143.2300     129.5200
        3023    46.530700     130.0000     143.5700     129.5000
        3024    46.543000     144.0000     143.7200     129.4900
        3025    46.555200     156.0000     143.6800     129.4800
        3026    46.567500     133.0000     143.5100     129.4700
        3027    46.579700     133.0000     143.3100     129.4600
        3028    46.592000     160.0000     143.1600     129.4500
        3029    46.604200     151.0000     143.1100     129.4300
        3030    46.616500     136.0000     143.2000     129.4200
        3031    46.628700     170.0000     143.4100     129.4100
        3032    46.641000     153.0000     143.6800     129.4000
        3033    46.653200     146.0000     143.9700     129.3900
        3034    46.665500     145.0000     144.2000     129.3700
        3035    46.677700     162.0000     144.3300     129.3600
        3036    46.690000     162.0000     144.3700     129.3500
        3037    46.702200     139.0000     144.3700     129.3400
        3038    46.714500     163.0000     144.4300     129.3300
        3039    46.726700     159.0000     144.6200     129.3100
        3040    46.739000     150.0000     145.0300     129.3000
        3041    46.751300     156.0000     145.6700     129.2900
        3042    46.763500     145.0000     146.5400     129.2800
        3043    46.775800     145.0000     147.6400     129.2600
        3044    46.788000     145.0000     148.9500     129.2500
        3045    46.800300     131.0000     150.4500     129.2400
        3046    46.812500     169.0000     152.1400     129.2300
        3047    46.824800     158.0000     154.0900     129.2100
        3048    46.837000     169.0000     156.3800     129.2000
        3049    46.849300     155.0000     159.1500     129.1900
        3050    46.861500     161.0000     162.6100     129.1800
        3051    46.873800     167.0000     167.0100     129.1600
        3052    46.886000     179.0000     172.7300     129.1500
        3053    46.898300     188.0000     180.2600     129.1400
        3054    46.910500     190.0000     190.3000     129.1200
        3055    46.922800     229.0000     203.6700     129.1100
        3056    46.935000     215.0000     221.3100     129.1000
        3057    46.947300     246.0000     244.0000     129.0800
        3058    46.959500     244.0000     272.0400     129.0700
        3059    46.971800     327.0000     304.6200     129.0600
        3060    46.984000     337.0000     339.2300     129.0400
        3061    46.996300     357.0000     371.3100     129.0300
        3062    47.008500     439.0000     394.6700     129.0200
        3063    47.020800     395.0000     403.6500     129.0000
        3064    47.033000     432.0000     396.2400     128.9900
        3065    47.045300     360.0000     376.0500     128.9800
        3066    47.057500     337.0000     350.5300     128.9600
        3067    47.069800     361.0000     327.0300     128.9500
        3068    47.082000     350.0000     310.0900     128.9400
        3069    47.094300     306.0000     300.9600     128.9200
        3070    47.106500     302.0000     298.2700     128.9100
        3071    47.118800     333.0000     298.9400     128.9000
        3072    47.131000     295.0000     299.2000     128.8800
        3073    47.143300     290.0000     294.7900     128.8700
        3074    47.155500     296.0000     283.6400     128.8500
        3075    47.167800     266.0000     266.3700     128.8400
        3076    47.180000     262.0000     245.8000     128.8300
        3077    47.192300     232.0000     225.2200     128.8100
        3078    47.204500     230.0000     206.8900     128.8000
        3079    47.216800     167.0000     191.7300     128.7800
        3080    47.229000     171.0000     179.7200     128.7700
        3081    47.241300     175.0000     170.4100     128.7600
        3082    47.253500     176.0000     163.2400     128.7400
        3083    47.265800     173.0000     157.7000     128.7300
        3084    47.278000     170.0000     153.3800     128.7100
        3085    47.290300     155.0000     149.9900     128.7000
        3086    47.302500     156.0000     147.2900     128.6800
        3087    47.314800     148.0000     145.1200     128.6700
        3088    47.327000     145.0000     143.3500     128.6500
        3089    47.339300     152.0000     141.8900     128.6400
        3090    47.351500     146.0000     140.6800     128.6300
        3091    47.363800     140.0000     139.6600     128.6100
        3092    47.376000     126.0000     138.7900     128.6000
        3093    47.388300     120.0000     138.0500     128.5800
        3094    47.400600     133.0000     137.4200     128.5700
        3095    47.412800     138.0000     136.8700     128.5500
        3096    47.425100     123.0000     136.3900     128.5400
        3097    47.437300     139.0000     135.9700     128.5200
        3098    47.449600     142.0000     135.6100     128.5100
        3099    47.461800     138.0000     135.2900     128.4900
        3100    47.474100     152.0000     135.0200     128.4800
        3101    47.486300     134.0000     134.7700     128.4600
        3102    47.498600     129.0000     134.5600     128.4400
        3103    47.510800     141.0000     134.3800     128.4300
        3104    47.523100     121.0000     134.2300     128.4100
        3105    47.535300     144.0000     134.0900     128.4000
        3106    47.547600     128.0000     133.9900     128.3800
        3107    47.559800     140.0000     133.9000     128.3700
        3108    47.572100     133.0000     133.8300     128.3500
        3109    47.584300     137.0000     133.7900     128.3400
        3110    47.596600     142.0000     133.7600     128.3200
        3111    47.608800     128.0000     133.7600     128.3100
        3112    47.621100     145.0000     133.7700     128.2900
        3113    47.633300     109.0000     133.8100     128.2700
        3114    47.645600     133.0000     133.8800     128.2600
        3115    47.657800     136.0000     133.9600     128.2400
        3116    47.670100     130.0000     134.0800     128.2300
        3117    47.682300     138.0000     134.2300     128.2100
        3118    47.694600     152.0000     134.4100     128.1900
        3119    47.706800     117.0000     134.6300     128.1800
        3120    47.719100     136.0000     134.8900     128.1600
        3121    47.731300     135.0000     135.2000     128.1400
        3122    47.743600     128.0000     135.5600     128.1300
        3123    47.755800     138.0000     135.9800     128.1100
        3124    47.768100     110.0000     136.4600     128.1000
        3125    47.780300     140.0000     137.0100     128.0800
        3126    47.792600     113.0000     137.6300     128.0600
        3127    47.804800     124.0000     138.3200     128.0500
        3128    47.817100     112.0000     139.0900     128.0300
        3129    47.829300     138.0000     139.9600     128.0100
        3130    47.841600     136.0000     140.9400     128.0000
        3131    47.853800     119.0000     142.0800     127.9800
        3132    47.866100     151.0000     143.4500     127.9600
        3133    47.878300     141.0000     145.1200     127.9500
        3134    47.890600     149.0000     147.2400     127.9300
        3135    47.902800     139.0000     149.9800     127.9100
        3136    47.915100     161.0000     153.5900     127.8900
        3137    47.927300     154.0000     158.3700     127.8800
        3138    47.939600     165.0000     164.7400     127.8600
        3139    47.951800     164.0000     173.1600     127.8400
        3140    47.964100     191.0000     184.1500     127.8300
        3141    47.976300     227.0000     198.0500     127.8100
        3142    47.988600     229.0000     214.7900     127.7900
        3143    48.000800     244.0000     233.5600     127.7700
        3144    48.013100     254.0000     252.4300     127.7600
        3145    48.025400     248.0000     268.3300     127.7400
        3146    48.037600     322.0000     277.6900     127.7200
        3147    48.049900     296.0000     278.0600     127.7000
        3148    48.062100     294.0000     269.8200     127.6900
        3149    48.074400     233.0000     256.3000     127.6700
        3150    48.086600     244.0000     242.0200     127.6500
        3151    48.098900     217.0000     230.5000     127.6300
        3152    48.111100     249.0000     223.4000     127.6100
        3153    48.123400     249.0000     220.7200     127.6000
        3154    48.135600     225.0000     221.2500     127.5800
        3155    48.147900     227.0000     223.0300     127.5600
        3156    48.160100     242.0000     223.7100     127.5400
        3157    48.172400     251.0000     221.2800     127.5200
        3158    48.184600     190.0000     214.9000     127.5100
        3159    48.196900     194.0000     205.3600     127.4900
        3160    48.209100     210.0000     194.4800     127.4700
        3161    48.221400     163.0000     184.0500     127.4500
        3162    48.233600     168.0000     175.2000     127.4300
        3163    48.245900     187.0000     168.2800     127.4100
        3164    48.258100     172.0000     163.1900     127.4000
        3165    48.270400     157.0000     159.6600     127.3800
        3166    48.282600     148.0000     157.4200     127.3600
        3167    48.294900     121.0000     156.2600     127.3400
        3168    48.307100     140.0000     156.0800     127.3200
        3169    48.319400     164.0000     156.8800     127.3000
        3170    48.331600     132.0000     158.7600     127.2800
        3171    48.343900     165.0000     161.9100     127.2600
        3172    48.356100     181.0000     166.6000     127.2400
        3173    48.368400     163.0000     173.1900     127.2300
        3174    48.380600     182.0000     182.0100     127.2100
        3175    48.392900     193.0000     193.2800     127.1900
        3176    48.405100     212.0000     206.8200     127.1700
        3177    48.417400     264.0000     221.8100     127.1500
        3178    48.429600     262.0000     236.4800     127.1300
        3179    48.441900     275.0000     248.1700     127.1100
        3180    48.454100     268.0000     253.9800     127.0900
        3181    48.466400     275.0000     252.2500     127.0700
        3182    48.478600     257.0000     243.8400     127.0500
        3183    48.490900     249.0000     231.8600     127.0300
        3184    48.503100     254.0000     219.9800     127.0100
        3185    48.515400     217.0000     210.7900     126.9900
        3186    48.527600     237.0000     205.3400     126.9700
        3187    48.539900     221.0000     203.4200     126.9500
        3188    48.552100     226.0000     203.9300     126.9300
        3189    48.564400     249.0000     205.2200     126.9100
        3190    48.576600     219.0000     205.3600     126.8900
        3191    48.588900     259.0000     202.7600     126.8700
        3192    48.601100     202.0000     197.1100     126.8500
        3193    48.613400     221.0000     188.6500     126.8300
        3194    48.625600     190.0000     179.1400     126.8100
        3195    48.637900     167.0000     170.0500     126.7900
        3196    48.650100     161.0000     162.2300     126.7700
        3197    48.662400     163.0000     155.9100     126.7500
        3198    48.674700     155.0000     151.0000     126.7300
        3199    48.686900     163.0000     147.2300     126.7100
        3200    48.699100     162.0000     144.3400     126.6900
        3201    48.711400     158.0000     142.1000     126.6700
        3202    48.723700     128.0000     140.3400     126.6500
        3203    48.735900     161.0000     138.9200     126.6300
        3204    48.748200     142.0000     137.7500     126.6100
        3205    48.760400     108.0000     136.7600     126.5900
        3206    48.772700     138.0000     135.9200     126.5700
        3207    48.784900     133.0000     135.2000     126.5500
        3208    48.797200     133.0000     134.5900     126.5300
        3209    48.809400     142.0000     134.0700     126.5100
        3210    48.821700     127.0000     133.6400     126.4800
        3211    48.833900     142.0000     133.2900     126.4600
        3212    48.846200     110.0000     132.9900     126.4400
        3213    48.858400     150.0000     132.7600     126.4200
        3214    48.870700     121.0000     132.5600     126.4000
        3215    48.882900     147.0000     132.3900     126.3800
        3216    48.895200     122.0000     132.2500     126.3600
        3217    48.907400     108.0000     132.1300     126.3400
        3218    48.919700     131.0000     132.0200     126.3100
        3219    48.931900     109.0000     131.9500     126.2900
        3220    48.944200     121.0000     131.9100     126.2700
        3221    48.956400     120.0000     131.9100     126.2500
        3222    48.968700     119.0000     131.9700     126.2300
        3223    48.980900     121.0000     132.1000     126.2100
        3224    48.993200     135.0000     132.3000     126.1800
        3225    49.005400     127.0000     132.5800     126.1600
        3226    49.017700     124.0000     132.9800     126.1400
        3227    49.029900     121.0000     133.5000     126.1200
        3228    49.042200     123.0000     134.1700     126.1000
        3229    49.054400     111.0000     134.9900     126.0800
        3230    49.066700     133.0000     135.9400     126.0500
        3231    49.078900     119.0000     136.9600     126.0300
        3232    49.091200     142.0000     137.9100     126.0100
        3233    49.103400     138.0000     138.6100     125.9900
        3234    49.115700     132.0000     138.8800     125.9600
        3235    49.127900     132.0000     138.6600     125.9400
        3236    49.140200     121.0000     138.1000     125.9200
        3237    49.152400     134.0000     137.4300     125.9000
        3238    49.164700     148.0000     136.8800     125.8700
        3239    49.176900     135.0000     136.5600     125.8500
        3240    49.189200     136.0000     136.5300     125.8300
        3241    49.201400     123.0000     136.7300     125.8100
        3242    49.213700     145.0000     137.0900     125.7800
        3243    49.225900     129.0000     137.4800     125.7600
        3244    49.238200     127.0000     137.7400     125.7400
        3245    49.250400     122.0000     137.7200     125.7200
        3246    49.262700     120.0000     137.3700     125.6900
        3247    49.274900     134.0000     136.7500     125.6700
        3248    49.287200     146.0000     135.9600     125.6500
        3249    49.299400     143.0000     135.1600     125.6200
        3250    49.311700     128.0000     134.4300     125.6000
        3251    49.324000     138.0000     133.8400     125.5800
        3252    49.336200     136.0000     133.3900     125.5500
        3253    49.348500     100.0000     133.0700     125.5300
        3254    49.360700     134.0000     132.8700     125.5100
        3255    49.373000     123.0000     132.7300     125.4800
        3256    49.385200     126.0000     132.6200     125.4600
        3257    49.397500     120.0000     132.5100     125.4400
        3258    49.409700     121.0000     132.3900     125.4100
        3259    49.422000     120.0000     132.2600     125.3900
        3260    49.434200      99.0000     132.1400     125.3700
        3261    49.446500     122.0000     132.0700     125.3400
        3262    49.458700     127.0000     132.0700     125.3200
        3263    49.471000     113.0000     132.1500     125.3000
        3264    49.483200     127.0000     132.3100     125.2700
        3265    49.495500     128.0000     132.5700     125.2500
        3266    49.507700     121.0000     132.9200     125.2200
        3267    49.520000     133.0000     133.3700     125.2000
        3268    49.532200     118.0000     133.9200     125.1800
        3269    49.544500     132.0000     134.5700     125.1500
        3270    49.556700     128.0000     135.3200     125.1300
        3271    49.569000     125.0000     136.1300     125.1000
        3272    49.581200     132.0000     137.0100     125.0800
        3273    49.593500     132.0000     137.9200     125.0600
        3274    49.605700     105.0000     138.8700     125.0300
        3275    49.618000     148.0000     139.8800     125.0100
        3276    49.630200     144.0000     141.0300     124.9800
        3277    49.642500     148.0000     142.4200     124.9600
        3278    49.654700     139.0000     144.1800     124.9300
        3279    49.667000     158.0000     146.4600     124.9100
        3280    49.679200     146.0000     149.3700     124.8900
        3281    49.691500     164.0000     152.9600     124.8600
        3282    49.703700     152.0000     157.2100     124.8400
        3283    49.716000     154.0000     161.9400     124.8100
        3284    49.728200     180.0000     166.8000     124.7900
        3285    49.740500     153.0000     171.2700     124.7600
        3286    49.752700     163.0000     174.6800     124.7400
        3287    49.765000     162.0000     176.4400     124.7100
        3288    49.777200     156.0000     176.2700     124.6900
        3289    49.789500     150.0000     174.4400     124.6600
        3290    49.801700     193.0000     171.6800     124.6400
        3291    49.814000     204.0000     168.8900     124.6100
        3292    49.826200     176.0000     166.8400     124.5900
        3293    49.838500     153.0000     165.9200     124.5600
        3294    49.850700     163.0000     166.1800     124.5400
        3295    49.863000     164.0000     167.3100     124.5100
        3296    49.875200     159.0000     168.7200     124.4900
        3297    49.887500     161.0000     169.6800     124.4600
        3298    49.899700     156.0000     169.4700     124.4400
        3299    49.912000     163.0000     167.6800     124.4100
        3300    49.924200     156.0000     164.3900     124.3800
        3301    49.936500     148.0000     160.1400     124.3600
        3302    49.948700     169.0000     155.6800     124.3300
        3303    49.961000     125.0000     151.6200     124.3100
        3304    49.973300     131.0000     148.3100     124.2800
        3305    49.985500     134.0000     145.8500     124.2600
        3306    49.997800     124.0000     144.1200     124.2300
        3307    50.010000     150.0000     142.9400     124.2000
        3308    50.022300     147.0000     142.0200     124.1800
        3309    50.034500     136.0000     141.1200     124.1500
        3310    50.046800     132.0000     140.0800     124.1300
        3311    50.059000     118.0000     138.8400     124.1000
        3312    50.071300     114.0000     137.5100     124.0700
        3313    50.083500     127.0000     136.2000     124.0500
        3314    50.095800     134.0000     135.0700     124.0200
        3315    50.108000     133.0000     134.1400     124.0000
        3316    50.120300     126.0000     133.4300     123.9700
        3317    50.132500     136.0000     132.9400     123.9400
        3318    50.144800     131.0000     132.6400     123.9200
        3319    50.157000     138.0000     132.5100     123.8900
        3320    50.169300     134.0000     132.5500     123.8600
        3321    50.181500     125.0000     132.7500     123.8400
        3322    50.193800     131.0000     133.1500     123.8100
        3323    50.206000     124.0000     133.7800     123.7900
        3324    50.218300     147.0000     134.7100     123.7600
        3325    50.230500     131.0000     136.0100     123.7300
        3326    50.242800     131.0000     137.8000     123.7100
        3327    50.255000     150.0000     140.2200     123.6800
        3328    50.267300     125.0000     143.4200     123.6500
        3329    50.279500     141.0000     147.5500     123.6300
        3330    50.291800     160.0000     152.6500     123.6000
        3331    50.304000     152.0000     158.6000     123.5700
        3332    50.316300     163.0000     164.9600     123.5400
        3333    50.328500     198.0000     170.9200     123.5200
        3334    50.340800     159.0000     175.3600     123.4900
        3335    50.353000     192.0000     177.2500     123.4600
        3336    50.365300     211.0000     176.1500     123.4400
        3337    50.377500     159.0000     172.5900     123.4100
        3338    50.389800     167.0000     167.8200     123.3800
        3339    50.402000     168.0000     163.1700     123.3600
        3340    50.414300     149.0000     159.6100     123.3300
        3341    50.426500     151.0000     157.5100     123.3000
        3342    50.438800     151.0000     156.8300     123.2700
        3343    50.451000     168.0000     157.1700     123.2500
        3344    50.463300     158.0000     157.9400     123.2200
        3345    50.475500     124.0000     158.4100     123.1900
        3346    50.487800     145.0000     157.9300     123.1600
        3347    50.500000     173.0000     156.2000     123.1400
        3348    50.512300     157.0000     153.3900     123.1100
        3349    50.524500     152.0000     150.0400     123.0800
        3350    50.536800     131.0000     146.7400     123.0500
        3351    50.549000     134.0000     143.9200     123.0300
        3352    50.561300     133.0000     141.7700     123.0000
        3353    50.573500     126.0000     140.3100     122.9700
        3354    50.585800     132.0000     139.4500     122.9400
        3355    50.598000     112.0000     139.1000     122.9200
        3356    50.610300     148.0000     139.1300     122.8900
        3357    50.622600     120.0000     139.4000     122.8600
        3358    50.634800     126.0000     139.7700     122.8300
        3359    50.647100     130.0000     140.1200     122.8000
        3360    50.659300     135.0000     140.4100     122.7800
        3361    50.671600     121.0000     140.7100     122.7500
        3362    50.683800     137.0000     141.2000     122.7200
        3363    50.696100     155.0000     142.1300     122.6900
        3364    50.708300     144.0000     143.7600     122.6600
        3365    50.720600     131.0000     146.3000     122.6400
        3366    50.732800     163.0000     149.8400     122.6100
        3367    50.745100     156.0000     154.3200     122.5800
        3368    50.757300     154.0000     159.4300     122.5500
        3369    50.769600     173.0000     164.5300     122.5200
        3370    50.781800     151.0000     168.6500     122.4900
        3371    50.794100     178.0000     170.7400     122.4700
        3372    50.806300     153.0000     170.1400     122.4400
        3373    50.818600     162.0000     167.1000     122.4100
        3374    50.830800     159.0000     162.6200     122.3800
        3375    50.843100     146.0000     158.0000     122.3500
        3376    50.855300     160.0000     154.1900     122.3200
        3377    50.867600     147.0000     151.6600     122.3000
        3378    50.879800     136.0000     150.4400     122.2700
        3379    50.892100     156.0000     150.2700     122.2400
        3380    50.904300     160.0000     150.7000     122.2100
        3381    50.916600     171.0000     151.1400     122.1800
        3382    50.928800     151.0000     150.9800     122.1500
        3383    50.941100     124.0000     149.7800     122.1200
        3384    50.953300     143.0000     147.5300     122.0900
        3385    50.965600     152.0000     144.5900     122.0700
        3386    50.977800     123.0000     141.4700     122.0400
        3387    50.990100     137.0000     138.6100     122.0100
        3388    51.002300     149.0000     136.2200     121.9800
        3389    51.014600     133.0000     134.3300     121.9500
        3390    51.026800     117.0000     132.8800     121.9200
        3391    51.039100     102.0000     131.7900     121.8900
        3392    51.051300     113.0000     130.9800     121.8600
        3393    51.063600     116.0000     130.3900     121.8300
        3394    51.075800     134.0000     129.9600     121.8100
        3395    51.088100     127.0000     129.6800     121.7800
        3396    51.100300     105.0000     129.5100     121.7500
        3397    51.112600     136.0000     129.4500     121.7200
        3398    51.124800     135.0000     129.4900     121.6900
        3399    51.137100     128.0000     129.6500     121.6600
        3400    51.149300     140.0000     129.9400     121.6300
        3401    51.161600     127.0000     130.3800     121.6000
        3402    51.173800     123.0000     131.0200     121.5700
        3403    51.186100     131.0000     131.9000     121.5400
        3404    51.198300     129.0000     133.1000     121.5100
        3405    51.210600     127.0000     134.7100     121.4800
        3406    51.222800     139.0000     136.8400     121.4600
        3407    51.235100     158.0000     139.5900     121.4300
        3408    51.247300     145.0000     143.0500     121.4000
        3409    51.259600     133.0000     147.2000     121.3700
        3410    51.271900     167.0000     151.8500     121.3400
        3411    51.284100     173.0000     156.5800     121.3100
        3412    51.296400     154.0000     160.6800     121.2800
        3413    51.308600     160.0000     163.3700     121.2500
        3414    51.320900     171.0000     164.0700     121.2200
        3415    51.333100     181.0000     162.7700     121.1900
        3416    51.345400     180.0000     160.1400     121.1600
        3417    51.357600     155.0000     157.1600     121.1300
        3418    51.369900     151.0000     154.7300     121.1000
        3419    51.382100     169.0000     153.3800     121.0700
        3420    51.394400     151.0000     153.3000     121.0400
        3421    51.406600     163.0000     154.4500     121.0100
        3422    51.418900     156.0000     156.6100     120.9800
        3423    51.431100     163.0000     159.4600     120.9500
        3424    51.443400     158.0000     162.6400     120.9200
        3425    51.455600     170.0000     165.9500     120.8900
        3426    51.467900     182.0000     169.4200     120.8600
        3427    51.480100     202.0000     173.3600     120.8300
        3428    51.492400     190.0000     178.1300     120.8000
        3429    51.504600     220.0000     183.7500     120.7700
        3430    51.516900     242.0000     189.6700     120.7400
        3431    51.529100     218.0000     194.6900     120.7100
        3432    51.541400     219.0000     197.3800     120.6800
        3433    51.553600     215.0000     196.7000     120.6500
        3434    51.565900     203.0000     192.7300     120.6200
        3435    51.578100     189.0000     186.7000     120.5900
        3436    51.590400     199.0000     180.2800     120.5600
        3437    51.602600     199.0000     174.8700     120.5300
        3438    51.614900     180.0000     171.2300     120.5000
        3439    51.627100     213.0000     169.4600     120.4700
        3440    51.639400     192.0000     169.3100     120.4400
        3441    51.651600     166.0000     170.0700     120.4100
        3442    51.663900     190.0000     170.8500     120.3800
        3443    51.676100     229.0000     170.6500     120.3500
        3444    51.688400     192.0000     168.8000     120.3200
        3445    51.700600     184.0000     165.1800     120.2900
        3446    51.712900     186.0000     160.2700     120.2600
        3447    51.725100     177.0000     154.9100     120.2300
        3448    51.737400     142.0000     149.8000     120.2000
        3449    51.749600     144.0000     145.3900     120.1700
        3450    51.761900     159.0000     141.8000     120.1400
        3451    51.774100     159.0000     138.9600     120.1100
        3452    51.786400     154.0000     136.6900     120.0800
        3453    51.798600     130.0000     134.8300     120.0500
        3454    51.810900     129.0000     133.2200     120.0200
        3455    51.823100     118.0000     131.7700     119.9900
        3456    51.835400     115.0000     130.4500     119.9600
        3457    51.847600     119.0000     129.2700     119.9300
        3458    51.859900     140.0000     128.2400     119.9000
        3459    51.872100     121.0000     127.3700     119.8700
        3460    51.884400     122.0000     126.6400     119.8400
        3461    51.896700     124.0000     126.0400     119.8100
        3462    51.908900     127.0000     125.5300     119.7800
        3463    51.921200     146.0000     125.1000     119.7500
        3464    51.933400     130.0000     124.7400     119.7200
        3465    51.945700     107.0000     124.4400     119.6900
        3466    51.957900     117.0000     124.1700     119.6600
        3467    51.970200     111.0000     123.9400     119.6300
        3468    51.982400     116.0000     123.7400     119.6000
        3469    51.994700     105.0000     123.5600     119.5700
        3470    52.006900     131.0000     123.4100     119.5400
        3471    52.019200     126.0000     123.2700     119.5100
        3472    52.031400     129.0000     123.1500     119.4800
        3473    52.043700     122.0000     123.0400     119.4500
        3474    52.055900     116.0000     122.9400     119.4200
        3475    52.068200     108.0000     122.8500     119.3900
        3476    52.080400     130.0000     122.7800     119.3500
        3477    52.092700     122.0000     122.7100     119.3200
        3478    52.104900     108.0000     122.6500     119.2900
        3479    52.117200     113.0000     122.6000     119.2600
        3480    52.129400     115.0000     122.5600     119.2300
        3481    52.141700     122.0000     122.5200     119.2000
        3482    52.153900     127.0000     122.4900     119.1700
        3483    52.166200     119.0000     122.4600     119.1400
        3484    52.178400     130.0000     122.4500     119.1100
        3485    52.190700     130.0000     122.4400     119.0800
        3486    52.202900     149.0000     122.4300     119.0500
        3487    52.215200     102.0000     122.4300     119.0200
        3488    52.227400     120.0000     122.4400     118.9900
        3489    52.239700     119.0000     122.4600     118.9600
        3490    52.251900     105.0000     122.4800     118.9300
        3491    52.264200     115.0000     122.5100     118.9000
        3492    52.276400     113.0000     122.5500     118.8700
        3493    52.288700     117.0000     122.6000     118.8400
        3494    52.300900     112.0000     122.6600     118.8100
        3495    52.313200     125.0000     122.7200     118.7800
        3496    52.325400     124.0000     122.8000     118.7500
        3497    52.337700     125.0000     122.8900     118.7200
        3498    52.349900     124.0000     123.0000     118.6900
        3499    52.362200     113.0000     123.1200     118.6600
        3500    52.374400     115.0000     123.2500     118.6200
        3501    52.386700     130.0000     123.4000     118.5900
        3502    52.398900      97.0000     123.5600     118.5600
        3503    52.411200     141.0000     123.7500     118.5300
        3504    52.423400     103.0000     123.9500     118.5000
        3505    52.435700     125.0000     124.1700     118.4700
        3506    52.447900     121.0000     124.4100     118.4400
        3507    52.460200     128.0000     124.6700     118.4100
        3508    52.472400     106.0000     124.9700     118.3800
        3509    52.484700     121.0000     125.3000     118.3500
        3510    52.496900     113.0000     125.6900     118.3200
        3511    52.509200     127.0000     126.1400     118.2900
        3512    52.521400     106.0000     126.6900     118.2600
        3513    52.533700     135.0000     127.3600     118.2300
        3514    52.546000     126.0000     128.1900     118.2000
        3515    52.558200     122.0000     129.2500     118.1700
        3516    52.570500     137.0000     130.6000     118.1400
        3517    52.582700     125.0000     132.3500     118.1100
        3518    52.595000     150.0000     134.6200     118.0800
        3519    52.607200     145.0000     137.5300     118.0500
        3520    52.619500     139.0000     141.1600     118.0200
        3521    52.631700     140.0000     145.4400     117.9900
        3522    52.644000     174.0000     150.1000     117.9600
        3523    52.656200     156.0000     154.5400     117.9300
        3524    52.668500     163.0000     157.9000     117.9000
        3525    52.680700     151.0000     159.4500     117.8700
        3526    52.693000     165.0000     159.0700     117.8400
        3527    52.705200     149.0000     157.4600     117.8100
        3528    52.717500     174.0000     155.6900     117.7800
        3529    52.729700     156.0000     154.6000     117.7500
        3530    52.742000     170.0000     154.6700     117.7200
        3531    52.754200     173.0000     156.0300     117.6900
        3532    52.766500     154.0000     158.6200     117.6600
        3533    52.778700     177.0000     162.3200     117.6300
        3534    52.791000     170.0000     166.9100     117.6000
        3535    52.803200     195.0000     172.1300     117.5700
        3536    52.815500     198.0000     177.7400     117.5400
        3537    52.827700     220.0000     183.7700     117.5100
        3538    52.840000     189.0000     190.7100     117.4800
        3539    52.852200     224.0000     199.5300     117.4500
        3540    52.864500     268.0000     211.3200     117.4200
        3541    52.876700     252.0000     227.1100     117.3900
        3542    52.889000     262.0000     247.6900     117.3600
        3543    52.901200     326.0000     273.4000     117.3300
        3544    52.913500     327.0000     303.9200     117.3000
        3545    52.925700     352.0000     337.7800     117.2700
        3546    52.938000     386.0000     372.0400     117.2400
        3547    52.950200     364.0000     402.2900     117.2100
        3548    52.962500     429.0000     423.5100     117.1800
        3549    52.974700     434.0000     431.6600     117.1500
        3550    52.987000     445.0000     425.6000     117.1200
        3551    52.999200     477.0000     407.9100     117.0900
        3552    53.011500     459.0000     383.8900     117.0600
        3553    53.023700     427.0000     359.4100     117.0300
        3554    53.036000     413.0000     339.0100     117.0000
        3555    53.048200     382.0000     325.1100     116.9700
        3556    53.060500     330.0000     318.0700     116.9400
        3557    53.072700     289.0000     316.5700     116.9100
        3558    53.085000     298.0000     318.0400     116.8800
        3559    53.097200     340.0000     319.1800     116.8600
        3560    53.109500     330.0000     316.7900     116.8300
        3561    53.121700     298.0000     308.7100     116.8000
        3562    53.134000     306.0000     294.5900     116.7700
        3563    53.146200     292.0000     275.9300     116.7400
        3564    53.158500     258.0000     255.2200     116.7100
        3565    53.170700     271.0000     234.9300     116.6800
        3566    53.183000     224.0000     216.7400     116.6500
        3567    53.195200     209.0000     201.5400     116.6200
        3568    53.207500     195.0000     189.0100     116.5900
        3569    53.219800     192.0000     178.9400     116.5600
        3570    53.232000     186.0000     170.8200     116.5300
        3571    53.244300     180.0000     164.1700     116.5000
        3572    53.256500     174.0000     158.6200     116.4800
        3573    53.268800     152.0000     154.0000     116.4500
        3574    53.281000     162.0000     150.1800     116.4200
        3575    53.293300     130.0000     147.1100     116.3900
        3576    53.305500     165.0000     144.7100     116.3600
        3577    53.317800     154.0000     142.9200     116.3300
        3578    53.330000     145.0000     141.6200     116.3000
        3579    53.342300     159.0000     140.7300     116.2700
        3580    53.354500     133.0000     140.1200     116.2500
        3581    53.366800     125.0000     139.7300     116.2200
        3582    53.379000     139.0000     139.4900     116.1900
        3583    53.391300     130.0000     139.4200     116.1600
        3584    53.403500     142.0000     139.5800     116.1300
        3585    53.415800     125.0000     140.0900     116.1000
        3586    53.428000     130.0000     141.0600     116.0700
        3587    53.440300     144.0000     142.6400     116.0500
        3588    53.452500     166.0000     145.0100     116.0200
        3589    53.464800     159.0000     148.3400     115.9900
        3590    53.477000     169.0000     152.8300     115.9600
        3591    53.489300     162.0000     158.7000     115.9300
        3592    53.501500     191.0000     166.0600     115.9000
        3593    53.513800     179.0000     174.8900     115.8800
        3594    53.526000     177.0000     184.8800     115.8500
        3595    53.538300     176.0000     195.3000     115.8200
        3596    53.550500     203.0000     205.0200     115.7900
        3597    53.562800     204.0000     212.6600     115.7600
        3598    53.575000     222.0000     217.0000     115.7400
        3599    53.587300     208.0000     217.5000     115.7100
        3600    53.599500     204.0000     214.5400     115.6800
        3601    53.611800     229.0000     209.1800     115.6500
        3602    53.624000     202.0000     202.7400     115.6300
        3603    53.636300     199.0000     196.4800     115.6000
        3604    53.648500     168.0000     191.3700     115.5700
        3605    53.660800     206.0000     187.9700     115.5400
        3606    53.673000     193.0000     186.3800     115.5200
        3607    53.685300     169.0000     186.2000     115.4900
        3608    53.697500     190.0000     186.6400     115.4600
        3609    53.709800     193.0000     186.7200     115.4300
        3610    53.722000     201.0000     185.5600     115.4100
        3611    53.734300     177.0000     182.6800     115.3800
        3612    53.746500     177.0000     178.1100     115.3500
        3613    53.758800     191.0000     172.2800     115.3200
        3614    53.771000     178.0000     165.8100     115.3000
        3615    53.783300     169.0000     159.3100     115.2700
        3616    53.795500     153.0000     153.2500     115.2400
        3617    53.807800     150.0000     147.9500     115.2200
        3618    53.820000     148.0000     143.5600     115.1900
        3619    53.832300     124.0000     140.0700     115.1600
        3620    53.844600     112.0000     137.3600     115.1400
        3621    53.856800     122.0000     135.2900     115.1100
        3622    53.869100     147.0000     133.6700     115.0800
        3623    53.881300     147.0000     132.3500     115.0600
        3624    53.893600     133.0000     131.2400     115.0300
        3625    53.905800     145.0000     130.3000     115.0000
        3626    53.918100     136.0000     129.4800     114.9800
        3627    53.930300     103.0000     128.7800     114.9500
        3628    53.942600     119.0000     128.1100     114.9200
        3629    53.954800     126.0000     127.4300     114.9000
        3630    53.967100     120.0000     126.6800     114.8700
        3631    53.979300     120.0000     125.8700     114.8500
        3632    53.991600     133.0000     125.0500     114.8200
        3633    54.003800     120.0000     124.3000     114.7900
        3634    54.016100     121.0000     123.6800     114.7700
        3635    54.028300     122.0000     123.2300     114.7400
        3636    54.040600     102.0000     122.9300     114.7200
        3637    54.052800     103.0000     122.7800     114.6900
        3638    54.065100     125.0000     122.7400     114.6700
        3639    54.077300     120.0000     122.7800     114.6400
        3640    54.089600     101.0000     122.8400     114.6200
        3641    54.101800     116.0000     122.8900     114.5900
        3642    54.114100     137.0000     122.8900     114.5600
        3643    54.126300     123.0000     122.8700     114.5400
        3644    54.138600     116.0000     122.8400     114.5100
        3645    54.150800     126.0000     122.8400     114.4900
        3646    54.163100     117.0000     122.9200     114.4600
        3647    54.175300     114.0000     123.0800     114.4400
        3648    54.187600     107.0000     123.3100     114.4100
        3649    54.199800     111.0000     123.6200     114.3900
        3650    54.212100     121.0000     123.9800     114.3700
        3651    54.224300     114.0000     124.3700     114.3400
        3652    54.236600      94.0000     124.7900     114.3200
        3653    54.248800     128.0000     125.2500     114.2900
        3654    54.261100     123.0000     125.7700     114.2700
        3655    54.273300     145.0000     126.4100     114.2400
        3656    54.285600     139.0000     127.2200     114.2200
        3657    54.297800     135.0000     128.2800     114.1900
        3658    54.310100     114.0000     129.6700     114.1700
        3659    54.322300     134.0000     131.4700     114.1500
        3660    54.334600     128.0000     133.8200     114.1200
        3661    54.346800     131.0000     136.8200     114.1000
        3662    54.359100     140.0000     140.6200     114.0700
        3663    54.371300     147.0000     145.3800     114.0500
        3664    54.383600     158.0000     151.2300     114.0300
        3665    54.395800     179.0000     158.2100     114.0000
        3666    54.408100     176.0000     166.2300     113.9800
        3667    54.420300     187.0000     174.9100     113.9600
        3668    54.432600     181.0000     183.4900     113.9300
        3669    54.444800     198.0000     190.7700     113.9100
        3670    54.457100     225.0000     195.3700     113.8900
        3671    54.469400     204.0000     196.2400     113.8700
        3672    54.481600     177.0000     193.3100     113.8400
        3673    54.493900     195.0000     187.6400     113.8200
        3674    54.506100     160.0000     180.9700     113.8000
        3675    54.518400     179.0000     174.9100     113.7700
        3676    54.530600     182.0000     170.5000     113.7500
        3677    54.542900     180.0000     168.1100     113.7300
        3678    54.555100     191.0000     167.6000     113.7100
        3679    54.567400     151.0000     168.5200     113.6800
        3680    54.579600     203.0000     170.1400     113.6600
        3681    54.591900     196.0000     171.6500     113.6400
        3682    54.604100     194.0000     172.2500     113.6200
        3683    54.616400     170.0000     171.3800     113.6000
        3684    54.628600     176.0000     168.9500     113.5700
        3685    54.640900     186.0000     165.3400     113.5500
        3686    54.653100     191.0000     161.1400     113.5300
        3687    54.665400     150.0000     156.8200     113.5100
        3688    54.677600     176.0000     152.6200     113.4900
        3689    54.689900     137.0000     148.6400     113.4700
        3690    54.702100     160.0000     144.9500     113.4500
        3691    54.714400     143.0000     141.6800     113.4300
        3692    54.726600     138.0000     138.9500     113.4000
        3693    54.738900     126.0000     136.8300     113.3800
        3694    54.751100     149.0000     135.3500     113.3600
        3695    54.763400     147.0000     134.5200     113.3400
        3696    54.775600     135.0000     134.2900     113.3200
        3697    54.787900     141.0000     134.6100     113.3000
        3698    54.800100     152.0000     135.2800     113.2800
        3699    54.812400     139.0000     136.1500     113.2600
        3700    54.824600     132.0000     136.9400     113.2400
        3701    54.836900     147.0000     137.4500     113.2200
        3702    54.849100     125.0000     137.6100     113.2000
        3703    54.861400     140.0000     137.5000     113.1800
        3704    54.873600     129.0000     137.2800     113.1600
        3705    54.885900     138.0000     137.0900     113.1400
        3706    54.898100     111.0000     136.9700     113.1200
        3707    54.910400     138.0000     136.8600     113.1000
        3708    54.922600     133.0000     136.6700     113.0800
        3709    54.934900     139.0000     136.3300     113.0600
        3710    54.947100     145.0000     135.8900     113.0400
        3711    54.959400     139.0000     135.4300     113.0300
        3712    54.971600     134.0000     135.1000     113.0100
        3713    54.983900     145.0000     135.0000     112.9900
        3714    54.996100     134.0000     135.2100     112.9700
        3715    55.008400     142.0000     135.7900     112.9500
        3716    55.020600     124.0000     136.8600     112.9300
        3717    55.032900     144.0000     138.4900     112.9100
        3718    55.045100     128.0000     140.8000     112.9000
        3719    55.057400     149.0000     143.8200     112.8800
        3720    55.069600     132.0000     147.5400     112.8600
        3721    55.081900     163.0000     151.8500     112.8400
        3722    55.094100     152.0000     156.4700     112.8200
        3723    55.106400     138.0000     160.8800     112.8100
        3724    55.118700     153.0000     164.3300     112.7900
        3725    55.130900     164.0000     166.0200     112.7700
        3726    55.143200     165.0000     165.4500     112.7600
        3727    55.155400     168.0000     162.7200     112.7400
        3728    55.167700     162.0000     158.5500     112.7200
        3729    55.179900     138.0000     153.9300     112.7000
        3730    55.192200     148.0000     149.7600     112.6900
        3731    55.204400     129.0000     146.6000     112.6700
        3732    55.216700     136.0000     144.6500     112.6500
        3733    55.228900     153.0000     143.8500     112.6400
        3734    55.241200     137.0000     143.9300     112.6200
        3735    55.253400     141.0000     144.4700     112.6100
        3736    55.265700     154.0000     144.9400     112.5900
        3737    55.277900     124.0000     144.8200     112.5700
        3738    55.290200     164.0000     143.7300     112.5600
        3739    55.302400     133.0000     141.6000     112.5400
        3740    55.314700     119.0000     138.6800     112.5300
        3741    55.326900     145.0000     135.4000     112.5100
        3742    55.339200     138.0000     132.1800     112.5000
        3743    55.351400     143.0000     129.3000     112.4800
        3744    55.363700     140.0000     126.8800     112.4700
        3745    55.375900     122.0000     124.9100     112.4500
        3746    55.388200     143.0000     123.3400     112.4400
        3747    55.400400     112.0000     122.0800     112.4200
        3748    55.412700     131.0000     121.0500     112.4100
        3749    55.424900     130.0000     120.2000     112.4000
        3750    55.437200     110.0000     119.4800     112.3800
        3751    55.449400     125.0000     118.8800     112.3700
        3752    55.461700     129.0000     118.3600     112.3500
        3753    55.473900      93.0000     117.9300     112.3400
        3754    55.486200     100.0000     117.5600     112.3300
        3755    55.498400     128.0000     117.2600     112.3100
        3756    55.510700     118.0000     117.0200     112.3000
        3757    55.522900     102.0000     116.8300     112.2900
        3758    55.535200     120.0000     116.6900     112.2700
        3759    55.547400     104.0000     116.5700     112.2600
        3760    55.559700     110.0000     116.4800     112.2500
        3761    55.571900     135.0000     116.4000     112.2400
        3762    55.584200     136.0000     116.3000     112.2200
        3763    55.596400     138.0000     116.1900     112.2100
        3764    55.608700     126.0000     116.0700     112.2000
        3765    55.620900      91.0000     115.9500     112.1900
        3766    55.633200     125.0000     115.8300     112.1800
        3767    55.645400     115.0000     115.7400     112.1600
        3768    55.657700     120.0000     115.6700     112.1500
        3769    55.669900     109.0000     115.6300     112.1400
        3770    55.682200     143.0000     115.6100     112.1300
        3771    55.694400     119.0000     115.6200     112.1200
        3772    55.706700     119.0000     115.6400     112.1100
        3773    55.718900      96.0000     115.6800     112.1000
        3774    55.731200     103.0000     115.7200     112.0900
        3775    55.743400     108.0000     115.7600     112.0800
        3776    55.755700     113.0000     115.8000     112.0700
        3777    55.768000     127.0000     115.8500     112.0600
        3778    55.780200     141.0000     115.9100     112.0500
        3779    55.792500     121.0000     115.9900     112.0400
        3780    55.804700     129.0000     116.0900     112.0300
        3781    55.817000     104.0000     116.2300     112.0200
        3782    55.829200     127.0000     116.3900     112.0100
        3783    55.841500     113.0000     116.6000     112.0000
        3784    55.853700      95.0000     116.8600     111.9900
        3785    55.866000     117.0000     117.1700     111.9800
        3786    55.878200     119.0000     117.5600     111.9700
        3787    55.890500     122.0000     118.0500     111.9700
        3788    55.902700     109.0000     118.6500     111.9600
        3789    55.915000     120.0000     119.4000     111.9500
        3790    55.927200     116.0000     120.3400     111.9400
        3791    55.939500     140.0000     121.5200     111.9300
        3792    55.951700     127.0000     122.9800     111.9300
        3793    55.964000     124.0000     124.7800     111.9200
        3794    55.976200     127.0000     126.9500     111.9100
        3795    55.988500     125.0000     129.4600     111.9100
        3796    56.000700     118.0000     132.2200     111.9000
        3797    56.013000     123.0000     135.0600     111.8900
        3798    56.025200     139.0000     137.6900     111.8800
        3799    56.037500     141.0000     139.8000     111.8800
        3800    56.049700     151.0000     141.2000     111.8700
        3801    56.062000     148.0000     141.8500     111.8700
        3802    56.074200     149.0000     141.9900     111.8600
        3803    56.086500     142.0000     142.0300     111.8500
        3804    56.098700     146.0000     142.4100     111.8500
        3805    56.111000     149.0000     143.4300     111.8400
        3806    56.123200     160.0000     145.2000     111.8400
        3807    56.135500     166.0000     147.5900     111.8300
        3808    56.147700     182.0000     150.2100     111.8300
        3809    56.160000     175.0000     152.5000     111.8200
        3810    56.172200     162.0000     153.8700     111.8200
        3811    56.184500     172.0000     153.9400     111.8200
        3812    56.196700     167.0000     152.6600     111.8100
        3813    56.209000     156.0000     150.3400     111.8100
        3814    56.221200     171.0000     147.4800     111.8000
        3815    56.233500     167.0000     144.6000     111.8000
        3816    56.245700     159.0000     142.0800     111.8000
        3817    56.258000     150.0000     140.1500     111.7900
        3818    56.270200     152.0000     138.8400     111.7900
        3819    56.282500     141.0000     138.0400     111.7900
        3820    56.294700     148.0000     137.5700     111.7900
        3821    56.307000     129.0000     137.1600     111.7800
        3822    56.319200     130.0000     136.5600     111.7800
        3823    56.331500     148.0000     135.6000     111.7800
        3824    56.343700     142.0000     134.2500     111.7800
        3825    56.356000     106.0000     132.6100     111.7800
        3826    56.368200     144.0000     130.8800     111.7800
        3827    56.380500     131.0000     129.2700     111.7700
        3828    56.392800     127.0000     127.9100     111.7700
        3829    56.405000     122.0000     126.8400     111.7700
        3830    56.417300     124.0000     126.0800     111.7700
        3831    56.429500     130.0000     125.5800     111.7700
        3832    56.441800     112.0000     125.3500     111.7700
        3833    56.454000     124.0000     125.3800     111.7700
        3834    56.466300     137.0000     125.6900     111.7700
        3835    56.478500     127.0000     126.3400     111.7700
        3836    56.490800     140.0000     127.3900     111.7700
        3837    56.503000     128.0000     128.9100     111.7700
        3838    56.515300     136.0000     130.9500     111.7800
        3839    56.527500     129.0000     133.5600     111.7800
        3840    56.539800     149.0000     136.7100     111.7800
        3841    56.552000     149.0000     140.2900     111.7800
        3842    56.564300     150.0000     144.0600     111.7800
        3843    56.576500     165.0000     147.7300     111.7800
        3844    56.588800     133.0000     150.9700     111.7900
        3845    56.601000     163.0000     153.6000     111.7900
        3846    56.613300     164.0000     155.5900     111.7900
        3847    56.625500     144.0000     156.9800     111.7900
        3848    56.637800     156.0000     157.8300     111.8000
        3849    56.650000     167.0000     158.1300     111.8000
        3850    56.662300     155.0000     157.8000     111.8000
        3851    56.674500     164.0000     156.8500     111.8100
        3852    56.686800     167.0000     155.4000     111.8100
        3853    56.699000     163.0000     153.7400     111.8200
        3854    56.711300     166.0000     152.1500     111.8200
        3855    56.723500     151.0000     150.8400     111.8300
        3856    56.735800     162.0000     149.8400     111.8300
        3857    56.748000     161.0000     149.1200     111.8400
        3858    56.760300     167.0000     148.5900     111.8400
        3859    56.772500     160.0000     148.2200     111.8500
        3860    56.784800     127.0000     147.9200     111.8500
        3861    56.797000     140.0000     147.5300     111.8600
        3862    56.809300     153.0000     146.8400     111.8600
        3863    56.821500     149.0000     145.6300     111.8700
        3864    56.833800     144.0000     143.7900     111.8800
        3865    56.846000     148.0000     141.4100     111.8800
        3866    56.858300     131.0000     138.7600     111.8900
        3867    56.870500     121.0000     136.1000     111.9000
        3868    56.882800     131.0000     133.6800     111.9100
        3869    56.895000     143.0000     131.6200     111.9100
        3870    56.907300     129.0000     129.9800     111.9200
        3871    56.919500     137.0000     128.7700     111.9300
        3872    56.931800     129.0000     127.9700     111.9400
        3873    56.944000     132.0000     127.5100     111.9500
        3874    56.956300     118.0000     127.2800     111.9600
        3875    56.968500     125.0000     127.1300     111.9700
        3876    56.980800     134.0000     126.9000     111.9800
        3877    56.993000     115.0000     126.4800     111.9900
        3878    57.005300     117.0000     125.8200     112.0000
        3879    57.017500     133.0000     124.9700     112.0100
        3880    57.029800     111.0000     124.0400     112.0200
        3881    57.042100     134.0000     123.1300     112.0300
        3882    57.054300     127.0000     122.3300     112.0400
        3883    57.066600     130.0000     121.6900     112.0500
        3884    57.078800     108.0000     121.2300     112.0600
        3885    57.091100     123.0000     120.9500     112.0700
        3886    57.103300     109.0000     120.8300     112.0800
        3887    57.115600     122.0000     120.8400     112.1000
        3888    57.127800     106.0000     120.9400     112.1100
        3889    57.140100     116.0000     121.0700     112.1200
        3890    57.152300     137.0000     121.1900     112.1300
        3891    57.164600     136.0000     121.2600     112.1500
        3892    57.176800     136.0000     121.2900     112.1600
        3893    57.189100     122.0000     121.2900     112.1700
        3894    57.201300     124.0000     121.3000     112.1900
        3895    57.213600     129.0000     121.3500     112.2000
        3896    57.225800     127.0000     121.4600     112.2200
        3897    57.238100     123.0000     121.6500     112.2300
        3898    57.250300     127.0000     121.9200     112.2500
        3899    57.262600     111.0000     122.2600     112.2600
        3900    57.274800     110.0000     122.6500     112.2800
        3901    57.287100     115.0000     123.0800     112.2900
        3902    57.299300     122.0000     123.5600     112.3100
        3903    57.311600     134.0000     124.0900     112.3200
        3904    57.323800     117.0000     124.7400     112.3400
        3905    57.336100     121.0000     125.5700     112.3600
        3906    57.348300     129.0000     126.6700     112.3700
        3907    57.360600     132.0000     128.1300     112.3900
        3908    57.372800     136.0000     130.0900     112.4100
        3909    57.385100     152.0000     132.6800     112.4300
        3910    57.397300     148.0000     136.0100     112.4500
        3911    57.409600     140.0000     140.1700     112.4600
        3912    57.421800     145.0000     145.1300     112.4800
        3913    57.434100     155.0000     150.6900     112.5000
        3914    57.446300     148.0000     156.3500     112.5200
        3915    57.458600     186.0000     161.3800     112.5400
        3916    57.470800     194.0000     164.8600     112.5600
        3917    57.483100     190.0000     166.0900     112.5800
        3918    57.495300     171.0000     164.8900     112.6000
        3919    57.507600     177.0000     161.7300     112.6200
        3920    57.519800     162.0000     157.6000     112.6400
        3921    57.532100     145.0000     153.5200     112.6600
        3922    57.544300     146.0000     150.2900     112.6800
        3923    57.556600     162.0000     148.3800     112.7000
        3924    57.568800     152.0000     147.9600     112.7300
        3925    57.581100     168.0000     149.0100     112.7500
        3926    57.593300     183.0000     151.3600     112.7700
        3927    57.605600     185.0000     154.6900     112.7900
        3928    57.617800     182.0000     158.5800     112.8200
        3929    57.630100     191.0000     162.4900     112.8400
        3930    57.642300     181.0000     165.9000     112.8600
        3931    57.654600     170.0000     168.3600     112.8900
        3932    57.666800     179.0000     169.5100     112.9100
        3933    57.679100     182.0000     169.0600     112.9400
        3934    57.691400     156.0000     166.8300     112.9600
        3935    57.703600     175.0000     162.9600     112.9900
        3936    57.715900     151.0000     157.9900     113.0100
        3937    57.728100     151.0000     152.7000     113.0400
        3938    57.740400     165.0000     147.8300     113.0600
        3939    57.752600     160.0000     143.8900     113.0900
        3940    57.764900     178.0000     141.1300     113.1200
        3941    57.777100     153.0000     139.5500     113.1400
        3942    57.789400     159.0000     139.0400     113.1700
        3943    57.801600     148.0000     139.3900     113.2000
        3944    57.813900     158.0000     140.2900     113.2200
        3945    57.826100     138.0000     141.3500     113.2500
        3946    57.838400     135.0000     142.1600     113.2800
        3947    57.850600     153.0000     142.4000     113.3100
        3948    57.862900     153.0000     141.9600     113.3400
        3949    57.875100     137.0000     140.9900     113.3700
        3950    57.887400     126.0000     139.7400     113.4000
        3951    57.899600     145.0000     138.4400     113.4300
        3952    57.911900     148.0000     137.1800     113.4600
        3953    57.924100     139.0000     135.9600     113.4900
        3954    57.936400     145.0000     134.7000     113.5200
        3955    57.948600     137.0000     133.3800     113.5500
        3956    57.960900     139.0000     132.0200     113.5800
        3957    57.973100     151.0000     130.7000     113.6100
        3958    57.985400     129.0000     129.4700     113.6400
        3959    57.997600     147.0000     128.4100     113.6800
        3960    58.009900     135.0000     127.5500     113.7100
        3961    58.022100     119.0000     126.9100     113.7400
        3962    58.034400     131.0000     126.4700     113.7700
        3963    58.046600     118.0000     126.2100     113.8100
        3964    58.058900     121.0000     126.0500     113.8400
        3965    58.071100     140.0000     125.9200     113.8800
        3966    58.083400     123.0000     125.7400     113.9100
        3967    58.095600     123.0000     125.4900     113.9400
        3968    58.107900     117.0000     125.1500     113.9800
        3969    58.120100     112.0000     124.7400     114.0100
        3970    58.132400     121.0000     124.3200     114.0500
        3971    58.144600     111.0000     123.9300     114.0900
        3972    58.156900     106.0000     123.6100     114.1200
        3973    58.169100     125.0000     123.3600     114.1600
        3974    58.181400     116.0000     123.1500     114.2000
        3975    58.193600     115.0000     122.9600     114.2300
        3976    58.205900     116.0000     122.7300     114.2700
        3977    58.218100     132.0000     122.4600     114.3100
        3978    58.230400     127.0000     122.1600     114.3500
        3979    58.242600     127.0000     121.8900     114.3900
        3980    58.254900     124.0000     121.7000     114.4300
        3981    58.267100     113.0000     121.6100     114.4700
        3982    58.279400     108.0000     121.6600     114.5100
        3983    58.291600     140.0000     121.8300     114.5400
        3984    58.303900      95.0000     122.1000     114.5900
        3985    58.316200     123.0000     122.4400     114.6300
        3986    58.328400     114.0000     122.7900     114.6700
        3987    58.340700     120.0000     123.1000     114.7100
        3988    58.352900     107.0000     123.2900     114.7500
        3989    58.365200     111.0000     123.3500     114.7900
        3990    58.377400     140.0000     123.2600     114.8300
        3991    58.389700     116.0000     123.0400     114.8800
        3992    58.401900     117.0000     122.7500     114.9200
        3993    58.414200     112.0000     122.4400     114.9600
        3994    58.426400     132.0000     122.1600     115.0100
        3995    58.438700     126.0000     121.9400     115.0500
        3996    58.450900     119.0000     121.8100     115.1000
        3997    58.463200     130.0000     121.7700     115.1400
        3998    58.475400     107.0000     121.8200     115.1900
        3999    58.487700     120.0000     121.9200     115.2300
        4000    58.499900     113.0000     122.0500     115.2800
        4001    58.512200     112.0000     122.1700     115.3200
        4002    58.524400     146.0000     122.2400     115.3700
        4003    58.536700     119.0000     122.2100     115.4200
        4004    58.548900     109.0000     122.0700     115.4700
        4005    58.561200     119.0000     121.8200     115.5100
        4006    58.573400     114.0000     121.5300     115.5600
        4007    58.585700     117.0000     121.2300     115.6100
        4008    58.597900     145.0000     120.9800     115.6600
        4009    58.610200     124.0000     120.7900     115.7100
        4010    58.622400     136.0000     120.6700     115.7600
        4011    58.634700     117.0000     120.6200     115.8100
        4012    58.646900     121.0000     120.6200     115.8600
        4013    58.659200     117.0000     120.6500     115.9100
        4014    58.671400     113.0000     120.6800     115.9600
        4015    58.683700     115.0000     120.7100     116.0100
        4016    58.695900     100.0000     120.6900     116.0600
        4017    58.708200     135.0000     120.6300     116.1100
        4018    58.720400     102.0000     120.5300     116.1700
        4019    58.732700     136.0000     120.4100     116.2200
        4020    58.744900     107.0000     120.3100     116.2700
        4021    58.757200     106.0000     120.2300     116.3200
        4022    58.769400     114.0000     120.1900     116.3800
        4023    58.781700     113.0000     120.1900     116.4300
        4024    58.793900      99.0000     120.2200     116.4900
        4025    58.806200     123.0000     120.2800     116.5400
        4026    58.818400     123.0000     120.3600     116.6000
        4027    58.830700     121.0000     120.4600     116.6500
        4028    58.842900     110.0000     120.5800     116.7100
        4029    58.855200     122.0000     120.7000     116.7700
        4030    58.867400     107.0000     120.8500     116.8200
        4031    58.879700     122.0000     121.0200     116.8800
        4032    58.891900     138.0000     121.2100     116.9400
        4033    58.904200     122.0000     121.4300     117.0000
        4034    58.916400     127.0000     121.6700     117.0600
        4035    58.928700     124.0000     121.9400     117.1100
        4036    58.940900     110.0000     122.2300     117.1700
        4037    58.953200     146.0000     122.5300     117.2300
        4038    58.965500     129.0000     122.8200     117.2900
        4039    58.977700     115.0000     123.1100     117.3500
        4040    58.990000     129.0000     123.3800     117.4100
        4041    59.002200     112.0000     123.6500     117.4800
        4042    59.014500     122.0000     123.9300     117.5400
        4043    59.026700      88.0000     124.2200     117.6000
        4044    59.039000     124.0000     124.5300     117.6600
        4045    59.051200     112.0000     124.8600     117.7200
        4046    59.063500     134.0000     125.1700     117.7900
        4047    59.075700     130.0000     125.4500     117.8500
        4048    59.088000     116.0000     125.6700     117.9200
        4049    59.100200     119.0000     125.8500     117.9800
        4050    59.112500     134.0000     125.9800     118.0400
        4051    59.124700     134.0000     126.1000     118.1100
        4052    59.137000     118.0000     126.2200     118.1800
        4053    59.149200     122.0000     126.3800     118.2400
        4054    59.161500     127.0000     126.6000     118.3100
        4055    59.173700     128.0000     126.8900     118.3800
        4056    59.186000     117.0000     127.2500     118.4400
        4057    59.198200     115.0000     127.6900     118.5100
        4058    59.210500     112.0000     128.1800     118.5800
        4059    59.222700     122.0000     128.7000     118.6500
        4060    59.235000     117.0000     129.2000     118.7200
        4061    59.247200     129.0000     129.6600     118.7900
        4062    59.259500     138.0000     130.0600     118.8500
        4063    59.271700     127.0000     130.4000     118.9300
        4064    59.284000     123.0000     130.7200     119.0000
        4065    59.296200     120.0000     131.0500     119.0700
        4066    59.308500     141.0000     131.4600     119.1400
        4067    59.320700     121.0000     131.9700     119.2100
        4068    59.333000     128.0000     132.6300     119.2800
        4069    59.345200     124.0000     133.4600     119.3600
        4070    59.357500     138.0000     134.5000     119.4300
        4071    59.369700     113.0000     135.7900     119.5000
        4072    59.382000     123.0000     137.3800     119.5800
        4073    59.394200     138.0000     139.3400     119.6500
        4074    59.406500     139.0000     141.7700     119.7200
        4075    59.418700     148.0000     144.8000     119.8000
        4076    59.431000     158.0000     148.6000     119.8800
        4077    59.443200     148.0000     153.3900     119.9500
        4078    59.455500     169.0000     159.3900     120.0300
        4079    59.467700     185.0000     166.8100     120.1100
        4080    59.480000     184.0000     175.7600     120.1800
        4081    59.492200     187.0000     186.1800     120.2600
        4082    59.504500     230.0000     197.7400     120.3400
        4083    59.516700     228.0000     209.8200     120.4200
        4084    59.529000     239.0000     221.6900     120.5000
        4085    59.541200     257.0000     232.6800     120.5800
        4086    59.553500     271.0000     242.4500     120.6600
        4087    59.565700     275.0000     250.9300     120.7400
        4088    59.578000     245.0000     258.0100     120.8200
        4089    59.590200     262.0000     263.2700     120.9000
        4090    59.602500     291.0000     265.9100     120.9800
        4091    59.614800     239.0000     265.1700     121.0600
        4092    59.627000     285.0000     260.9000     121.1500
        4093    59.639300     282.0000     253.8500     121.2300
        4094    59.651500     253.0000     245.4400     121.3100
        4095    59.663800     258.0000     237.1900     121.4000
        4096    59.676000     275.0000     230.1400     121.4800
        4097    59.688300     241.0000     224.7000     121.5700
        4098    59.700500     221.0000     220.7400     121.6500
        4099    59.712800     210.0000     217.9300     121.7400
        4100    59.725000     238.0000     215.8900     121.8300
        4101    59.737300     229.0000     214.2800     121.9100
        4102    59.749500     181.0000     212.6500     122.0000
        4103    59.761800     207.0000     210.3900     122.0900
        4104    59.774000     209.0000     206.9100     122.1800
        4105    59.786300     199.0000     201.8000     122.2700
        4106    59.798500     188.0000     195.1900     122.3600
        4107    59.810800     208.0000     187.3300     122.4400
        4108    59.823000     173.0000     179.0700     122.5300
        4109    59.835300     157.0000     171.1000     122.6200
        4110    59.847500     171.0000     163.9300     122.7100
        4111    59.859800     169.0000     157.7700     122.8100
        4112    59.872000     143.0000     152.6600     122.9000
        4113    59.884300     130.0000     148.4900     122.9900
        4114    59.896500     151.0000     145.1200     123.0800
        4115    59.908800     143.0000     142.4000     123.1800
        4116    59.921000     144.0000     140.2100     123.2700
        4117    59.933300     132.0000     138.4300     123.3700
        4118    59.945500     121.0000     136.9800     123.4600
        4119    59.957800     123.0000     135.7600     123.5600
        4120    59.970000     142.0000     134.7200     123.6500
        4121    59.982300     133.0000     133.7900     123.7500
        4122    59.994500     132.0000     132.9600     123.8500

# The following lines are used to test the character set of files sent by
# network email or other means. They are not part of the CIF data set.
# abcdefghijklmnopqrstuvwxyzABCDEFGHIJKLMNOPQRSTUVWXYZ0123456789
# !@#$%^&*()_+{}:"~<>?|\-=[];'`,./ 
