# Supplementary material for: Hydrogen-substituted β-tricalcium phosphate synthesized in organic media
Source: Acta Crystallogr B Struct Sci Cryst Eng Mater. 2016 Dec 1;72(Pt 6):875–84. doi: 10.1107/S2052520616015675 (PMC5134762; doi:10.1107/S2052520616015675)
Supplement: Supplementary file 41 [file b-72-00875-150812-02-betaTCPsup41.rtv]

###############################################################################
# Rietveld refinement results for sample 150812-02
# Created with Profex 3.10.0
# Export date: Juli 27, 2016 - 16:29
###############################################################################

data_150812-02
_pd_block_id 150812-02

loop_
    _pd_proc_point_id
    _pd_proc_2theta_corrected
    _pd_proc_intensity_total
    _pd_calc_intensity_total
    _pd_proc_intensity_bkg_calc
           1     9.500700     140.0000     131.3000     131.2400
           2     9.512900     157.0000     131.6000     131.5400
           3     9.525200     136.0000     131.8800     131.8200
           4     9.537400     132.0000     132.1600     132.0900
           5     9.549700     125.0000     132.4300     132.3600
           6     9.561900     135.0000     132.6900     132.6200
           7     9.574200     155.0000     132.9400     132.8700
           8     9.586400     136.0000     133.1900     133.1200
           9     9.598700     124.0000     133.4300     133.3600
          10     9.610900     138.0000     133.6600     133.5900
          11     9.623200     156.0000     133.8800     133.8100
          12     9.635400     131.0000     134.1000     134.0300
          13     9.647700     132.0000     134.3200     134.2400
          14     9.659900     142.0000     134.5200     134.4400
          15     9.672200     140.0000     134.7200     134.6400
          16     9.684400     128.0000     134.9100     134.8300
          17     9.696700     160.0000     135.1000     135.0200
          18     9.708900     136.0000     135.2800     135.2000
          19     9.721200     143.0000     135.4600     135.3800
          20     9.733400     154.0000     135.6300     135.5500
          21     9.745700     120.0000     135.8000     135.7100
          22     9.757900     139.0000     135.9600     135.8700
          23     9.770200     141.0000     136.1100     136.0300
          24     9.782500     129.0000     136.2600     136.1700
          25     9.794700     129.0000     136.4100     136.3200
          26     9.807000     142.0000     136.5500     136.4600
          27     9.819200     156.0000     136.6900     136.6000
          28     9.831500     135.0000     136.8200     136.7300
          29     9.843700     135.0000     136.9500     136.8600
          30     9.856000     135.0000     137.0800     136.9800
          31     9.868200     141.0000     137.2000     137.1000
          32     9.880500     147.0000     137.3200     137.2200
          33     9.892700     142.0000     137.4400     137.3300
          34     9.905000     118.0000     137.5500     137.4400
          35     9.917200     135.0000     137.6500     137.5500
          36     9.929500     126.0000     137.7600     137.6500
          37     9.941700     120.0000     137.8600     137.7500
          38     9.954000     114.0000     137.9600     137.8500
          39     9.966200     118.0000     138.0600     137.9400
          40     9.978500     136.0000     138.1500     138.0300
          41     9.990700     135.0000     138.2400     138.1200
          42    10.003000     133.0000     138.3300     138.2000
          43    10.015200     119.0000     138.4100     138.2800
          44    10.027500     130.0000     138.5000     138.3700
          45    10.039700     131.0000     138.5800     138.4400
          46    10.052000     149.0000     138.6600     138.5200
          47    10.064200     140.0000     138.7300     138.5900
          48    10.076500     160.0000     138.8100     138.6600
          49    10.088700     131.0000     138.8800     138.7300
          50    10.101000     138.0000     138.9500     138.8000
          51    10.113200     149.0000     139.0200     138.8600
          52    10.125500     129.0000     139.0900     138.9300
          53    10.137700     136.0000     139.1500     138.9900
          54    10.150000     160.0000     139.2200     139.0500
          55    10.162200     142.0000     139.2800     139.1100
          56    10.174500     149.0000     139.3400     139.1600
          57    10.186700     119.0000     139.4000     139.2200
          58    10.199000     140.0000     139.4600     139.2700
          59    10.211200     149.0000     139.5200     139.3200
          60    10.223500     156.0000     139.5700     139.3700
          61    10.235700     133.0000     139.6300     139.4200
          62    10.248000     125.0000     139.6900     139.4700
          63    10.260200     157.0000     139.7400     139.5200
          64    10.272500     139.0000     139.7900     139.5700
          65    10.284700     137.0000     139.8500     139.6100
          66    10.297000     147.0000     139.9000     139.6600
          67    10.309200     123.0000     139.9500     139.7000
          68    10.321500     144.0000     140.0000     139.7400
          69    10.333700     147.0000     140.0500     139.7800
          70    10.346000     137.0000     140.1100     139.8200
          71    10.358200     136.0000     140.1600     139.8600
          72    10.370500     139.0000     140.2100     139.9000
          73    10.382700     125.0000     140.2600     139.9400
          74    10.395000     140.0000     140.3100     139.9800
          75    10.407200     140.0000     140.3700     140.0200
          76    10.419500     135.0000     140.4200     140.0500
          77    10.431800     127.0000     140.4700     140.0900
          78    10.444000     118.0000     140.5300     140.1300
          79    10.456300     133.0000     140.5800     140.1600
          80    10.468500     132.0000     140.6400     140.2000
          81    10.480800     138.0000     140.7000     140.2300
          82    10.493000     147.0000     140.7600     140.2700
          83    10.505300     136.0000     140.8300     140.3000
          84    10.517500     148.0000     140.8900     140.3400
          85    10.529800     133.0000     140.9600     140.3700
          86    10.542000     133.0000     141.0400     140.4000
          87    10.554300     139.0000     141.1100     140.4400
          88    10.566500     134.0000     141.2000     140.4700
          89    10.578800     134.0000     141.2900     140.5000
          90    10.591000     130.0000     141.3800     140.5400
          91    10.603300     133.0000     141.4900     140.5700
          92    10.615500     162.0000     141.6000     140.6000
          93    10.627800     136.0000     141.7300     140.6400
          94    10.640000     165.0000     141.8700     140.6700
          95    10.652300     132.0000     142.0300     140.7000
          96    10.664500     141.0000     142.2100     140.7400
          97    10.676800     142.0000     142.4200     140.7700
          98    10.689000     133.0000     142.6600     140.8000
          99    10.701300     141.0000     142.9600     140.8400
         100    10.713500     138.0000     143.3100     140.8700
         101    10.725800     170.0000     143.7400     140.9000
         102    10.738000     143.0000     144.2700     140.9400
         103    10.750300     163.0000     144.9400     140.9700
         104    10.762500     146.0000     145.8100     141.0000
         105    10.774800     165.0000     146.9300     141.0400
         106    10.787000     164.0000     148.4100     141.0700
         107    10.799300     145.0000     149.6900     141.1100
         108    10.811500     140.0000     152.1300     141.1400
         109    10.823800     145.0000     155.4100     141.1800
         110    10.836000     185.0000     159.7500     141.2100
         111    10.848300     156.0000     165.4300     141.2500
         112    10.860500     182.0000     172.8200     141.2900
         113    10.872800     193.0000     182.5800     141.3200
         114    10.885000     199.0000     195.7700     141.3600
         115    10.897300     230.0000     213.6800     141.4000
         116    10.909500     243.0000     237.9700     141.4300
         117    10.921800     280.0000     270.3400     141.4700
         118    10.934000     320.0000     307.0500     141.5100
         119    10.946300     356.0000     330.6600     141.5500
         120    10.958500     340.0000     318.9600     141.5800
         121    10.970800     285.0000     282.8100     141.6200
         122    10.983000     257.0000     242.7000     141.6600
         123    10.995300     214.0000     204.3600     141.7000
         124    11.007500     190.0000     178.1600     141.7400
         125    11.019800     168.0000     164.2600     141.7800
         126    11.032000     166.0000     157.0000     141.8200
         127    11.044300     129.0000     152.8500     141.8600
         128    11.056500     171.0000     150.2700     141.9000
         129    11.068800     135.0000     148.5500     141.9500
         130    11.081100     145.0000     147.3500     141.9900
         131    11.093300     154.0000     146.4700     142.0300
         132    11.105600     127.0000     145.8200     142.0700
         133    11.117800     144.0000     145.3300     142.1200
         134    11.130100     138.0000     144.9500     142.1600
         135    11.142300     153.0000     144.6400     142.2000
         136    11.154600     153.0000     144.4100     142.2500
         137    11.166800     149.0000     144.2200     142.2900
         138    11.179100     131.0000     144.0600     142.3400
         139    11.191300     114.0000     143.9400     142.3800
         140    11.203600     153.0000     143.8500     142.4300
         141    11.215800     136.0000     143.7700     142.4700
         142    11.228100     138.0000     143.7100     142.5200
         143    11.240300     151.0000     143.6600     142.5700
         144    11.252600     120.0000     143.6300     142.6200
         145    11.264800     147.0000     143.6000     142.6600
         146    11.277100     136.0000     143.5900     142.7100
         147    11.289300     156.0000     143.5800     142.7600
         148    11.301600     173.0000     143.5800     142.8100
         149    11.313800     143.0000     143.5800     142.8600
         150    11.326100     146.0000     143.5900     142.9100
         151    11.338300     140.0000     143.6000     142.9600
         152    11.350600     142.0000     143.6100     143.0100
         153    11.362800     139.0000     143.6300     143.0600
         154    11.375100     139.0000     143.6600     143.1100
         155    11.387300     148.0000     143.6800     143.1600
         156    11.399600     139.0000     143.7100     143.2100
         157    11.411800     136.0000     143.7400     143.2600
         158    11.424100     131.0000     143.7700     143.3100
         159    11.436300     158.0000     143.8100     143.3600
         160    11.448600     153.0000     143.8400     143.4200
         161    11.460800     162.0000     143.8800     143.4700
         162    11.473100     147.0000     143.9200     143.5200
         163    11.485300     153.0000     143.9600     143.5800
         164    11.497600     154.0000     144.0000     143.6300
         165    11.509800     124.0000     144.0400     143.6800
         166    11.522100     158.0000     144.0800     143.7400
         167    11.534300     132.0000     144.1300     143.7900
         168    11.546600     152.0000     144.1700     143.8500
         169    11.558800     136.0000     144.2200     143.9000
         170    11.571100     129.0000     144.2600     143.9600
         171    11.583300     141.0000     144.3100     144.0100
         172    11.595600     145.0000     144.3600     144.0700
         173    11.607800     155.0000     144.4100     144.1300
         174    11.620100     107.0000     144.4600     144.1800
         175    11.632300     133.0000     144.5100     144.2400
         176    11.644600     171.0000     144.5600     144.3000
         177    11.656800     142.0000     144.6100     144.3500
         178    11.669100     158.0000     144.6600     144.4100
         179    11.681300     135.0000     144.7100     144.4700
         180    11.693600     144.0000     144.7700     144.5200
         181    11.705800     175.0000     144.8200     144.5800
         182    11.718100     139.0000     144.8700     144.6400
         183    11.730400     172.0000     144.9300     144.7000
         184    11.742600     144.0000     144.9800     144.7600
         185    11.754900     154.0000     145.0400     144.8100
         186    11.767100     143.0000     145.0900     144.8700
         187    11.779400     139.0000     145.1500     144.9300
         188    11.791600     164.0000     145.2000     144.9900
         189    11.803900     173.0000     145.2600     145.0500
         190    11.816100     151.0000     145.3100     145.1100
         191    11.828400     146.0000     145.3700     145.1700
         192    11.840600     135.0000     145.4300     145.2300
         193    11.852900     154.0000     145.4800     145.2800
         194    11.865100     148.0000     145.5400     145.3400
         195    11.877400     147.0000     145.6000     145.4000
         196    11.889600     154.0000     145.6600     145.4600
         197    11.901900     138.0000     145.7100     145.5200
         198    11.914100     154.0000     145.7700     145.5800
         199    11.926400     158.0000     145.8300     145.6400
         200    11.938600     171.0000     145.8900     145.7000
         201    11.950900     159.0000     145.9500     145.7600
         202    11.963100     157.0000     146.0100     145.8200
         203    11.975400     121.0000     146.0600     145.8800
         204    11.987600     157.0000     146.1200     145.9400
         205    11.999900     152.0000     146.1800     146.0000
         206    12.012100     137.0000     146.2400     146.0600
         207    12.024400     169.0000     146.3000     146.1200
         208    12.036600     153.0000     146.3600     146.1800
         209    12.048900     140.0000     146.4200     146.2400
         210    12.061100     162.0000     146.4800     146.3000
         211    12.073400     122.0000     146.5300     146.3600
         212    12.085600     153.0000     146.5900     146.4200
         213    12.097900     162.0000     146.6500     146.4700
         214    12.110100     141.0000     146.7100     146.5300
         215    12.122400     147.0000     146.7700     146.5900
         216    12.134600     143.0000     146.8300     146.6500
         217    12.146900     155.0000     146.8900     146.7100
         218    12.159100     139.0000     146.9500     146.7700
         219    12.171400     146.0000     147.0100     146.8300
         220    12.183600     141.0000     147.0700     146.8900
         221    12.195900     159.0000     147.1300     146.9500
         222    12.208100     161.0000     147.1800     147.0000
         223    12.220400     157.0000     147.2400     147.0600
         224    12.232600     144.0000     147.3000     147.1200
         225    12.244900     145.0000     147.3600     147.1800
         226    12.257100     178.0000     147.4200     147.2400
         227    12.269400     170.0000     147.4800     147.2900
         228    12.281600     138.0000     147.5400     147.3500
         229    12.293900     143.0000     147.5900     147.4100
         230    12.306100     145.0000     147.6500     147.4700
         231    12.318400     163.0000     147.7100     147.5200
         232    12.330600     148.0000     147.7700     147.5800
         233    12.342900     135.0000     147.8200     147.6400
         234    12.355200     138.0000     147.8800     147.6900
         235    12.367400     171.0000     147.9400     147.7500
         236    12.379700     155.0000     148.0000     147.8100
         237    12.391900     160.0000     148.0500     147.8600
         238    12.404200     138.0000     148.1100     147.9200
         239    12.416400     157.0000     148.1700     147.9700
         240    12.428700     146.0000     148.2200     148.0300
         241    12.440900     151.0000     148.2800     148.0800
         242    12.453200     154.0000     148.3400     148.1400
         243    12.465400     154.0000     148.3900     148.1900
         244    12.477700     142.0000     148.4500     148.2400
         245    12.489900     148.0000     148.5000     148.3000
         246    12.502200     156.0000     148.5600     148.3500
         247    12.514400     169.0000     148.6200     148.4000
         248    12.526700     158.0000     148.6700     148.4600
         249    12.538900     141.0000     148.7300     148.5100
         250    12.551200     150.0000     148.7800     148.5600
         251    12.563400     147.0000     148.8300     148.6100
         252    12.575700     155.0000     148.8900     148.6600
         253    12.587900     137.0000     148.9400     148.7200
         254    12.600200     140.0000     149.0000     148.7700
         255    12.612400     155.0000     149.0500     148.8200
         256    12.624700     151.0000     149.1000     148.8700
         257    12.636900     126.0000     149.1600     148.9200
         258    12.649200     153.0000     149.2100     148.9700
         259    12.661400     123.0000     149.2600     149.0200
         260    12.673700     135.0000     149.3100     149.0600
         261    12.685900     181.0000     149.3700     149.1100
         262    12.698200     159.0000     149.4200     149.1600
         263    12.710400     164.0000     149.4700     149.2100
         264    12.722700     167.0000     149.5200     149.2600
         265    12.734900     184.0000     149.5700     149.3000
         266    12.747200     156.0000     149.6300     149.3500
         267    12.759400     155.0000     149.6800     149.3900
         268    12.771700     163.0000     149.7300     149.4400
         269    12.783900     168.0000     149.7800     149.4800
         270    12.796200     138.0000     149.8300     149.5300
         271    12.808400     158.0000     149.8800     149.5700
         272    12.820700     158.0000     149.9300     149.6200
         273    12.832900     158.0000     149.9800     149.6600
         274    12.845200     153.0000     150.0300     149.7000
         275    12.857400     155.0000     150.0800     149.7500
         276    12.869700     156.0000     150.1300     149.7900
         277    12.881900     145.0000     150.1800     149.8300
         278    12.894200     144.0000     150.2300     149.8700
         279    12.906400     148.0000     150.2800     149.9100
         280    12.918700     143.0000     150.3300     149.9500
         281    12.930900     162.0000     150.3800     149.9900
         282    12.943200     172.0000     150.4300     150.0300
         283    12.955400     161.0000     150.4800     150.0700
         284    12.967700     163.0000     150.5300     150.1100
         285    12.979900     173.0000     150.5800     150.1500
         286    12.992200     139.0000     150.6300     150.1800
         287    13.004500     155.0000     150.6800     150.2200
         288    13.016700     148.0000     150.7300     150.2600
         289    13.029000     156.0000     150.7800     150.2900
         290    13.041200     138.0000     150.8300     150.3300
         291    13.053500     140.0000     150.8800     150.3600
         292    13.065700     150.0000     150.9300     150.4000
         293    13.078000     171.0000     150.9800     150.4300
         294    13.090200     157.0000     151.0400     150.4700
         295    13.102500     165.0000     151.0900     150.5000
         296    13.114700     152.0000     151.1500     150.5300
         297    13.127000     162.0000     151.2000     150.5600
         298    13.139200     176.0000     151.2600     150.5900
         299    13.151500     160.0000     151.3200     150.6200
         300    13.163700     146.0000     151.3800     150.6500
         301    13.176000     154.0000     151.4400     150.6800
         302    13.188200     157.0000     151.5000     150.7100
         303    13.200500     141.0000     151.5600     150.7400
         304    13.212700     153.0000     151.6300     150.7700
         305    13.225000     150.0000     151.7000     150.8000
         306    13.237200     156.0000     151.7700     150.8200
         307    13.249500     159.0000     151.8400     150.8500
         308    13.261700     145.0000     151.9200     150.8800
         309    13.274000     164.0000     152.0000     150.9000
         310    13.286200     165.0000     152.0900     150.9300
         311    13.298500     138.0000     152.1800     150.9500
         312    13.310700     153.0000     152.2800     150.9700
         313    13.323000     156.0000     152.3900     151.0000
         314    13.335200     168.0000     152.5000     151.0200
         315    13.347500     136.0000     152.6300     151.0400
         316    13.359700     137.0000     152.7600     151.0600
         317    13.372000     152.0000     152.9100     151.0800
         318    13.384200     166.0000     153.0800     151.1000
         319    13.396500     155.0000     153.2600     151.1200
         320    13.408700     137.0000     153.4700     151.1400
         321    13.421000     160.0000     153.7000     151.1600
         322    13.433200     167.0000     153.9700     151.1800
         323    13.445500     162.0000     154.2700     151.2000
         324    13.457700     158.0000     154.6300     151.2100
         325    13.470000     162.0000     155.0500     151.2300
         326    13.482200     151.0000     155.5500     151.2400
         327    13.494500     181.0000     156.1500     151.2600
         328    13.506700     151.0000     156.9000     151.2700
         329    13.519000     175.0000     157.8400     151.2900
         330    13.531200     170.0000     159.0300     151.3000
         331    13.543500     152.0000     160.5800     151.3100
         332    13.555700     176.0000     162.6400     151.3200
         333    13.568000     154.0000     165.4200     151.3300
         334    13.580200     184.0000     169.2600     151.3400
         335    13.592500     182.0000     174.6200     151.3500
         336    13.604700     178.0000     182.1100     151.3600
         337    13.617000     193.0000     192.5000     151.3700
         338    13.629300     223.0000     206.6600     151.3800
         339    13.641500     204.0000     225.7500     151.3900
         340    13.653800     244.0000     251.7500     151.4000
         341    13.666000     244.0000     287.5800     151.4000
         342    13.678300     330.0000     337.0400     151.4100
         343    13.690500     395.0000     404.0900     151.4100
         344    13.702800     442.0000     484.3400     151.4200
         345    13.715000     537.0000     548.9600     151.4200
         346    13.727300     567.0000     551.6500     151.4200
         347    13.739500     497.0000     494.1900     151.4300
         348    13.751800     430.0000     426.7500     151.4300
         349    13.764000     362.0000     356.2300     151.4300
         350    13.776300     335.0000     283.4700     151.4300
         351    13.788500     223.0000     230.6300     151.4300
         352    13.800800     203.0000     200.8600     151.4300
         353    13.813000     186.0000     184.7700     151.4300
         354    13.825300     181.0000     175.5000     151.4300
         355    13.837500     164.0000     169.7200     151.4200
         356    13.849800     170.0000     165.8600     151.4200
         357    13.862000     159.0000     163.1500     151.4200
         358    13.874300     150.0000     161.1700     151.4100
         359    13.886500     134.0000     159.6700     151.4100
         360    13.898800     149.0000     158.5000     151.4000
         361    13.911000     158.0000     157.5700     151.4000
         362    13.923300     171.0000     156.8500     151.3900
         363    13.935500     160.0000     156.2300     151.3800
         364    13.947800     156.0000     155.7200     151.3800
         365    13.960000     158.0000     155.2900     151.3700
         366    13.972300     150.0000     154.9200     151.3600
         367    13.984500     143.0000     154.6100     151.3500
         368    13.996800     159.0000     154.3400     151.3400
         369    14.009000     151.0000     154.1100     151.3300
         370    14.021300     164.0000     153.9100     151.3100
         371    14.033500     161.0000     153.7400     151.3000
         372    14.045800     135.0000     153.5900     151.2900
         373    14.058000     145.0000     153.4600     151.2800
         374    14.070300     176.0000     153.3500     151.2600
         375    14.082500     162.0000     153.2600     151.2500
         376    14.094800     169.0000     153.1900     151.2300
         377    14.107000     141.0000     153.1400     151.2200
         378    14.119300     172.0000     153.1200     151.2000
         379    14.131500     170.0000     153.1200     151.1800
         380    14.143800     141.0000     153.1700     151.1600
         381    14.156000     137.0000     153.2700     151.1500
         382    14.168300     135.0000     153.4500     151.1300
         383    14.180500     167.0000     153.7400     151.1100
         384    14.192800     145.0000     154.1700     151.0900
         385    14.205000     145.0000     154.8000     151.0700
         386    14.217300     166.0000     155.6800     151.0400
         387    14.229500     173.0000     156.9200     151.0200
         388    14.241800     159.0000     158.6500     151.0000
         389    14.254000     144.0000     161.0900     150.9800
         390    14.266300     151.0000     164.4900     150.9500
         391    14.278500     169.0000     168.9800     150.9300
         392    14.290800     144.0000     173.8000     150.9000
         393    14.303100     164.0000     176.6500     150.8800
         394    14.315300     189.0000     175.3600     150.8500
         395    14.327600     175.0000     171.5000     150.8200
         396    14.339800     178.0000     167.5100     150.7900
         397    14.352100     187.0000     163.1600     150.7700
         398    14.364300     157.0000     158.8800     150.7400
         399    14.376600     124.0000     155.8800     150.7100
         400    14.388800     152.0000     154.1600     150.6800
         401    14.401100     147.0000     153.2000     150.6500
         402    14.413300     154.0000     152.6100     150.6200
         403    14.425600     159.0000     152.2200     150.5900
         404    14.437800     149.0000     151.9500     150.5500
         405    14.450100     123.0000     151.7400     150.5200
         406    14.462300     146.0000     151.5800     150.4900
         407    14.474600     157.0000     151.4400     150.4500
         408    14.486800     149.0000     151.3300     150.4200
         409    14.499100     174.0000     151.2300     150.3800
         410    14.511300     166.0000     151.1300     150.3500
         411    14.523600     145.0000     151.0500     150.3100
         412    14.535800     151.0000     150.9800     150.2700
         413    14.548100     141.0000     150.9000     150.2400
         414    14.560300     136.0000     150.8400     150.2000
         415    14.572600     143.0000     150.7700     150.1600
         416    14.584800     136.0000     150.7100     150.1200
         417    14.597100     157.0000     150.6500     150.0800
         418    14.609300     146.0000     150.5900     150.0400
         419    14.621600     146.0000     150.5300     150.0000
         420    14.633800     160.0000     150.4700     149.9600
         421    14.646100     150.0000     150.4200     149.9100
         422    14.658300     163.0000     150.3600     149.8700
         423    14.670600     142.0000     150.3000     149.8300
         424    14.682800     149.0000     150.2500     149.7800
         425    14.695100     166.0000     150.2000     149.7400
         426    14.707300     155.0000     150.1400     149.7000
         427    14.719600     138.0000     150.0900     149.6500
         428    14.731800     160.0000     150.0300     149.6000
         429    14.744100     170.0000     149.9800     149.5600
         430    14.756300     153.0000     149.9200     149.5100
         431    14.768600     142.0000     149.8700     149.4600
         432    14.780800     137.0000     149.8100     149.4100
         433    14.793100     150.0000     149.7600     149.3700
         434    14.805300     128.0000     149.7100     149.3200
         435    14.817600     153.0000     149.6500     149.2700
         436    14.829800     140.0000     149.6000     149.2200
         437    14.842100     157.0000     149.5400     149.1700
         438    14.854300     132.0000     149.4800     149.1100
         439    14.866600     144.0000     149.4300     149.0600
         440    14.878800     129.0000     149.3700     149.0100
         441    14.891100     148.0000     149.3200     148.9600
         442    14.903300     152.0000     149.2600     148.9000
         443    14.915600     159.0000     149.2000     148.8500
         444    14.927900     141.0000     149.1400     148.7900
         445    14.940100     139.0000     149.0900     148.7400
         446    14.952400     138.0000     149.0300     148.6800
         447    14.964600     157.0000     148.9700     148.6300
         448    14.976900     134.0000     148.9100     148.5700
         449    14.989100     126.0000     148.8500     148.5100
         450    15.001400     148.0000     148.7900     148.4600
         451    15.013600     148.0000     148.7300     148.4000
         452    15.025900     147.0000     148.6700     148.3400
         453    15.038100     129.0000     148.6100     148.2800
         454    15.050400     139.0000     148.5500     148.2200
         455    15.062600     142.0000     148.4900     148.1600
         456    15.074900     142.0000     148.4300     148.1000
         457    15.087100     153.0000     148.3700     148.0400
         458    15.099400     139.0000     148.3000     147.9800
         459    15.111600     143.0000     148.2400     147.9200
         460    15.123900     136.0000     148.1800     147.8500
         461    15.136100     144.0000     148.1100     147.7900
         462    15.148400     132.0000     148.0500     147.7300
         463    15.160600     145.0000     147.9900     147.6600
         464    15.172900     147.0000     147.9200     147.6000
         465    15.185100     153.0000     147.8600     147.5300
         466    15.197400     130.0000     147.7900     147.4700
         467    15.209600     135.0000     147.7300     147.4000
         468    15.221900     142.0000     147.6600     147.3400
         469    15.234100     142.0000     147.5900     147.2700
         470    15.246400     158.0000     147.5300     147.2000
         471    15.258600     136.0000     147.4600     147.1300
         472    15.270900     148.0000     147.3900     147.0700
         473    15.283100     148.0000     147.3200     147.0000
         474    15.295400     137.0000     147.2600     146.9300
         475    15.307600     158.0000     147.1900     146.8600
         476    15.319900     133.0000     147.1200     146.7900
         477    15.332100     150.0000     147.0500     146.7200
         478    15.344400     152.0000     146.9800     146.6500
         479    15.356600     131.0000     146.9100     146.5800
         480    15.368900     128.0000     146.8400     146.5100
         481    15.381100     146.0000     146.7700     146.4300
         482    15.393400     145.0000     146.7000     146.3600
         483    15.405600     116.0000     146.6300     146.2900
         484    15.417900     155.0000     146.5600     146.2200
         485    15.430100     125.0000     146.4800     146.1400
         486    15.442400     134.0000     146.4100     146.0700
         487    15.454600     135.0000     146.3400     145.9900
         488    15.466900     158.0000     146.2700     145.9200
         489    15.479100     147.0000     146.1900     145.8400
         490    15.491400     147.0000     146.1200     145.7700
         491    15.503600     148.0000     146.0500     145.6900
         492    15.515900     154.0000     145.9700     145.6200
         493    15.528100     154.0000     145.9000     145.5400
         494    15.540400     142.0000     145.8200     145.4600
         495    15.552600     135.0000     145.7500     145.3800
         496    15.564900     131.0000     145.6700     145.3100
         497    15.577200     138.0000     145.6000     145.2300
         498    15.589400     125.0000     145.5200     145.1500
         499    15.601700     155.0000     145.4500     145.0700
         500    15.613900     172.0000     145.3700     144.9900
         501    15.626200     147.0000     145.2900     144.9100
         502    15.638400     153.0000     145.2200     144.8300
         503    15.650700     152.0000     145.1400     144.7500
         504    15.662900     149.0000     145.0600     144.6700
         505    15.675200     159.0000     144.9900     144.5900
         506    15.687400     141.0000     144.9100     144.5000
         507    15.699700     139.0000     144.8300     144.4200
         508    15.711900     134.0000     144.7500     144.3400
         509    15.724200     134.0000     144.6700     144.2600
         510    15.736400     148.0000     144.6000     144.1700
         511    15.748700     141.0000     144.5200     144.0900
         512    15.760900     157.0000     144.4400     144.0100
         513    15.773200     131.0000     144.3600     143.9200
         514    15.785400     129.0000     144.2800     143.8400
         515    15.797700     136.0000     144.2000     143.7500
         516    15.809900     150.0000     144.1200     143.6700
         517    15.822200     134.0000     144.0400     143.5800
         518    15.834400     149.0000     143.9600     143.4900
         519    15.846700     160.0000     143.8800     143.4100
         520    15.858900     135.0000     143.8000     143.3200
         521    15.871200     156.0000     143.7200     143.2300
         522    15.883400     148.0000     143.6400     143.1500
         523    15.895700     141.0000     143.5700     143.0600
         524    15.907900     141.0000     143.4900     142.9700
         525    15.920200     149.0000     143.4000     142.8800
         526    15.932400     130.0000     143.3200     142.8000
         527    15.944700     128.0000     143.2400     142.7100
         528    15.956900     122.0000     143.1600     142.6200
         529    15.969200     141.0000     143.0800     142.5300
         530    15.981400     135.0000     143.0000     142.4400
         531    15.993700     148.0000     142.9200     142.3500
         532    16.005900     145.0000     142.8400     142.2600
         533    16.018200     166.0000     142.7700     142.1700
         534    16.030400     162.0000     142.6900     142.0800
         535    16.042700     145.0000     142.6100     141.9900
         536    16.054900     128.0000     142.5300     141.8900
         537    16.067200     148.0000     142.4500     141.8000
         538    16.079400     132.0000     142.3700     141.7100
         539    16.091700     152.0000     142.2900     141.6200
         540    16.103900     139.0000     142.2100     141.5300
         541    16.116200     145.0000     142.1300     141.4300
         542    16.128400     133.0000     142.0500     141.3400
         543    16.140700     143.0000     141.9800     141.2500
         544    16.152900     139.0000     141.9000     141.1500
         545    16.165200     119.0000     141.8200     141.0600
         546    16.177400     136.0000     141.7500     140.9600
         547    16.189700     135.0000     141.6700     140.8700
         548    16.201900     156.0000     141.5900     140.7800
         549    16.214200     122.0000     141.5200     140.6800
         550    16.226500     159.0000     141.4500     140.5900
         551    16.238700     142.0000     141.3700     140.4900
         552    16.251000     126.0000     141.3000     140.3900
         553    16.263200     137.0000     141.2300     140.3000
         554    16.275500     132.0000     141.1600     140.2000
         555    16.287700     150.0000     141.0900     140.1100
         556    16.300000     146.0000     141.0200     140.0100
         557    16.312200     140.0000     140.9500     139.9100
         558    16.324500     130.0000     140.8800     139.8200
         559    16.336700     148.0000     140.8200     139.7200
         560    16.349000     141.0000     140.7500     139.6200
         561    16.361200     141.0000     140.6900     139.5200
         562    16.373500     145.0000     140.6300     139.4300
         563    16.385700     117.0000     140.5700     139.3300
         564    16.398000     147.0000     140.5100     139.2300
         565    16.410200     145.0000     140.4600     139.1300
         566    16.422500     132.0000     140.4000     139.0300
         567    16.434700     135.0000     140.3500     138.9300
         568    16.447000     127.0000     140.3000     138.8300
         569    16.459200     123.0000     140.2600     138.7400
         570    16.471500     143.0000     140.2200     138.6400
         571    16.483700     151.0000     140.1800     138.5400
         572    16.496000     124.0000     140.1400     138.4400
         573    16.508200     133.0000     140.1100     138.3400
         574    16.520500     157.0000     140.0800     138.2400
         575    16.532700     144.0000     140.0600     138.1400
         576    16.545000     139.0000     140.0400     138.0400
         577    16.557200     126.0000     140.0300     137.9300
         578    16.569500     148.0000     140.0300     137.8300
         579    16.581700     137.0000     140.0300     137.7300
         580    16.594000     148.0000     140.0300     137.6300
         581    16.606200     153.0000     140.0500     137.5300
         582    16.618500     151.0000     140.0700     137.4300
         583    16.630700     129.0000     140.1100     137.3300
         584    16.643000     131.0000     140.1500     137.2200
         585    16.655200     149.0000     140.2100     137.1200
         586    16.667500     135.0000     140.2800     137.0200
         587    16.679700     157.0000     140.3700     136.9200
         588    16.692000     144.0000     140.4800     136.8200
         589    16.704200     138.0000     140.6100     136.7100
         590    16.716500     125.0000     140.7600     136.6100
         591    16.728700     140.0000     140.9300     136.5100
         592    16.741000     145.0000     141.1400     136.4000
         593    16.753200     132.0000     141.3800     136.3000
         594    16.765500     136.0000     141.6700     136.2000
         595    16.777700     168.0000     142.0000     136.0900
         596    16.790000     130.0000     142.3900     135.9900
         597    16.802200     126.0000     142.8500     135.8900
         598    16.814500     141.0000     143.3900     135.7800
         599    16.826700     144.0000     144.0300     135.6800
         600    16.839000     143.0000     144.7900     135.5700
         601    16.851300     165.0000     145.7000     135.4700
         602    16.863500     156.0000     146.7900     135.3700
         603    16.875800     162.0000     148.1300     135.2600
         604    16.888000     168.0000     149.7800     135.1600
         605    16.900300     165.0000     151.8300     135.0500
         606    16.912500     153.0000     154.4300     134.9500
         607    16.924800     166.0000     157.7900     134.8400
         608    16.937000     192.0000     162.1800     134.7400
         609    16.949300     190.0000     168.0600     134.6300
         610    16.961500     211.0000     176.0700     134.5300
         611    16.973800     196.0000     187.2100     134.4200
         612    16.986000     205.0000     203.0300     134.3200
         613    16.998300     253.0000     225.8100     134.2100
         614    17.010500     268.0000     258.7600     134.1000
         615    17.022800     345.0000     306.0100     134.0000
         616    17.035000     380.0000     363.0300     133.8900
         617    17.047300     447.0000     457.5700     133.7900
         618    17.059500     659.0000     598.2700     133.6800
         619    17.071800     770.0000     813.7700     133.5800
         620    17.084000    1073.0000    1131.5100     133.4700
         621    17.096300    1480.0000    1527.0500     133.3600
         622    17.108500    1733.0000    1837.4700     133.2600
         623    17.120800    1757.0000    1807.0500     133.1500
         624    17.133000    1493.0000    1505.1600     133.0400
         625    17.145300    1263.0000    1275.6600     132.9400
         626    17.157500    1071.0000    1104.7800     132.8300
         627    17.169800     919.0000     830.8000     132.7300
         628    17.182000     595.0000     542.8100     132.6200
         629    17.194300     416.0000     363.5600     132.5100
         630    17.206500     297.0000     273.2500     132.4100
         631    17.218800     254.0000     226.7200     132.3000
         632    17.231000     218.0000     200.3300     132.1900
         633    17.243300     203.0000     183.9200     132.0800
         634    17.255500     196.0000     172.9500     131.9800
         635    17.267800     181.0000     165.1900     131.8700
         636    17.280000     169.0000     159.4800     131.7600
         637    17.292300     144.0000     155.1100     131.6600
         638    17.304500     160.0000     151.7000     131.5500
         639    17.316800     136.0000     148.9500     131.4400
         640    17.329000     173.0000     146.7100     131.3400
         641    17.341300     142.0000     144.8500     131.2300
         642    17.353500     149.0000     143.2900     131.1200
         643    17.365800     164.0000     141.9500     131.0100
         644    17.378000     172.0000     140.7900     130.9100
         645    17.390300     155.0000     139.7900     130.8000
         646    17.402500     151.0000     138.9000     130.6900
         647    17.414800     140.0000     138.1200     130.5800
         648    17.427000     139.0000     137.4200     130.4800
         649    17.439300     165.0000     136.7900     130.3700
         650    17.451500     146.0000     136.2200     130.2600
         651    17.463800     128.0000     135.7000     130.1500
         652    17.476000     134.0000     135.2200     130.0500
         653    17.488300     135.0000     134.7800     129.9400
         654    17.500600     145.0000     134.3700     129.8300
         655    17.512800     127.0000     134.0000     129.7300
         656    17.525100     144.0000     133.6400     129.6200
         657    17.537300     154.0000     133.3100     129.5100
         658    17.549600     128.0000     133.0000     129.4000
         659    17.561800     134.0000     132.7100     129.3000
         660    17.574100     153.0000     132.4400     129.1900
         661    17.586300     138.0000     132.1700     129.0800
         662    17.598600     129.0000     131.9200     128.9700
         663    17.610800     153.0000     131.6800     128.8700
         664    17.623100     138.0000     131.4600     128.7600
         665    17.635300     144.0000     131.2400     128.6500
         666    17.647600     141.0000     131.0200     128.5400
         667    17.659800     138.0000     130.8200     128.4400
         668    17.672100     145.0000     130.6100     128.3300
         669    17.684300     133.0000     130.4100     128.2200
         670    17.696600     131.0000     130.2200     128.1100
         671    17.708800     159.0000     130.0300     128.0100
         672    17.721100     151.0000     129.8500     127.9000
         673    17.733300     149.0000     129.6700     127.7900
         674    17.745600     137.0000     129.5000     127.6900
         675    17.757800     124.0000     129.3300     127.5800
         676    17.770100     141.0000     129.1600     127.4700
         677    17.782300     115.0000     129.0000     127.3600
         678    17.794600     131.0000     128.8400     127.2600
         679    17.806800     125.0000     128.6900     127.1500
         680    17.819100     135.0000     128.5300     127.0400
         681    17.831300     129.0000     128.3800     126.9400
         682    17.843600     131.0000     128.2300     126.8300
         683    17.855800     140.0000     128.0900     126.7200
         684    17.868100     135.0000     127.9400     126.6200
         685    17.880300     121.0000     127.8000     126.5100
         686    17.892600     128.0000     127.6600     126.4000
         687    17.904800     128.0000     127.5200     126.2900
         688    17.917100     114.0000     127.3900     126.1900
         689    17.929300     124.0000     127.2500     126.0800
         690    17.941600     135.0000     127.1200     125.9800
         691    17.953800     130.0000     126.9900     125.8700
         692    17.966100     153.0000     126.8600     125.7600
         693    17.978300     133.0000     126.7300     125.6600
         694    17.990600     147.0000     126.6000     125.5500
         695    18.002800     117.0000     126.4700     125.4400
         696    18.015100     109.0000     126.3500     125.3400
         697    18.027300     125.0000     126.2300     125.2300
         698    18.039600     146.0000     126.1000     125.1300
         699    18.051800     125.0000     125.9800     125.0200
         700    18.064100     137.0000     125.8600     124.9100
         701    18.076300     136.0000     125.7400     124.8100
         702    18.088600     142.0000     125.6200     124.7000
         703    18.100800     149.0000     125.5100     124.6000
         704    18.113100     117.0000     125.3900     124.4900
         705    18.125300     146.0000     125.2800     124.3800
         706    18.137600     131.0000     125.1600     124.2800
         707    18.149900     138.0000     125.0500     124.1700
         708    18.162100     107.0000     124.9400     124.0700
         709    18.174400     119.0000     124.8300     123.9600
         710    18.186600     131.0000     124.7200     123.8600
         711    18.198900     125.0000     124.6100     123.7500
         712    18.211100     138.0000     124.5100     123.6500
         713    18.223400     122.0000     124.4100     123.5400
         714    18.235600     137.0000     124.3100     123.4400
         715    18.247900     139.0000     124.2100     123.3300
         716    18.260100     118.0000     124.1100     123.2300
         717    18.272400     130.0000     124.0200     123.1200
         718    18.284600     147.0000     123.9400     123.0200
         719    18.296900     116.0000     123.8500     122.9200
         720    18.309100     128.0000     123.7700     122.8100
         721    18.321400     117.0000     123.7000     122.7100
         722    18.333600     115.0000     123.6400     122.6000
         723    18.345900     125.0000     123.5900     122.5000
         724    18.358100     145.0000     123.5600     122.4000
         725    18.370400     113.0000     123.5400     122.2900
         726    18.382600     129.0000     123.5500     122.1900
         727    18.394900     109.0000     123.5900     122.0900
         728    18.407100     153.0000     123.6800     121.9800
         729    18.419400     131.0000     123.8400     121.8800
         730    18.431600     111.0000     124.1000     121.7800
         731    18.443900     124.0000     124.5100     121.6700
         732    18.456100     124.0000     125.1200     121.5700
         733    18.468400     133.0000     126.0300     121.4700
         734    18.480600     145.0000     127.3700     121.3600
         735    18.492900     130.0000     129.3300     121.2600
         736    18.505100     140.0000     132.2200     121.1600
         737    18.517400     131.0000     136.5200     121.0600
         738    18.529600     146.0000     142.6400     120.9500
         739    18.541900     155.0000     150.2500     120.8500
         740    18.554100     123.0000     157.0400     120.7500
         741    18.566400     137.0000     158.9600     120.6500
         742    18.578600     140.0000     154.8700     120.5500
         743    18.590900     163.0000     149.4500     120.4400
         744    18.603100     136.0000     145.5900     120.3400
         745    18.615400     146.0000     141.2700     120.2400
         746    18.627600     123.0000     135.3500     120.1400
         747    18.639900     132.0000     129.8900     120.0400
         748    18.652100     120.0000     126.2800     119.9400
         749    18.664400     122.0000     124.1800     119.8400
         750    18.676600     123.0000     122.9200     119.7400
         751    18.688900     137.0000     122.1100     119.6400
         752    18.701100     152.0000     121.5500     119.5400
         753    18.713400      98.0000     121.1300     119.4300
         754    18.725600     116.0000     120.8000     119.3300
         755    18.737900     102.0000     120.5300     119.2300
         756    18.750100     130.0000     120.3000     119.1300
         757    18.762400     156.0000     120.0900     119.0300
         758    18.774600     117.0000     119.9100     118.9300
         759    18.786900     128.0000     119.7400     118.8400
         760    18.799200     132.0000     119.5800     118.7400
         761    18.811400     116.0000     119.4300     118.6400
         762    18.823700     113.0000     119.2900     118.5400
         763    18.835900     122.0000     119.1600     118.4400
         764    18.848200     122.0000     119.0300     118.3400
         765    18.860400     142.0000     118.9000     118.2400
         766    18.872700     105.0000     118.7800     118.1400
         767    18.884900     134.0000     118.6600     118.0400
         768    18.897200     128.0000     118.5400     117.9500
         769    18.909400     109.0000     118.4300     117.8500
         770    18.921700     140.0000     118.3200     117.7500
         771    18.933900     111.0000     118.2000     117.6500
         772    18.946200     145.0000     118.0900     117.5500
         773    18.958400     117.0000     117.9900     117.4600
         774    18.970700     117.0000     117.8800     117.3600
         775    18.982900     132.0000     117.7700     117.2600
         776    18.995200     113.0000     117.6700     117.1700
         777    19.007400     119.0000     117.5600     117.0700
         778    19.019700     115.0000     117.4600     116.9700
         779    19.031900     120.0000     117.3500     116.8800
         780    19.044200     124.0000     117.2500     116.7800
         781    19.056400     103.0000     117.1500     116.6800
         782    19.068700      88.0000     117.0500     116.5900
         783    19.080900     134.0000     116.9500     116.4900
         784    19.093200     136.0000     116.8500     116.3900
         785    19.105400     115.0000     116.7500     116.3000
         786    19.117700     130.0000     116.6500     116.2000
         787    19.129900     121.0000     116.5500     116.1100
         788    19.142200     130.0000     116.4500     116.0100
         789    19.154400     117.0000     116.3500     115.9200
         790    19.166700     119.0000     116.2600     115.8200
         791    19.178900     125.0000     116.1600     115.7300
         792    19.191200     110.0000     116.0600     115.6300
         793    19.203400     125.0000     115.9700     115.5400
         794    19.215700     127.0000     115.8700     115.4500
         795    19.227900     148.0000     115.7700     115.3500
         796    19.240200     129.0000     115.6800     115.2600
         797    19.252400     119.0000     115.5800     115.1600
         798    19.264700     125.0000     115.4900     115.0700
         799    19.276900     118.0000     115.3900     114.9800
         800    19.289200     120.0000     115.3000     114.8800
         801    19.301400     103.0000     115.2100     114.7900
         802    19.313700     102.0000     115.1100     114.7000
         803    19.325900     118.0000     115.0200     114.6100
         804    19.338200      91.0000     114.9300     114.5100
         805    19.350400     106.0000     114.8400     114.4200
         806    19.362700      98.0000     114.7400     114.3300
         807    19.374900     130.0000     114.6500     114.2400
         808    19.387200     106.0000     114.5600     114.1500
         809    19.399400     114.0000     114.4700     114.0500
         810    19.411700     125.0000     114.3800     113.9600
         811    19.424000     109.0000     114.2900     113.8700
         812    19.436200     103.0000     114.2000     113.7800
         813    19.448500     121.0000     114.1100     113.6900
         814    19.460700     117.0000     114.0200     113.6000
         815    19.473000     116.0000     113.9300     113.5100
         816    19.485200     123.0000     113.8400     113.4200
         817    19.497500     109.0000     113.7600     113.3300
         818    19.509700     116.0000     113.6700     113.2400
         819    19.522000     124.0000     113.5800     113.1500
         820    19.534200     118.0000     113.4900     113.0600
         821    19.546500     107.0000     113.4100     112.9700
         822    19.558700     107.0000     113.3200     112.8800
         823    19.571000     115.0000     113.2400     112.7900
         824    19.583200     133.0000     113.1500     112.7000
         825    19.595500     115.0000     113.0700     112.6100
         826    19.607700     106.0000     112.9800     112.5300
         827    19.620000     106.0000     112.9000     112.4400
         828    19.632200     127.0000     112.8100     112.3500
         829    19.644500     108.0000     112.7300     112.2600
         830    19.656700     106.0000     112.6500     112.1700
         831    19.669000     127.0000     112.5700     112.0900
         832    19.681200     123.0000     112.4900     112.0000
         833    19.693500     103.0000     112.4000     111.9100
         834    19.705700     115.0000     112.3200     111.8300
         835    19.718000     120.0000     112.2500     111.7400
         836    19.730200     112.0000     112.1700     111.6500
         837    19.742500     118.0000     112.0900     111.5700
         838    19.754700     115.0000     112.0100     111.4800
         839    19.767000     106.0000     111.9300     111.3900
         840    19.779200     119.0000     111.8600     111.3100
         841    19.791500     108.0000     111.7800     111.2200
         842    19.803700     136.0000     111.7100     111.1400
         843    19.816000     103.0000     111.6400     111.0500
         844    19.828200     131.0000     111.5600     110.9700
         845    19.840500      94.0000     111.4900     110.8800
         846    19.852700     110.0000     111.4200     110.8000
         847    19.865000      93.0000     111.3500     110.7100
         848    19.877200     114.0000     111.2900     110.6300
         849    19.889500     115.0000     111.2200     110.5400
         850    19.901700     108.0000     111.1600     110.4600
         851    19.914000     139.0000     111.1000     110.3800
         852    19.926200     157.0000     111.0400     110.2900
         853    19.938500     118.0000     110.9800     110.2100
         854    19.950700     104.0000     110.9300     110.1300
         855    19.963000     122.0000     110.8800     110.0400
         856    19.975200     112.0000     110.8300     109.9600
         857    19.987500     104.0000     110.7800     109.8800
         858    19.999700     118.0000     110.7500     109.8000
         859    20.012000     114.0000     110.7100     109.7200
         860    20.024200     113.0000     110.6800     109.6300
         861    20.036500     124.0000     110.6600     109.5500
         862    20.048700     105.0000     110.6500     109.4700
         863    20.061000     104.0000     110.6400     109.3900
         864    20.073300     135.0000     110.6500     109.3100
         865    20.085500     101.0000     110.6700     109.2300
         866    20.097800     106.0000     110.7100     109.1500
         867    20.110000     121.0000     110.7600     109.0700
         868    20.122300     111.0000     110.8400     108.9900
         869    20.134500     120.0000     110.9600     108.9100
         870    20.146800     100.0000     111.1100     108.8300
         871    20.159000     105.0000     111.3300     108.7500
         872    20.171300     102.0000     111.6100     108.6700
         873    20.183500     136.0000     111.9900     108.5900
         874    20.195800     122.0000     112.5000     108.5100
         875    20.208000     102.0000     113.2000     108.4300
         876    20.220300     116.0000     114.1600     108.3500
         877    20.232500     127.0000     115.4800     108.2700
         878    20.244800     113.0000     117.3200     108.1900
         879    20.257000     137.0000     119.9200     108.1200
         880    20.269300     128.0000     123.6400     108.0400
         881    20.281500     127.0000     129.0500     107.9600
         882    20.293800     149.0000     137.0400     107.8800
         883    20.306000     166.0000     148.9500     107.8000
         884    20.318300     198.0000     166.5100     107.7300
         885    20.330500     198.0000     190.6400     107.6500
         886    20.342800     261.0000     218.2900     107.5700
         887    20.355000     282.0000     239.0300     107.5000
         888    20.367300     289.0000     239.7900     107.4200
         889    20.379500     304.0000     222.7500     107.3500
         890    20.391800     207.0000     205.6200     107.2700
         891    20.404000     208.0000     194.9600     107.1900
         892    20.416300     212.0000     182.5600     107.1200
         893    20.428500     181.0000     163.6000     107.0400
         894    20.440800     159.0000     144.3400     106.9700
         895    20.453000     153.0000     130.7600     106.8900
         896    20.465300     147.0000     122.6800     106.8200
         897    20.477500     119.0000     117.9500     106.7400
         898    20.489800     121.0000     115.0500     106.6700
         899    20.502000     125.0000     113.1600     106.6000
         900    20.514300     106.0000     111.8400     106.5200
         901    20.526500     129.0000     110.8800     106.4500
         902    20.538800     109.0000     110.1500     106.3700
         903    20.551000     110.0000     109.5800     106.3000
         904    20.563300     119.0000     109.1200     106.2300
         905    20.575500     116.0000     108.7300     106.1600
         906    20.587800     113.0000     108.4100     106.0800
         907    20.600000     108.0000     108.1300     106.0100
         908    20.612300     109.0000     107.8900     105.9400
         909    20.624500     121.0000     107.6700     105.8700
         910    20.636800     113.0000     107.4700     105.7900
         911    20.649000     113.0000     107.3000     105.7200
         912    20.661300     109.0000     107.1400     105.6500
         913    20.673500     113.0000     106.9900     105.5800
         914    20.685800     106.0000     106.8500     105.5100
         915    20.698000     103.0000     106.7200     105.4400
         916    20.710300     106.0000     106.6000     105.3700
         917    20.722600     110.0000     106.4800     105.3000
         918    20.734800     122.0000     106.3700     105.2300
         919    20.747100     107.0000     106.2700     105.1600
         920    20.759300     107.0000     106.1700     105.0900
         921    20.771600     112.0000     106.0700     105.0200
         922    20.783800     136.0000     105.9800     104.9500
         923    20.796100     110.0000     105.8900     104.8800
         924    20.808300     104.0000     105.8000     104.8100
         925    20.820600     107.0000     105.7200     104.7400
         926    20.832800      96.0000     105.6400     104.6700
         927    20.845100     113.0000     105.5600     104.6000
         928    20.857300     124.0000     105.4800     104.5400
         929    20.869600     109.0000     105.4100     104.4700
         930    20.881800     101.0000     105.3300     104.4000
         931    20.894100     121.0000     105.2600     104.3300
         932    20.906300     113.0000     105.1900     104.2600
         933    20.918600     103.0000     105.1200     104.2000
         934    20.930800     108.0000     105.0500     104.1300
         935    20.943100     104.0000     104.9900     104.0600
         936    20.955300     103.0000     104.9200     104.0000
         937    20.967600     104.0000     104.8600     103.9300
         938    20.979800     133.0000     104.8000     103.8600
         939    20.992100     115.0000     104.7400     103.8000
         940    21.004300     110.0000     104.6800     103.7300
         941    21.016600     130.0000     104.6200     103.6700
         942    21.028800     117.0000     104.5700     103.6000
         943    21.041100     112.0000     104.5100     103.5400
         944    21.053300     102.0000     104.4600     103.4700
         945    21.065600     124.0000     104.4100     103.4100
         946    21.077800     111.0000     104.3600     103.3400
         947    21.090100      99.0000     104.3100     103.2800
         948    21.102300     107.0000     104.2600     103.2100
         949    21.114600     116.0000     104.2200     103.1500
         950    21.126800     113.0000     104.1700     103.0900
         951    21.139100     126.0000     104.1300     103.0200
         952    21.151300     100.0000     104.1000     102.9600
         953    21.163600     115.0000     104.0600     102.9000
         954    21.175800      87.0000     104.0300     102.8300
         955    21.188100      79.0000     104.0000     102.7700
         956    21.200300     108.0000     103.9700     102.7100
         957    21.212600      96.0000     103.9500     102.6500
         958    21.224800     127.0000     103.9300     102.5800
         959    21.237100     103.0000     103.9200     102.5200
         960    21.249300     116.0000     103.9100     102.4600
         961    21.261600     104.0000     103.9100     102.4000
         962    21.273800     120.0000     103.9100     102.3400
         963    21.286100     106.0000     103.9300     102.2700
         964    21.298300     118.0000     103.9500     102.2100
         965    21.310600     100.0000     103.9900     102.1500
         966    21.322800     119.0000     104.0500     102.0900
         967    21.335100      96.0000     104.1200     102.0300
         968    21.347400     107.0000     104.2300     101.9700
         969    21.359600      81.0000     104.3700     101.9100
         970    21.371900     110.0000     104.5600     101.8500
         971    21.384100     125.0000     104.8100     101.7900
         972    21.396400     117.0000     105.1500     101.7300
         973    21.408600      78.0000     105.6000     101.6700
         974    21.420900      98.0000     106.2300     101.6100
         975    21.433100     104.0000     107.0800     101.5600
         976    21.445400     100.0000     108.2700     101.5000
         977    21.457600     121.0000     109.9600     101.4400
         978    21.469900     122.0000     112.4300     101.3800
         979    21.482100     109.0000     116.1000     101.3200
         980    21.494400     133.0000     121.5900     101.2600
         981    21.506600     123.0000     129.5400     101.2100
         982    21.518900     137.0000     139.9800     101.1500
         983    21.531100     143.0000     151.0200     101.0900
         984    21.543400     194.0000     158.1000     101.0300
         985    21.555600     168.0000     156.9800     100.9800
         986    21.567900     176.0000     149.9700     100.9200
         987    21.580100     140.0000     143.6400     100.8600
         988    21.592400     135.0000     139.7700     100.8100
         989    21.604600     153.0000     135.2500     100.7500
         990    21.616900     132.0000     128.1400     100.7000
         991    21.629100     117.0000     120.4900     100.6400
         992    21.641400     106.0000     114.7800     100.5800
         993    21.653600     121.0000     111.3100     100.5300
         994    21.665900     122.0000     109.3500     100.4700
         995    21.678100     109.0000     108.2600     100.4200
         996    21.690400     107.0000     107.6900     100.3600
         997    21.702600     116.0000     107.4400     100.3100
         998    21.714900     122.0000     107.4200     100.2500
         999    21.727100     101.0000     107.5700     100.2000
        1000    21.739400     117.0000     107.8700     100.1500
        1001    21.751600     112.0000     108.3300     100.0900
        1002    21.763900     120.0000     108.9500     100.0400
        1003    21.776100     113.0000     109.7600      99.9800
        1004    21.788400     111.0000     110.8100      99.9300
        1005    21.800600     121.0000     112.1500      99.8800
        1006    21.812900     130.0000     113.8700      99.8200
        1007    21.825100     108.0000     116.0900      99.7700
        1008    21.837400     116.0000     119.0000      99.7200
        1009    21.849600     116.0000     122.8300      99.6700
        1010    21.861900     118.0000     127.9300      99.6100
        1011    21.874100     134.0000     134.1500      99.5600
        1012    21.886400     135.0000     143.1500      99.5100
        1013    21.898600     152.0000     155.5200      99.4600
        1014    21.910900     167.0000     173.0200      99.4100
        1015    21.923100     191.0000     198.7800      99.3600
        1016    21.935400     207.0000     237.8500      99.3000
        1017    21.947600     292.0000     297.5600      99.2500
        1018    21.959900     377.0000     386.1100      99.2000
        1019    21.972100     519.0000     505.2200      99.1500
        1020    21.984400     645.0000     633.7600      99.1000
        1021    21.996700     724.0000     716.0600      99.0500
        1022    22.008900     731.0000     698.2300      99.0000
        1023    22.021200     627.0000     610.6300      98.9500
        1024    22.033400     515.0000     537.8200      98.9000
        1025    22.045700     477.0000     500.6200      98.8500
        1026    22.057900     455.0000     456.8600      98.8000
        1027    22.070200     342.0000     377.8900      98.7500
        1028    22.082400     319.0000     288.2300      98.7000
        1029    22.094700     215.0000     220.5700      98.6500
        1030    22.106900     186.0000     179.1300      98.6100
        1031    22.119200     136.0000     154.9500      98.5600
        1032    22.131400     133.0000     140.3900      98.5100
        1033    22.143700     124.0000     131.1600      98.4600
        1034    22.155900     114.0000     125.0100      98.4100
        1035    22.168200     110.0000     120.7700      98.3700
        1036    22.180400     128.0000     117.7800      98.3200
        1037    22.192700      98.0000     115.6700      98.2700
        1038    22.204900     109.0000     114.2500      98.2200
        1039    22.217200     129.0000     113.4000      98.1800
        1040    22.229400     111.0000     113.0700      98.1300
        1041    22.241700     120.0000     113.2800      98.0800
        1042    22.253900     124.0000     114.1000      98.0400
        1043    22.266200      96.0000     115.6600      97.9900
        1044    22.278400     118.0000     118.2400      97.9400
        1045    22.290700     117.0000     122.3400      97.9000
        1046    22.302900     113.0000     128.8100      97.8500
        1047    22.315200     140.0000     138.9700      97.8000
        1048    22.327400     149.0000     154.5400      97.7600
        1049    22.339700     173.0000     176.8200      97.7100
        1050    22.351900     204.0000     204.2700      97.6700
        1051    22.364200     201.0000     228.9600      97.6200
        1052    22.376400     221.0000     237.5500      97.5800
        1053    22.388700     182.0000     225.1300      97.5300
        1054    22.400900     167.0000     205.7300      97.4900
        1055    22.413200     163.0000     193.3400      97.4400
        1056    22.425400     180.0000     185.6800      97.4000
        1057    22.437700     141.0000     173.3000      97.3600
        1058    22.449900     144.0000     154.3200      97.3100
        1059    22.462200     146.0000     135.8600      97.2700
        1060    22.474400     100.0000     122.9000      97.2200
        1061    22.486700      96.0000     115.0000      97.1800
        1062    22.498900     119.0000     110.2600      97.1400
        1063    22.511200      98.0000     107.2800      97.0900
        1064    22.523400     110.0000     105.3100      97.0500
        1065    22.535700     100.0000     103.9200      97.0100
        1066    22.547900     101.0000     102.9000      96.9700
        1067    22.560200      84.0000     102.1200      96.9200
        1068    22.572400     117.0000     101.5100      96.8800
        1069    22.584700      92.0000     101.0100      96.8400
        1070    22.596900      92.0000     100.5900      96.8000
        1071    22.609200      91.0000     100.2400      96.7600
        1072    22.621400      89.0000      99.9300      96.7100
        1073    22.633700      98.0000      99.6600      96.6700
        1074    22.646000      84.0000      99.4300      96.6300
        1075    22.658200     116.0000      99.2100      96.5900
        1076    22.670500     101.0000      99.0200      96.5500
        1077    22.682700     107.0000      98.8500      96.5100
        1078    22.695000      99.0000      98.6900      96.4700
        1079    22.707200      99.0000      98.5400      96.4300
        1080    22.719500      97.0000      98.4100      96.3900
        1081    22.731700     103.0000      98.2800      96.3500
        1082    22.744000      90.0000      98.1600      96.3100
        1083    22.756200      80.0000      98.0500      96.2700
        1084    22.768500     104.0000      97.9400      96.2300
        1085    22.780700      88.0000      97.8400      96.1900
        1086    22.793000     101.0000      97.7500      96.1500
        1087    22.805200     107.0000      97.6600      96.1100
        1088    22.817500     100.0000      97.5700      96.0700
        1089    22.829700      74.0000      97.4800      96.0300
        1090    22.842000     105.0000      97.4000      95.9900
        1091    22.854200      90.0000      97.3300      95.9500
        1092    22.866500     110.0000      97.2500      95.9100
        1093    22.878700     104.0000      97.1800      95.8700
        1094    22.891000      96.0000      97.1100      95.8400
        1095    22.903200      79.0000      97.0400      95.8000
        1096    22.915500      88.0000      96.9800      95.7600
        1097    22.927700      99.0000      96.9100      95.7200
        1098    22.940000     107.0000      96.8500      95.6800
        1099    22.952200     101.0000      96.7900      95.6500
        1100    22.964500     102.0000      96.7300      95.6100
        1101    22.976700      83.0000      96.6700      95.5700
        1102    22.989000      91.0000      96.6200      95.5300
        1103    23.001200     104.0000      96.5600      95.5000
        1104    23.013500     103.0000      96.5000      95.4600
        1105    23.025700      92.0000      96.4500      95.4200
        1106    23.038000      90.0000      96.4000      95.3900
        1107    23.050200      70.0000      96.3500      95.3500
        1108    23.062500      94.0000      96.2900      95.3100
        1109    23.074700     105.0000      96.2400      95.2800
        1110    23.087000      82.0000      96.2000      95.2400
        1111    23.099200      89.0000      96.1500      95.2100
        1112    23.111500      93.0000      96.1000      95.1700
        1113    23.123700     104.0000      96.0500      95.1400
        1114    23.136000      98.0000      96.0100      95.1000
        1115    23.148200      91.0000      95.9600      95.0600
        1116    23.160500      94.0000      95.9200      95.0300
        1117    23.172700      85.0000      95.8700      94.9900
        1118    23.185000     106.0000      95.8300      94.9600
        1119    23.197200      89.0000      95.7800      94.9200
        1120    23.209500     113.0000      95.7400      94.8900
        1121    23.221700     100.0000      95.7000      94.8600
        1122    23.234000     102.0000      95.6600      94.8200
        1123    23.246200      93.0000      95.6200      94.7900
        1124    23.258500      89.0000      95.5800      94.7500
        1125    23.270800      89.0000      95.5400      94.7200
        1126    23.283000      92.0000      95.5000      94.6900
        1127    23.295300      83.0000      95.4600      94.6500
        1128    23.307500      92.0000      95.4200      94.6200
        1129    23.319800     107.0000      95.3800      94.5800
        1130    23.332000     103.0000      95.3400      94.5500
        1131    23.344300      95.0000      95.3000      94.5200
        1132    23.356500     103.0000      95.2700      94.4900
        1133    23.368800      87.0000      95.2300      94.4500
        1134    23.381000      91.0000      95.1900      94.4200
        1135    23.393300      85.0000      95.1600      94.3900
        1136    23.405500      98.0000      95.1200      94.3500
        1137    23.417800      80.0000      95.0900      94.3200
        1138    23.430000      85.0000      95.0500      94.2900
        1139    23.442300      78.0000      95.0200      94.2600
        1140    23.454500      87.0000      94.9800      94.2300
        1141    23.466800      99.0000      94.9500      94.1900
        1142    23.479000      92.0000      94.9100      94.1600
        1143    23.491300      89.0000      94.8800      94.1300
        1144    23.503500     105.0000      94.8500      94.1000
        1145    23.515800     106.0000      94.8100      94.0700
        1146    23.528000      89.0000      94.7800      94.0400
        1147    23.540300      92.0000      94.7500      94.0100
        1148    23.552500      83.0000      94.7200      93.9700
        1149    23.564800      81.0000      94.6900      93.9400
        1150    23.577000     102.0000      94.6500      93.9100
        1151    23.589300      93.0000      94.6200      93.8800
        1152    23.601500      93.0000      94.5900      93.8500
        1153    23.613800      85.0000      94.5600      93.8200
        1154    23.626000      92.0000      94.5300      93.7900
        1155    23.638300      88.0000      94.5000      93.7600
        1156    23.650500     101.0000      94.4700      93.7300
        1157    23.662800      93.0000      94.4400      93.7000
        1158    23.675000     107.0000      94.4100      93.6700
        1159    23.687300      97.0000      94.3800      93.6400
        1160    23.699500     103.0000      94.3500      93.6100
        1161    23.711800      70.0000      94.3200      93.5800
        1162    23.724000      77.0000      94.3000      93.5500
        1163    23.736300      85.0000      94.2700      93.5200
        1164    23.748500      91.0000      94.2400      93.5000
        1165    23.760800      77.0000      94.2100      93.4700
        1166    23.773000     103.0000      94.1800      93.4400
        1167    23.785300      94.0000      94.1600      93.4100
        1168    23.797500      88.0000      94.1300      93.3800
        1169    23.809800     110.0000      94.1000      93.3500
        1170    23.822000     107.0000      94.0800      93.3200
        1171    23.834300      97.0000      94.0500      93.2900
        1172    23.846500     108.0000      94.0200      93.2700
        1173    23.858800     106.0000      94.0000      93.2400
        1174    23.871000      81.0000      93.9700      93.2100
        1175    23.883300      85.0000      93.9500      93.1800
        1176    23.895500      90.0000      93.9200      93.1500
        1177    23.907800     100.0000      93.9000      93.1300
        1178    23.920100     101.0000      93.8700      93.1000
        1179    23.932300     108.0000      93.8500      93.0700
        1180    23.944600     102.0000      93.8200      93.0500
        1181    23.956800      89.0000      93.8000      93.0200
        1182    23.969100      99.0000      93.7800      92.9900
        1183    23.981300      96.0000      93.7500      92.9600
        1184    23.993600      98.0000      93.7300      92.9400
        1185    24.005800      98.0000      93.7100      92.9100
        1186    24.018100      84.0000      93.6800      92.8800
        1187    24.030300      96.0000      93.6600      92.8600
        1188    24.042600      93.0000      93.6400      92.8300
        1189    24.054800      91.0000      93.6200      92.8000
        1190    24.067100      91.0000      93.5900      92.7800
        1191    24.079300      92.0000      93.5700      92.7500
        1192    24.091600     107.0000      93.5500      92.7300
        1193    24.103800      78.0000      93.5300      92.7000
        1194    24.116100      70.0000      93.5100      92.6700
        1195    24.128300      81.0000      93.4900      92.6500
        1196    24.140600      91.0000      93.4700      92.6200
        1197    24.152800      83.0000      93.4500      92.6000
        1198    24.165100      68.0000      93.4300      92.5700
        1199    24.177300      89.0000      93.4100      92.5500
        1200    24.189600      96.0000      93.3900      92.5200
        1201    24.201800      89.0000      93.3700      92.5000
        1202    24.214100      87.0000      93.3500      92.4700
        1203    24.226300      76.0000      93.3300      92.4500
        1204    24.238600      88.0000      93.3100      92.4200
        1205    24.250800      84.0000      93.3000      92.4000
        1206    24.263100      97.0000      93.2800      92.3700
        1207    24.275300      89.0000      93.2600      92.3500
        1208    24.287600      92.0000      93.2400      92.3200
        1209    24.299800      82.0000      93.2300      92.3000
        1210    24.312100      80.0000      93.2100      92.2700
        1211    24.324300      79.0000      93.1900      92.2500
        1212    24.336600      79.0000      93.1800      92.2300
        1213    24.348800      89.0000      93.1600      92.2000
        1214    24.361100      77.0000      93.1500      92.1800
        1215    24.373300      99.0000      93.1300      92.1500
        1216    24.385600      83.0000      93.1200      92.1300
        1217    24.397800      60.0000      93.1000      92.1100
        1218    24.410100      83.0000      93.0900      92.0800
        1219    24.422300      93.0000      93.0700      92.0600
        1220    24.434600      90.0000      93.0600      92.0400
        1221    24.446800      92.0000      93.0500      92.0100
        1222    24.459100      92.0000      93.0300      91.9900
        1223    24.471300      81.0000      93.0200      91.9700
        1224    24.483600      97.0000      93.0100      91.9400
        1225    24.495800     106.0000      93.0000      91.9200
        1226    24.508100      89.0000      92.9900      91.9000
        1227    24.520300     108.0000      92.9700      91.8700
        1228    24.532600      90.0000      92.9600      91.8500
        1229    24.544800      81.0000      92.9500      91.8300
        1230    24.557100      93.0000      92.9400      91.8100
        1231    24.569400     104.0000      92.9300      91.7800
        1232    24.581600      95.0000      92.9300      91.7600
        1233    24.593900      92.0000      92.9200      91.7400
        1234    24.606100      75.0000      92.9100      91.7200
        1235    24.618400     114.0000      92.9000      91.6900
        1236    24.630600      95.0000      92.8900      91.6700
        1237    24.642900      84.0000      92.8900      91.6500
        1238    24.655100     108.0000      92.8800      91.6300
        1239    24.667400      99.0000      92.8800      91.6100
        1240    24.679600      78.0000      92.8700      91.5900
        1241    24.691900     103.0000      92.8700      91.5600
        1242    24.704100      86.0000      92.8600      91.5400
        1243    24.716400      89.0000      92.8600      91.5200
        1244    24.728600      87.0000      92.8600      91.5000
        1245    24.740900      96.0000      92.8500      91.4800
        1246    24.753100      91.0000      92.8500      91.4600
        1247    24.765400      86.0000      92.8500      91.4400
        1248    24.777600      99.0000      92.8500      91.4100
        1249    24.789900      87.0000      92.8500      91.3900
        1250    24.802100      97.0000      92.8500      91.3700
        1251    24.814400      97.0000      92.8500      91.3500
        1252    24.826600     101.0000      92.8600      91.3300
        1253    24.838900      80.0000      92.8600      91.3100
        1254    24.851100      85.0000      92.8600      91.2900
        1255    24.863400      69.0000      92.8700      91.2700
        1256    24.875600     102.0000      92.8800      91.2500
        1257    24.887900      86.0000      92.8800      91.2300
        1258    24.900100      94.0000      92.8900      91.2100
        1259    24.912400      95.0000      92.9000      91.1900
        1260    24.924600      86.0000      92.9100      91.1700
        1261    24.936900      90.0000      92.9200      91.1500
        1262    24.949100      98.0000      92.9300      91.1300
        1263    24.961400      77.0000      92.9500      91.1100
        1264    24.973600      83.0000      92.9600      91.0900
        1265    24.985900      91.0000      92.9800      91.0700
        1266    24.998100     110.0000      93.0000      91.0500
        1267    25.010400     106.0000      93.0200      91.0300
        1268    25.022600     103.0000      93.0400      91.0100
        1269    25.034900      86.0000      93.0600      90.9900
        1270    25.047100      92.0000      93.0800      90.9700
        1271    25.059400      83.0000      93.1100      90.9500
        1272    25.071600      97.0000      93.1400      90.9300
        1273    25.083900      94.0000      93.1700      90.9100
        1274    25.096100      99.0000      93.2000      90.8900
        1275    25.108400      85.0000      93.2300      90.8700
        1276    25.120600      91.0000      93.2700      90.8500
        1277    25.132900     108.0000      93.3100      90.8300
        1278    25.145100      94.0000      93.3500      90.8100
        1279    25.157400      78.0000      93.3900      90.8000
        1280    25.169600     104.0000      93.4400      90.7800
        1281    25.181900      84.0000      93.4900      90.7600
        1282    25.194200     108.0000      93.5400      90.7400
        1283    25.206400      83.0000      93.6000      90.7200
        1284    25.218700      82.0000      93.6600      90.7000
        1285    25.230900      98.0000      93.7200      90.6800
        1286    25.243200      98.0000      93.7900      90.6600
        1287    25.255400      93.0000      93.8700      90.6500
        1288    25.267700     102.0000      93.9400      90.6300
        1289    25.279900      98.0000      94.0300      90.6100
        1290    25.292200      97.0000      94.1200      90.5900
        1291    25.304400      87.0000      94.2100      90.5700
        1292    25.316700     101.0000      94.3100      90.5500
        1293    25.328900     101.0000      94.4200      90.5400
        1294    25.341200      82.0000      94.5400      90.5200
        1295    25.353400      93.0000      94.6600      90.5000
        1296    25.365700      93.0000      94.7900      90.4800
        1297    25.377900      96.0000      94.9400      90.4600
        1298    25.390200     116.0000      95.0900      90.4500
        1299    25.402400      99.0000      95.2400      90.4300
        1300    25.414700      91.0000      95.4200      90.4100
        1301    25.426900      82.0000      95.6100      90.3900
        1302    25.439200      96.0000      95.8100      90.3800
        1303    25.451400      96.0000      96.0300      90.3600
        1304    25.463700     102.0000      96.2700      90.3400
        1305    25.475900      98.0000      96.5300      90.3200
        1306    25.488200      87.0000      96.8100      90.3100
        1307    25.500400      92.0000      97.1100      90.2900
        1308    25.512700      98.0000      97.4400      90.2700
        1309    25.524900     123.0000      97.8100      90.2500
        1310    25.537200     108.0000      98.2000      90.2400
        1311    25.549400      83.0000      98.6400      90.2200
        1312    25.561700     103.0000      99.1200      90.2000
        1313    25.573900     115.0000      99.6600      90.1800
        1314    25.586200     111.0000     100.2500      90.1700
        1315    25.598400      88.0000     100.9100      90.1500
        1316    25.610700     100.0000     101.6500      90.1300
        1317    25.622900     101.0000     102.4700      90.1200
        1318    25.635200     131.0000     103.4100      90.1000
        1319    25.647400      93.0000     104.4700      90.0800
        1320    25.659700     106.0000     105.6900      90.0700
        1321    25.671900     117.0000     107.0800      90.0500
        1322    25.684200     100.0000     108.7000      90.0300
        1323    25.696400      98.0000     110.6000      90.0200
        1324    25.708700     116.0000     112.8300      90.0000
        1325    25.720900     110.0000     115.5000      89.9800
        1326    25.733200     120.0000     118.7100      89.9700
        1327    25.745400     125.0000     122.6400      89.9500
        1328    25.757700     115.0000     127.4800      89.9300
        1329    25.769900     135.0000     133.5100      89.9200
        1330    25.782200     144.0000     141.1000      89.9000
        1331    25.794400     148.0000     150.6900      89.8800
        1332    25.806700     153.0000     162.8500      89.8700
        1333    25.818900     161.0000     178.2400      89.8500
        1334    25.831200     175.0000     197.8000      89.8400
        1335    25.843400     198.0000     223.0800      89.8200
        1336    25.855700     237.0000     257.0600      89.8000
        1337    25.868000     265.0000     305.4700      89.7900
        1338    25.880200     374.0000     378.1700      89.7700
        1339    25.892500     446.0000     490.1700      89.7600
        1340    25.904700     678.0000     660.5100      89.7400
        1341    25.917000     885.0000     906.4600      89.7200
        1342    25.929200    1218.0000    1225.2100      89.7100
        1343    25.941500    1528.0000    1560.9800      89.6900
        1344    25.953700    1841.0000    1789.1800      89.6800
        1345    25.966000    1730.0000    1788.8000      89.6600
        1346    25.978200    1575.0000    1591.5600      89.6400
        1347    25.990500    1320.0000    1373.4700      89.6300
        1348    26.002700    1200.0000    1250.9400      89.6100
        1349    26.015000    1100.0000    1192.2900      89.6000
        1350    26.027200    1086.0000    1097.1100      89.5800
        1351    26.039500     866.0000     913.4400      89.5700
        1352    26.051700     640.0000     689.0200      89.5500
        1353    26.064000     462.0000     497.9600      89.5300
        1354    26.076200     337.0000     366.3900      89.5200
        1355    26.088500     246.0000     283.2300      89.5000
        1356    26.100700     203.0000     231.1100      89.4900
        1357    26.113000     196.0000     197.5000      89.4700
        1358    26.125200     162.0000     174.9800      89.4600
        1359    26.137500     149.0000     159.2900      89.4400
        1360    26.149700     139.0000     148.0000      89.4300
        1361    26.162000     146.0000     139.6500      89.4100
        1362    26.174200     128.0000     133.3600      89.4000
        1363    26.186500     134.0000     128.5800      89.3800
        1364    26.198700     134.0000     124.9400      89.3700
        1365    26.211000     128.0000     122.2300      89.3500
        1366    26.223200     143.0000     120.2900      89.3400
        1367    26.235500     123.0000     119.0400      89.3200
        1368    26.247700     102.0000     118.4400      89.3100
        1369    26.260000     132.0000     118.5000      89.2900
        1370    26.272200     122.0000     119.2900      89.2800
        1371    26.284500     120.0000     121.0700      89.2600
        1372    26.296700     121.0000     124.3500      89.2500
        1373    26.309000     143.0000     130.0600      89.2300
        1374    26.321200     141.0000     139.6200      89.2200
        1375    26.333500     144.0000     154.8500      89.2000
        1376    26.345700     201.0000     177.3700      89.1900
        1377    26.358000     196.0000     206.6500      89.1700
        1378    26.370200     255.0000     236.5400      89.1600
        1379    26.382500     269.0000     254.0500      89.1400
        1380    26.394700     287.0000     248.4900      89.1300
        1381    26.407000     268.0000     226.7000      89.1100
        1382    26.419200     214.0000     207.2800      89.1000
        1383    26.431500     219.0000     198.8600      89.0800
        1384    26.443700     236.0000     195.8500      89.0700
        1385    26.456000     194.0000     187.9700      89.0500
        1386    26.468200     173.0000     171.0800      89.0400
        1387    26.480500     173.0000     151.1400      89.0200
        1388    26.492800     149.0000     135.3000      89.0100
        1389    26.505000     144.0000     125.2800      89.0000
        1390    26.517300     110.0000     119.6800      88.9800
        1391    26.529500     152.0000     116.9300      88.9700
        1392    26.541800     118.0000     116.0500      88.9500
        1393    26.554000     131.0000     116.5500      88.9400
        1394    26.566300     125.0000     118.2300      88.9200
        1395    26.578500     120.0000     121.0400      88.9100
        1396    26.590800     133.0000     125.0800      88.8900
        1397    26.603000     144.0000     130.6700      88.8800
        1398    26.615300     156.0000     138.5700      88.8700
        1399    26.627500     155.0000     150.3200      88.8500
        1400    26.639800     171.0000     168.6100      88.8400
        1401    26.652000     230.0000     197.4800      88.8200
        1402    26.664300     241.0000     242.1300      88.8100
        1403    26.676500     339.0000     307.2700      88.7900
        1404    26.688800     400.0000     390.9500      88.7800
        1405    26.701000     491.0000     479.2400      88.7700
        1406    26.713300     565.0000     533.0900      88.7500
        1407    26.725500     570.0000     520.0300      88.7400
        1408    26.737800     433.0000     457.5500      88.7200
        1409    26.750000     392.0000     399.8100      88.7100
        1410    26.762300     361.0000     374.3200      88.6900
        1411    26.774500     354.0000     366.9600      88.6800
        1412    26.786800     338.0000     347.5100      88.6700
        1413    26.799000     295.0000     300.9100      88.6500
        1414    26.811300     263.0000     242.0100      88.6400
        1415    26.823500     201.0000     192.7000      88.6200
        1416    26.835800     151.0000     159.7200      88.6100
        1417    26.848000     132.0000     139.3400      88.6000
        1418    26.860300     124.0000     126.7100      88.5800
        1419    26.872500     113.0000     118.5800      88.5700
        1420    26.884800     118.0000     113.1000      88.5500
        1421    26.897000     109.0000     109.2500      88.5400
        1422    26.909300     121.0000     106.4300      88.5200
        1423    26.921500      99.0000     104.3100      88.5100
        1424    26.933800     109.0000     102.6600      88.5000
        1425    26.946000     112.0000     101.3600      88.4800
        1426    26.958300     111.0000     100.3100      88.4700
        1427    26.970500      97.0000      99.4600      88.4500
        1428    26.982800     106.0000      98.7600      88.4400
        1429    26.995000      96.0000      98.1700      88.4300
        1430    27.007300     103.0000      97.6700      88.4100
        1431    27.019500     114.0000      97.2600      88.4000
        1432    27.031800      97.0000      96.9000      88.3800
        1433    27.044000     108.0000      96.6000      88.3700
        1434    27.056300     112.0000      96.3500      88.3600
        1435    27.068500     110.0000      96.1300      88.3400
        1436    27.080800      98.0000      95.9500      88.3300
        1437    27.093000     101.0000      95.8000      88.3200
        1438    27.105300     108.0000      95.6800      88.3000
        1439    27.117500     101.0000      95.5800      88.2900
        1440    27.129800      97.0000      95.5000      88.2700
        1441    27.142100     108.0000      95.4400      88.2600
        1442    27.154300      86.0000      95.4100      88.2500
        1443    27.166600     103.0000      95.3900      88.2300
        1444    27.178800      97.0000      95.3900      88.2200
        1445    27.191100     105.0000      95.4000      88.2000
        1446    27.203300     106.0000      95.4400      88.1900
        1447    27.215600      92.0000      95.4900      88.1800
        1448    27.227800      99.0000      95.5600      88.1600
        1449    27.240100     102.0000      95.6500      88.1500
        1450    27.252300     119.0000      95.7600      88.1300
        1451    27.264600     113.0000      95.8900      88.1200
        1452    27.276800      94.0000      96.0300      88.1100
        1453    27.289100     102.0000      96.2100      88.0900
        1454    27.301300      85.0000      96.4100      88.0800
        1455    27.313600      87.0000      96.6300      88.0700
        1456    27.325800     110.0000      96.8900      88.0500
        1457    27.338100      87.0000      97.1900      88.0400
        1458    27.350300     109.0000      97.5300      88.0200
        1459    27.362600      97.0000      97.9100      88.0100
        1460    27.374800     102.0000      98.3600      88.0000
        1461    27.387100     106.0000      98.8700      87.9800
        1462    27.399300     104.0000      99.4800      87.9700
        1463    27.411600     108.0000     100.1800      87.9500
        1464    27.423800     115.0000     101.0300      87.9400
        1465    27.436100     122.0000     102.0400      87.9300
        1466    27.448300      90.0000     103.2600      87.9100
        1467    27.460600     112.0000     104.7500      87.9000
        1468    27.472800     106.0000     106.5600      87.8900
        1469    27.485100     116.0000     108.7700      87.8700
        1470    27.497300     105.0000     111.4700      87.8600
        1471    27.509600     114.0000     114.8000      87.8400
        1472    27.521800     124.0000     119.0500      87.8300
        1473    27.534100     143.0000     124.8200      87.8200
        1474    27.546300     117.0000     133.1600      87.8000
        1475    27.558600     147.0000     145.7800      87.7900
        1476    27.570800     154.0000     165.0900      87.7700
        1477    27.583100     182.0000     193.8500      87.7600
        1478    27.595300     190.0000     233.7300      87.7500
        1479    27.607600     264.0000     281.9100      87.7300
        1480    27.619800     297.0000     326.6600      87.7200
        1481    27.632100     332.0000     349.2300      87.7100
        1482    27.644300     313.0000     339.1700      87.6900
        1483    27.656600     272.0000     309.2200      87.6800
        1484    27.668800     284.0000     282.7000      87.6600
        1485    27.681100     230.0000     270.4500      87.6500
        1486    27.693300     284.0000     266.1300      87.6400
        1487    27.705600     229.0000     256.4100      87.6200
        1488    27.717800     224.0000     234.7400      87.6100
        1489    27.730100     227.0000     207.0600      87.5900
        1490    27.742300     189.0000     183.0800      87.5800
        1491    27.754600     171.0000     167.2600      87.5700
        1492    27.766800     168.0000     159.0500      87.5500
        1493    27.779100     179.0000     156.4200      87.5400
        1494    27.791400     181.0000     157.8300      87.5200
        1495    27.803600     172.0000     162.4800      87.5100
        1496    27.815900     162.0000     170.1400      87.5000
        1497    27.828100     184.0000     180.9400      87.4800
        1498    27.840400     197.0000     195.2500      87.4700
        1499    27.852600     196.0000     213.6100      87.4500
        1500    27.864900     219.0000     236.6800      87.4400
        1501    27.877100     262.0000     265.5700      87.4300
        1502    27.889400     262.0000     302.5300      87.4100
        1503    27.901600     334.0000     352.4900      87.4000
        1504    27.913900     400.0000     424.8900      87.3800
        1505    27.926100     510.0000     535.8900      87.3700
        1506    27.938400     675.0000     709.7400      87.3600
        1507    27.950600     938.0000     978.0200      87.3400
        1508    27.962900    1338.0000    1370.7300      87.3300
        1509    27.975100    1995.0000    1887.0900      87.3100
        1510    27.987400    2524.0000    2440.1200      87.3000
        1511    27.999600    2774.0000    2823.4200      87.2900
        1512    28.011900    2895.0000    2823.1300      87.2700
        1513    28.024100    2482.0000    2476.1900      87.2600
        1514    28.036400    1927.0000    2086.9000      87.2400
        1515    28.048600    1831.0000    1872.2500      87.2300
        1516    28.060900    1740.0000    1821.1000      87.2200
        1517    28.073100    1640.0000    1768.9500      87.2000
        1518    28.085400    1522.0000    1567.8000      87.1900
        1519    28.097600    1148.0000    1227.4500      87.1700
        1520    28.109900     879.0000     881.4900      87.1600
        1521    28.122100     547.0000     622.0400      87.1400
        1522    28.134400     384.0000     453.8400      87.1300
        1523    28.146600     334.0000     348.9500      87.1200
        1524    28.158900     305.0000     282.3600      87.1000
        1525    28.171100     259.0000     238.4300      87.0900
        1526    28.183400     229.0000     208.1700      87.0700
        1527    28.195600     218.0000     186.5100      87.0600
        1528    28.207900     176.0000     170.4400      87.0400
        1529    28.220100     156.0000     158.1800      87.0300
        1530    28.232400     167.0000     148.6000      87.0200
        1531    28.244600     156.0000     140.9400      87.0000
        1532    28.256900     153.0000     134.7100      86.9900
        1533    28.269100     145.0000     129.5800      86.9700
        1534    28.281400     144.0000     125.2800      86.9600
        1535    28.293600     145.0000     121.6500      86.9400
        1536    28.305900     148.0000     118.5500      86.9300
        1537    28.318100     102.0000     115.8800      86.9200
        1538    28.330400     122.0000     113.5600      86.9000
        1539    28.342600     100.0000     111.5300      86.8900
        1540    28.354900     116.0000     109.7400      86.8700
        1541    28.367100     105.0000     108.1600      86.8600
        1542    28.379400     108.0000     106.7600      86.8400
        1543    28.391600     112.0000     105.5100      86.8300
        1544    28.403900     111.0000     104.3800      86.8100
        1545    28.416200     104.0000     103.3700      86.8000
        1546    28.428400     114.0000     102.4600      86.7800
        1547    28.440700      93.0000     101.6300      86.7700
        1548    28.452900     106.0000     100.8800      86.7600
        1549    28.465200     111.0000     100.2000      86.7400
        1550    28.477400     116.0000      99.5800      86.7300
        1551    28.489700     108.0000      99.0200      86.7100
        1552    28.501900     107.0000      98.5000      86.7000
        1553    28.514200     115.0000      98.0400      86.6800
        1554    28.526400     116.0000      97.6100      86.6700
        1555    28.538700     116.0000      97.2300      86.6500
        1556    28.550900      86.0000      96.8900      86.6400
        1557    28.563200     103.0000      96.5800      86.6200
        1558    28.575400      83.0000      96.3100      86.6100
        1559    28.587700      95.0000      96.0700      86.5900
        1560    28.599900      89.0000      95.8800      86.5800
        1561    28.612200      91.0000      95.7300      86.5600
        1562    28.624400     110.0000      95.6200      86.5500
        1563    28.636700      78.0000      95.5700      86.5300
        1564    28.648900      95.0000      95.5800      86.5200
        1565    28.661200     102.0000      95.6500      86.5000
        1566    28.673400     111.0000      95.8100      86.4900
        1567    28.685700      90.0000      96.0700      86.4700
        1568    28.697900     109.0000      96.4300      86.4600
        1569    28.710200      98.0000      96.9400      86.4400
        1570    28.722400      95.0000      97.6400      86.4300
        1571    28.734700      95.0000      98.6500      86.4100
        1572    28.746900     100.0000     100.1600      86.4000
        1573    28.759200      95.0000     102.5200      86.3800
        1574    28.771400     116.0000     106.2100      86.3700
        1575    28.783700     120.0000     111.8300      86.3500
        1576    28.795900     108.0000     119.9200      86.3400
        1577    28.808200     146.0000     130.4000      86.3200
        1578    28.820400     144.0000     141.6600      86.3100
        1579    28.832700     172.0000     150.1200      86.2900
        1580    28.844900     134.0000     151.9200      86.2800
        1581    28.857200     126.0000     146.9600      86.2600
        1582    28.869400     141.0000     139.9400      86.2500
        1583    28.881700     119.0000     135.6800      86.2300
        1584    28.893900     136.0000     135.2700      86.2200
        1585    28.906200     125.0000     136.4300      86.2000
        1586    28.918400     143.0000     135.8800      86.1900
        1587    28.930700     133.0000     131.7300      86.1700
        1588    28.942900     133.0000     124.6000      86.1600
        1589    28.955200     108.0000     116.6800      86.1400
        1590    28.967400     115.0000     110.1800      86.1300
        1591    28.979700     107.0000     106.0500      86.1100
        1592    28.991900     112.0000     103.8300      86.0900
        1593    29.004200     117.0000     102.4400      86.0800
        1594    29.016400      99.0000     100.8400      86.0600
        1595    29.028700     119.0000      98.7200      86.0500
        1596    29.040900     103.0000      96.5300      86.0300
        1597    29.053200      89.0000      94.7900      86.0200
        1598    29.065500     101.0000      93.5800      86.0000
        1599    29.077700      96.0000      92.7700      85.9900
        1600    29.090000      89.0000      92.2200      85.9700
        1601    29.102200      98.0000      91.8200      85.9500
        1602    29.114500     103.0000      91.5300      85.9400
        1603    29.126700     105.0000      91.3000      85.9200
        1604    29.139000      99.0000      91.1200      85.9100
        1605    29.151200      98.0000      90.9800      85.8900
        1606    29.163500     121.0000      90.8600      85.8800
        1607    29.175700      86.0000      90.7600      85.8600
        1608    29.188000      86.0000      90.6800      85.8400
        1609    29.200200      93.0000      90.6200      85.8300
        1610    29.212500      86.0000      90.5600      85.8100
        1611    29.224700      93.0000      90.5200      85.8000
        1612    29.237000      87.0000      90.4900      85.7800
        1613    29.249200     102.0000      90.4600      85.7600
        1614    29.261500     106.0000      90.4400      85.7500
        1615    29.273700      83.0000      90.4400      85.7300
        1616    29.286000      91.0000      90.4400      85.7200
        1617    29.298200      78.0000      90.4400      85.7000
        1618    29.310500      79.0000      90.4600      85.6800
        1619    29.322700     100.0000      90.4800      85.6700
        1620    29.335000      97.0000      90.5100      85.6500
        1621    29.347200     106.0000      90.5500      85.6400
        1622    29.359500     105.0000      90.5900      85.6200
        1623    29.371700      92.0000      90.6500      85.6000
        1624    29.384000     105.0000      90.7100      85.5900
        1625    29.396200      90.0000      90.7900      85.5700
        1626    29.408500      95.0000      90.8800      85.5600
        1627    29.420700      87.0000      90.9800      85.5400
        1628    29.433000      72.0000      91.0900      85.5200
        1629    29.445200      96.0000      91.2100      85.5100
        1630    29.457500      89.0000      91.3500      85.4900
        1631    29.469700      95.0000      91.5100      85.4700
        1632    29.482000      95.0000      91.7000      85.4600
        1633    29.494200      97.0000      91.9000      85.4400
        1634    29.506500     111.0000      92.1400      85.4200
        1635    29.518700     104.0000      92.4000      85.4100
        1636    29.531000      94.0000      92.7000      85.3900
        1637    29.543200      99.0000      93.0500      85.3700
        1638    29.555500      85.0000      93.4400      85.3600
        1639    29.567700     103.0000      93.9000      85.3400
        1640    29.580000     101.0000      94.4200      85.3300
        1641    29.592200      82.0000      95.0400      85.3100
        1642    29.604500      89.0000      95.7600      85.2900
        1643    29.616700     111.0000      96.6200      85.2800
        1644    29.629000      94.0000      97.6400      85.2600
        1645    29.641200     103.0000      98.8800      85.2400
        1646    29.653500      98.0000     100.3900      85.2200
        1647    29.665700     112.0000     102.2500      85.2100
        1648    29.678000      96.0000     104.5300      85.1900
        1649    29.690300     102.0000     107.3500      85.1700
        1650    29.702500     124.0000     110.7900      85.1600
        1651    29.714800     114.0000     114.9500      85.1400
        1652    29.727000     105.0000     119.9600      85.1200
        1653    29.739300     116.0000     126.0200      85.1100
        1654    29.751500     125.0000     133.6400      85.0900
        1655    29.763800     112.0000     143.9100      85.0700
        1656    29.776000     145.0000     158.8900      85.0600
        1657    29.788300     160.0000     182.0100      85.0400
        1658    29.800500     224.0000     218.4600      85.0200
        1659    29.812800     286.0000     275.1600      85.0000
        1660    29.825000     371.0000     358.9500      84.9900
        1661    29.837300     465.0000     470.4800      84.9700
        1662    29.849500     609.0000     593.0400      84.9500
        1663    29.861800     641.0000     684.3000      84.9400
        1664    29.874000     717.0000     695.9000      84.9200
        1665    29.886300     640.0000     625.9500      84.9000
        1666    29.898500     514.0000     533.4900      84.8800
        1667    29.910800     441.0000     474.9800      84.8700
        1668    29.923000     431.0000     459.4600      84.8500
        1669    29.935300     442.0000     460.0500      84.8300
        1670    29.947500     403.0000     440.1700      84.8100
        1671    29.959800     366.0000     383.1400      84.8000
        1672    29.972000     299.0000     306.7800      84.7800
        1673    29.984300     206.0000     238.9000      84.7600
        1674    29.996500     177.0000     190.8900      84.7400
        1675    30.008800     162.0000     160.0500      84.7300
        1676    30.021000     151.0000     140.5400      84.7100
        1677    30.033300     130.0000     127.8900      84.6900
        1678    30.045500     119.0000     119.3800      84.6700
        1679    30.057800     110.0000     113.4200      84.6600
        1680    30.070000     120.0000     109.1100      84.6400
        1681    30.082300     105.0000     105.8700      84.6200
        1682    30.094500     103.0000     103.4000      84.6000
        1683    30.106800      87.0000     101.4500      84.5900
        1684    30.119000     113.0000      99.9000      84.5700
        1685    30.131300      90.0000      98.6400      84.5500
        1686    30.143500     101.0000      97.6000      84.5300
        1687    30.155800     124.0000      96.7400      84.5100
        1688    30.168000     105.0000      96.0200      84.5000
        1689    30.180300     104.0000      95.4200      84.4800
        1690    30.192500     124.0000      94.9000      84.4600
        1691    30.204800     121.0000      94.4700      84.4400
        1692    30.217000     112.0000      94.1000      84.4200
        1693    30.229300      99.0000      93.7800      84.4100
        1694    30.241500     109.0000      93.5100      84.3900
        1695    30.253800      86.0000      93.2800      84.3700
        1696    30.266000      96.0000      93.0800      84.3500
        1697    30.278300      90.0000      92.9200      84.3300
        1698    30.290500     107.0000      92.7800      84.3100
        1699    30.302800     106.0000      92.6700      84.3000
        1700    30.315000      90.0000      92.5800      84.2800
        1701    30.327300     103.0000      92.5100      84.2600
        1702    30.339500      87.0000      92.4600      84.2400
        1703    30.351800     102.0000      92.4300      84.2200
        1704    30.364100     106.0000      92.4200      84.2100
        1705    30.376300      95.0000      92.4200      84.1900
        1706    30.388600      93.0000      92.4400      84.1700
        1707    30.400800      97.0000      92.4700      84.1500
        1708    30.413100     117.0000      92.5100      84.1300
        1709    30.425300      86.0000      92.5700      84.1100
        1710    30.437600      86.0000      92.6400      84.0900
        1711    30.449800     111.0000      92.7300      84.0800
        1712    30.462100     102.0000      92.8300      84.0600
        1713    30.474300      98.0000      92.9400      84.0400
        1714    30.486600     102.0000      93.0700      84.0200
        1715    30.498800     111.0000      93.2100      84.0000
        1716    30.511100      97.0000      93.3700      83.9800
        1717    30.523300     107.0000      93.5400      83.9600
        1718    30.535600      88.0000      93.7300      83.9400
        1719    30.547800     105.0000      93.9400      83.9300
        1720    30.560100     112.0000      94.1600      83.9100
        1721    30.572300     102.0000      94.4000      83.8900
        1722    30.584600     103.0000      94.6500      83.8700
        1723    30.596800     114.0000      94.9300      83.8500
        1724    30.609100      91.0000      95.2300      83.8300
        1725    30.621300     105.0000      95.5500      83.8100
        1726    30.633600      99.0000      95.9000      83.7900
        1727    30.645800     109.0000      96.2700      83.7700
        1728    30.658100      98.0000      96.6600      83.7600
        1729    30.670300     105.0000      97.0900      83.7400
        1730    30.682600     101.0000      97.5500      83.7200
        1731    30.694800     100.0000      98.0500      83.7000
        1732    30.707100     100.0000      98.5800      83.6800
        1733    30.719300      84.0000      99.1600      83.6600
        1734    30.731600     102.0000      99.7900      83.6400
        1735    30.743800     110.0000     100.4600      83.6200
        1736    30.756100      87.0000     101.1900      83.6000
        1737    30.768300     111.0000     101.9900      83.5800
        1738    30.780600     100.0000     102.8500      83.5600
        1739    30.792800     115.0000     103.7900      83.5400
        1740    30.805100     106.0000     104.8200      83.5200
        1741    30.817300     119.0000     105.9400      83.5000
        1742    30.829600     105.0000     107.1700      83.4900
        1743    30.841800     113.0000     108.5200      83.4700
        1744    30.854100     108.0000     110.0100      83.4500
        1745    30.866300     109.0000     111.6600      83.4300
        1746    30.878600     114.0000     113.5000      83.4100
        1747    30.890800     118.0000     115.5400      83.3900
        1748    30.903100     124.0000     117.8200      83.3700
        1749    30.915300     116.0000     120.3300      83.3500
        1750    30.927600     115.0000     123.2200      83.3300
        1751    30.939800     106.0000     126.5100      83.3100
        1752    30.952100     117.0000     130.2800      83.2900
        1753    30.964300     119.0000     134.6100      83.2700
        1754    30.976600     148.0000     139.6400      83.2500
        1755    30.988900     141.0000     145.5200      83.2300
        1756    31.001100     159.0000     152.4700      83.2100
        1757    31.013400     141.0000     160.7400      83.1900
        1758    31.025600     165.0000     170.6800      83.1700
        1759    31.037900     189.0000     182.7200      83.1500
        1760    31.050100     190.0000     197.3900      83.1300
        1761    31.062400     243.0000     215.3300      83.1100
        1762    31.074600     231.0000     237.2100      83.0900
        1763    31.086900     235.0000     263.7000      83.0700
        1764    31.099100     266.0000     295.4400      83.0500
        1765    31.111400     287.0000     333.1800      83.0300
        1766    31.123600     339.0000     378.3800      83.0100
        1767    31.135900     381.0000     434.4200      82.9900
        1768    31.148100     477.0000     508.5000      82.9700
        1769    31.160400     554.0000     614.0900      82.9500
        1770    31.172600     765.0000     773.4100      82.9300
        1771    31.184900     958.0000    1020.6600      82.9100
        1772    31.197100    1407.0000    1403.5700      82.8900
        1773    31.209400    1970.0000    1975.7700      82.8700
        1774    31.221600    2814.0000    2766.5200      82.8500
        1775    31.233900    3708.0000    3712.0700      82.8300
        1776    31.246100    4496.0000    4577.6400      82.8100
        1777    31.258400    5001.0000    4994.4300      82.7900
        1778    31.270600    4708.0000    4745.8700      82.7700
        1779    31.282900    3974.0000    4063.0100      82.7500
        1780    31.295100    3326.0000    3424.2700      82.7200
        1781    31.307400    2982.0000    3103.9900      82.7000
        1782    31.319600    3040.0000    3057.8500      82.6800
        1783    31.331900    2987.0000    3053.9100      82.6600
        1784    31.344100    2922.0000    2847.1800      82.6400
        1785    31.356400    2322.0000    2371.8100      82.6200
        1786    31.368600    1742.0000    1784.7300      82.6000
        1787    31.380900    1251.0000    1273.6700      82.5800
        1788    31.393100     870.0000     907.9100      82.5600
        1789    31.405400     621.0000     667.3700      82.5400
        1790    31.417600     524.0000     511.8200      82.5200
        1791    31.429900     386.0000     409.2700      82.5000
        1792    31.442100     369.0000     339.4500      82.4800
        1793    31.454400     282.0000     290.1800      82.4600
        1794    31.466600     248.0000     254.2600      82.4300
        1795    31.478900     245.0000     227.2700      82.4100
        1796    31.491100     212.0000     206.4500      82.3900
        1797    31.503400     204.0000     190.0400      82.3700
        1798    31.515600     178.0000     176.8600      82.3500
        1799    31.527900     165.0000     166.0800      82.3300
        1800    31.540100     161.0000     157.1500      82.3100
        1801    31.552400     159.0000     149.6500      82.2900
        1802    31.564600     151.0000     143.2900      82.2700
        1803    31.576900     146.0000     137.8500      82.2400
        1804    31.589100     135.0000     133.1400      82.2200
        1805    31.601400     132.0000     129.0500      82.2000
        1806    31.613700     120.0000     125.4600      82.1800
        1807    31.625900     120.0000     122.2900      82.1600
        1808    31.638200     120.0000     119.4800      82.1400
        1809    31.650400     140.0000     116.9800      82.1200
        1810    31.662700     117.0000     114.7500      82.1000
        1811    31.674900     114.0000     112.7300      82.0700
        1812    31.687200     109.0000     110.9100      82.0500
        1813    31.699400     107.0000     109.2700      82.0300
        1814    31.711700     101.0000     107.7700      82.0100
        1815    31.723900     101.0000     106.4100      81.9900
        1816    31.736200     100.0000     105.1600      81.9700
        1817    31.748400      99.0000     104.0200      81.9500
        1818    31.760700     103.0000     102.9700      81.9200
        1819    31.772900     111.0000     102.0100      81.9000
        1820    31.785200     102.0000     101.1200      81.8800
        1821    31.797400     106.0000     100.3000      81.8600
        1822    31.809700     110.0000      99.5400      81.8400
        1823    31.821900     101.0000      98.8400      81.8200
        1824    31.834200      94.0000      98.1800      81.7900
        1825    31.846400     118.0000      97.5800      81.7700
        1826    31.858700     102.0000      97.0200      81.7500
        1827    31.870900     125.0000      96.4900      81.7300
        1828    31.883200     119.0000      96.0100      81.7100
        1829    31.895400      96.0000      95.5500      81.6900
        1830    31.907700     114.0000      95.1300      81.6600
        1831    31.919900     104.0000      94.7400      81.6400
        1832    31.932200      96.0000      94.3700      81.6200
        1833    31.944400      86.0000      94.0300      81.6000
        1834    31.956700      83.0000      93.7200      81.5800
        1835    31.968900      80.0000      93.4200      81.5500
        1836    31.981200     104.0000      93.1500      81.5300
        1837    31.993400      90.0000      92.9000      81.5100
        1838    32.005700     102.0000      92.6600      81.4900
        1839    32.017900      93.0000      92.4500      81.4700
        1840    32.030200      94.0000      92.2400      81.4400
        1841    32.042400     101.0000      92.0500      81.4200
        1842    32.054700     101.0000      91.8800      81.4000
        1843    32.066900     101.0000      91.7100      81.3800
        1844    32.079200     110.0000      91.5600      81.3600
        1845    32.091400      86.0000      91.4200      81.3300
        1846    32.103700      94.0000      91.2900      81.3100
        1847    32.115900     105.0000      91.1800      81.2900
        1848    32.128200     106.0000      91.0900      81.2700
        1849    32.140400     106.0000      91.0100      81.2400
        1850    32.152700     105.0000      90.9500      81.2200
        1851    32.164900     109.0000      90.9000      81.2000
        1852    32.177200     104.0000      90.8700      81.1800
        1853    32.189400      97.0000      90.8600      81.1500
        1854    32.201700      86.0000      90.8600      81.1300
        1855    32.213900      97.0000      90.8900      81.1100
        1856    32.226200     102.0000      90.9400      81.0900
        1857    32.238400     101.0000      91.0000      81.0600
        1858    32.250700      99.0000      91.0900      81.0400
        1859    32.262900     112.0000      91.2100      81.0200
        1860    32.275200      97.0000      91.3600      81.0000
        1861    32.287500      97.0000      91.5300      80.9700
        1862    32.299700     123.0000      91.7500      80.9500
        1863    32.312000      93.0000      92.0000      80.9300
        1864    32.324200     106.0000      92.2900      80.9100
        1865    32.336500      90.0000      92.6400      80.8800
        1866    32.348700      95.0000      93.0400      80.8600
        1867    32.361000      90.0000      93.5200      80.8400
        1868    32.373200      88.0000      94.0700      80.8100
        1869    32.385500     116.0000      94.7200      80.7900
        1870    32.397700     126.0000      95.4800      80.7700
        1871    32.410000      95.0000      96.3800      80.7500
        1872    32.422200     111.0000      97.4500      80.7200
        1873    32.434500     107.0000      98.7300      80.7000
        1874    32.446700     101.0000     100.2700      80.6800
        1875    32.459000     106.0000     102.0700      80.6500
        1876    32.471200     123.0000     104.3300      80.6300
        1877    32.483500     127.0000     107.0700      80.6100
        1878    32.495700     106.0000     110.4200      80.5900
        1879    32.508000     135.0000     114.4700      80.5600
        1880    32.520200     107.0000     119.3300      80.5400
        1881    32.532500     140.0000     125.0600      80.5200
        1882    32.544700     129.0000     131.7800      80.4900
        1883    32.557000     130.0000     139.7200      80.4700
        1884    32.569200     157.0000     149.5000      80.4500
        1885    32.581500     168.0000     162.4100      80.4200
        1886    32.593700     173.0000     180.7900      80.4000
        1887    32.606000     212.0000     208.4600      80.3800
        1888    32.618200     260.0000     251.3400      80.3500
        1889    32.630500     321.0000     317.9100      80.3300
        1890    32.642700     453.0000     418.5000      80.3100
        1891    32.655000     605.0000     560.4700      80.2800
        1892    32.667200     741.0000     736.5100      80.2600
        1893    32.679500     889.0000     908.8500      80.2400
        1894    32.691700    1008.0000    1009.6000      80.2200
        1895    32.704000    1038.0000     985.4400      80.1900
        1896    32.716200     932.0000     861.5500      80.1700
        1897    32.728500     724.0000     726.2400      80.1400
        1898    32.740700     673.0000     645.8600      80.1200
        1899    32.753000     660.0000     627.9800      80.1000
        1900    32.765200     663.0000     639.1200      80.0700
        1901    32.777500     650.0000     630.3500      80.0500
        1902    32.789700     614.0000     569.1100      80.0300
        1903    32.802000     481.0000     466.1200      80.0000
        1904    32.814200     351.0000     359.6600      79.9800
        1905    32.826500     279.0000     275.9400      79.9600
        1906    32.838700     228.0000     218.6900      79.9300
        1907    32.851000     209.0000     181.4300      79.9100
        1908    32.863200     150.0000     157.1400      79.8900
        1909    32.875500     160.0000     140.9000      79.8600
        1910    32.887700     134.0000     129.6900      79.8400
        1911    32.900000     122.0000     121.7000      79.8200
        1912    32.912200     105.0000     115.8300      79.7900
        1913    32.924500     129.0000     111.4300      79.7700
        1914    32.936800     136.0000     108.0600      79.7400
        1915    32.949000     104.0000     105.4600      79.7200
        1916    32.961300      98.0000     103.4400      79.7000
        1917    32.973500     104.0000     101.8700      79.6700
        1918    32.985800     100.0000     100.6800      79.6500
        1919    32.998000     116.0000      99.8000      79.6200
        1920    33.010300     101.0000      99.2200      79.6000
        1921    33.022500      86.0000      98.9100      79.5800
        1922    33.034800     107.0000      98.8600      79.5500
        1923    33.047000      97.0000      99.1000      79.5300
        1924    33.059300     111.0000      99.6400      79.5100
        1925    33.071500     102.0000     100.4900      79.4800
        1926    33.083800     106.0000     101.7000      79.4600
        1927    33.096000     113.0000     103.2600      79.4300
        1928    33.108300     106.0000     105.2100      79.4100
        1929    33.120500     110.0000     107.5900      79.3900
        1930    33.132800     105.0000     110.5900      79.3600
        1931    33.145000     110.0000     114.5700      79.3400
        1932    33.157300     105.0000     120.2400      79.3100
        1933    33.169500     135.0000     128.8000      79.2900
        1934    33.181800     145.0000     142.0900      79.2700
        1935    33.194000     163.0000     162.8600      79.2400
        1936    33.206300     192.0000     194.7500      79.2200
        1937    33.218500     232.0000     241.2200      79.1900
        1938    33.230800     329.0000     302.3600      79.1700
        1939    33.243000     387.0000     369.3100      79.1400
        1940    33.255300     457.0000     420.5000      79.1200
        1941    33.267500     461.0000     431.0000      79.1000
        1942    33.279800     427.0000     396.5000      79.0700
        1943    33.292000     351.0000     343.2600      79.0500
        1944    33.304300     325.0000     302.4800      79.0200
        1945    33.316500     313.0000     286.2100      79.0000
        1946    33.328800     302.0000     288.0300      78.9700
        1947    33.341000     316.0000     291.6500      78.9500
        1948    33.353300     296.0000     280.4000      78.9300
        1949    33.365500     249.0000     249.3400      78.9000
        1950    33.377800     195.0000     208.9700      78.8800
        1951    33.390000     175.0000     172.7500      78.8500
        1952    33.402300     148.0000     146.3300      78.8300
        1953    33.414500     132.0000     128.7900      78.8000
        1954    33.426800     119.0000     117.4300      78.7800
        1955    33.439000     132.0000     109.9900      78.7600
        1956    33.451300     118.0000     105.0100      78.7300
        1957    33.463500      90.0000     101.6100      78.7100
        1958    33.475800     114.0000      99.2500      78.6800
        1959    33.488000     114.0000      97.6300      78.6600
        1960    33.500300      99.0000      96.5500      78.6300
        1961    33.512500     115.0000      95.9000      78.6100
        1962    33.524800      95.0000      95.6200      78.5800
        1963    33.537000     112.0000      95.6500      78.5600
        1964    33.549300      93.0000      95.9800      78.5300
        1965    33.561600      91.0000      96.6000      78.5100
        1966    33.573800     110.0000      97.5100      78.4900
        1967    33.586100     111.0000      98.7400      78.4600
        1968    33.598300     101.0000     100.4100      78.4400
        1969    33.610600     109.0000     102.7700      78.4100
        1970    33.622800      92.0000     106.2600      78.3900
        1971    33.635100     106.0000     111.5800      78.3600
        1972    33.647300     122.0000     119.7900      78.3400
        1973    33.659600     111.0000     132.3900      78.3100
        1974    33.671800     140.0000     151.1800      78.2900
        1975    33.684100     177.0000     177.5300      78.2600
        1976    33.696300     230.0000     210.5400      78.2400
        1977    33.708600     232.0000     244.5200      78.2100
        1978    33.720800     289.0000     268.3000      78.1900
        1979    33.733100     263.0000     271.0200      78.1600
        1980    33.745300     238.0000     252.7300      78.1400
        1981    33.757600     228.0000     226.4400      78.1100
        1982    33.769800     218.0000     206.3100      78.0900
        1983    33.782100     205.0000     197.7500      78.0700
        1984    33.794300     190.0000     197.6000      78.0400
        1985    33.806600     195.0000     198.0400      78.0200
        1986    33.818800     194.0000     191.3200      77.9900
        1987    33.831100     152.0000     175.2100      77.9700
        1988    33.843300     169.0000     154.4200      77.9400
        1989    33.855600     158.0000     135.2300      77.9200
        1990    33.867800     127.0000     120.6900      77.8900
        1991    33.880100     115.0000     110.7100      77.8700
        1992    33.892300      97.0000     104.0800      77.8400
        1993    33.904600     100.0000      99.6800      77.8200
        1994    33.916800     104.0000      96.7000      77.7900
        1995    33.929100      91.0000      94.6400      77.7700
        1996    33.941300      91.0000      93.1800      77.7400
        1997    33.953600      85.0000      92.1400      77.7200
        1998    33.965800      90.0000      91.3900      77.6900
        1999    33.978100      86.0000      90.8400      77.6700
        2000    33.990300      90.0000      90.4600      77.6400
        2001    34.002600     101.0000      90.2000      77.6200
        2002    34.014800      96.0000      90.0400      77.5900
        2003    34.027100     105.0000      89.9600      77.5700
        2004    34.039300      99.0000      89.9500      77.5400
        2005    34.051600     113.0000      90.0000      77.5200
        2006    34.063800      87.0000      90.1100      77.4900
        2007    34.076100      96.0000      90.2700      77.4700
        2008    34.088300      97.0000      90.4900      77.4400
        2009    34.100600      96.0000      90.7500      77.4200
        2010    34.112800     107.0000      91.0600      77.3900
        2011    34.125100     114.0000      91.4300      77.3600
        2012    34.137300     107.0000      91.8500      77.3400
        2013    34.149600     111.0000      92.3200      77.3100
        2014    34.161800     106.0000      92.8600      77.2900
        2015    34.174100      83.0000      93.4700      77.2600
        2016    34.186400      84.0000      94.1500      77.2400
        2017    34.198600     100.0000      94.9100      77.2100
        2018    34.210900      99.0000      95.7700      77.1900
        2019    34.223100      82.0000      96.7300      77.1600
        2020    34.235400     110.0000      97.8000      77.1400
        2021    34.247600      99.0000      99.0100      77.1100
        2022    34.259900      79.0000     100.3800      77.0900
        2023    34.272100     132.0000     101.9400      77.0600
        2024    34.284400     121.0000     103.7000      77.0400
        2025    34.296600     126.0000     105.7300      77.0100
        2026    34.308900     117.0000     108.0600      76.9900
        2027    34.321100     117.0000     110.7700      76.9600
        2028    34.333400     109.0000     113.9300      76.9400
        2029    34.345600     131.0000     117.6500      76.9100
        2030    34.357900     144.0000     122.0800      76.8900
        2031    34.370100     128.0000     127.3800      76.8600
        2032    34.382400     159.0000     133.7900      76.8300
        2033    34.394600     142.0000     141.5700      76.8100
        2034    34.406900     175.0000     151.0500      76.7800
        2035    34.419100     168.0000     162.5600      76.7600
        2036    34.431400     173.0000     176.4000      76.7300
        2037    34.443600     213.0000     192.7400      76.7100
        2038    34.455900     219.0000     211.5700      76.6800
        2039    34.468100     248.0000     232.8300      76.6600
        2040    34.480400     258.0000     256.8200      76.6300
        2041    34.492600     298.0000     285.0200      76.6100
        2042    34.504900     302.0000     321.1900      76.5800
        2043    34.517100     356.0000     372.4800      76.5600
        2044    34.529400     432.0000     450.8900      76.5300
        2045    34.541600     556.0000     575.8000      76.5100
        2046    34.553900     803.0000     777.9500      76.4800
        2047    34.566100    1116.0000    1102.3400      76.4500
        2048    34.578400    1678.0000    1601.9800      76.4300
        2049    34.590600    2239.0000    2304.5700      76.4000
        2050    34.602900    2856.0000    3136.0100      76.3800
        2051    34.615100    3778.0000    3845.0100      76.3500
        2052    34.627400    3856.0000    4069.0900      76.3300
        2053    34.639600    3567.0000    3663.7700      76.3000
        2054    34.651900    2947.0000    2941.8300      76.2800
        2055    34.664100    2395.0000    2355.3300      76.2500
        2056    34.676400    2043.0000    2105.8100      76.2300
        2057    34.688600    2064.0000    2147.2000      76.2000
        2058    34.700900    2158.0000    2301.3200      76.1700
        2059    34.713100    2211.0000    2333.8300      76.1500
        2060    34.725400    2052.0000    2087.8300      76.1200
        2061    34.737600    1584.0000    1628.2100      76.1000
        2062    34.749900    1163.0000    1156.7500      76.0700
        2063    34.762100     841.0000     799.7200      76.0500
        2064    34.774400     568.0000     566.3200      76.0200
        2065    34.786600     484.0000     420.5100      76.0000
        2066    34.798900     386.0000     328.6800      75.9700
        2067    34.811100     293.0000     268.9000      75.9400
        2068    34.823400     299.0000     228.4500      75.9200
        2069    34.835700     238.0000     199.9800      75.8900
        2070    34.847900     219.0000     179.2600      75.8700
        2071    34.860200     181.0000     163.7100      75.8400
        2072    34.872400     192.0000     151.7300      75.8200
        2073    34.884700     157.0000     142.3100      75.7900
        2074    34.896900     151.0000     134.7700      75.7700
        2075    34.909200     133.0000     128.6200      75.7400
        2076    34.921400     122.0000     123.5700      75.7200
        2077    34.933700     133.0000     119.3600      75.6900
        2078    34.945900     135.0000     115.8400      75.6600
        2079    34.958200     120.0000     112.8700      75.6400
        2080    34.970400     116.0000     110.3700      75.6100
        2081    34.982700     120.0000     108.2500      75.5900
        2082    34.994900     104.0000     106.4800      75.5600
        2083    35.007200     103.0000     105.0100      75.5400
        2084    35.019400     125.0000     103.8100      75.5100
        2085    35.031700     117.0000     102.8700      75.4900
        2086    35.043900     114.0000     102.1900      75.4600
        2087    35.056200     103.0000     101.7500      75.4300
        2088    35.068400      92.0000     101.5700      75.4100
        2089    35.080700      93.0000     101.6400      75.3800
        2090    35.092900     114.0000     101.9800      75.3600
        2091    35.105200      99.0000     102.5800      75.3300
        2092    35.117400      92.0000     103.4900      75.3100
        2093    35.129700     106.0000     104.7700      75.2800
        2094    35.141900     111.0000     106.5600      75.2500
        2095    35.154200     115.0000     109.1500      75.2300
        2096    35.166400     116.0000     112.9700      75.2000
        2097    35.178700     126.0000     118.6900      75.1800
        2098    35.190900     140.0000     127.3200      75.1500
        2099    35.203200     162.0000     140.2000      75.1300
        2100    35.215400     150.0000     158.9100      75.1000
        2101    35.227700     195.0000     184.5700      75.0800
        2102    35.239900     263.0000     216.3400      75.0500
        2103    35.252200     270.0000     249.3300      75.0200
        2104    35.264400     282.0000     274.1900      75.0000
        2105    35.276700     329.0000     281.6100      74.9700
        2106    35.288900     293.0000     270.7600      74.9500
        2107    35.301200     274.0000     252.1000      74.9200
        2108    35.313400     275.0000     239.2800      74.9000
        2109    35.325700     278.0000     240.4100      74.8700
        2110    35.337900     267.0000     256.8000      74.8500
        2111    35.350200     338.0000     285.0800      74.8200
        2112    35.362400     363.0000     319.0000      74.7900
        2113    35.374700     449.0000     350.6100      74.7700
        2114    35.386900     450.0000     370.4400      74.7400
        2115    35.399200     451.0000     368.0400      74.7200
        2116    35.411400     396.0000     339.2700      74.6900
        2117    35.423700     330.0000     295.2300      74.6700
        2118    35.435900     293.0000     255.1900      74.6400
        2119    35.448200     244.0000     231.0900      74.6200
        2120    35.460400     237.0000     223.4300      74.5900
        2121    35.472700     234.0000     225.2300      74.5600
        2122    35.484900     208.0000     225.8800      74.5400
        2123    35.497200     230.0000     216.2400      74.5100
        2124    35.509500     206.0000     195.1200      74.4900
        2125    35.521700     172.0000     169.5700      74.4600
        2126    35.534000     141.0000     147.1700      74.4400
        2127    35.546200     115.0000     130.9000      74.4100
        2128    35.558500     119.0000     120.1500      74.3900
        2129    35.570700     130.0000     113.3700      74.3600
        2130    35.583000     113.0000     109.2600      74.3300
        2131    35.595200     102.0000     106.9600      74.3100
        2132    35.607500     120.0000     105.9500      74.2800
        2133    35.619700     106.0000     105.9500      74.2600
        2134    35.632000      98.0000     106.8200      74.2300
        2135    35.644200     118.0000     108.4700      74.2100
        2136    35.656500     109.0000     110.8700      74.1800
        2137    35.668700      97.0000     114.0000      74.1600
        2138    35.681000     115.0000     117.8500      74.1300
        2139    35.693200     126.0000     122.4800      74.1100
        2140    35.705500     116.0000     128.0700      74.0800
        2141    35.717700     130.0000     135.1500      74.0500
        2142    35.730000     147.0000     144.6500      74.0300
        2143    35.742200     150.0000     157.7800      74.0000
        2144    35.754500     168.0000     177.6300      73.9800
        2145    35.766700     188.0000     207.7300      73.9500
        2146    35.779000     231.0000     253.6000      73.9300
        2147    35.791200     318.0000     322.4200      73.9000
        2148    35.803500     419.0000     420.9300      73.8800
        2149    35.815700     553.0000     549.3500      73.8500
        2150    35.828000     657.0000     690.9100      73.8300
        2151    35.840200     801.0000     805.6100      73.8000
        2152    35.852500     851.0000     844.5500      73.7700
        2153    35.864700     752.0000     790.4600      73.7500
        2154    35.877000     639.0000     682.2900      73.7200
        2155    35.889200     530.0000     581.6700      73.7000
        2156    35.901500     535.0000     525.2500      73.6700
        2157    35.913700     466.0000     514.5500      73.6500
        2158    35.926000     525.0000     527.6800      73.6200
        2159    35.938200     516.0000     531.7900      73.6000
        2160    35.950500     510.0000     500.1700      73.5700
        2161    35.962700     443.0000     431.4800      73.5500
        2162    35.975000     365.0000     348.4800      73.5200
        2163    35.987200     279.0000     274.8700      73.4900
        2164    35.999500     227.0000     220.1000      73.4700
        2165    36.011700     200.0000     182.7300      73.4400
        2166    36.024000     165.0000     158.0400      73.4200
        2167    36.036200     167.0000     141.8200      73.3900
        2168    36.048500     140.0000     131.2800      73.3700
        2169    36.060700     146.0000     124.8000      73.3400
        2170    36.073000     124.0000     121.5900      73.3200
        2171    36.085200     134.0000     121.5200      73.2900
        2172    36.097500     115.0000     125.0300      73.2700
        2173    36.109800     115.0000     133.0200      73.2400
        2174    36.122000     138.0000     146.5800      73.2200
        2175    36.134300     156.0000     165.9600      73.1900
        2176    36.146500     200.0000     188.7200      73.1700
        2177    36.158800     202.0000     208.3000      73.1400
        2178    36.171000     241.0000     215.7400      73.1200
        2179    36.183300     212.0000     206.7000      73.0900
        2180    36.195500     155.0000     187.1700      73.0600
        2181    36.207800     161.0000     168.2200      73.0400
        2182    36.220000     155.0000     156.9600      73.0100
        2183    36.232300     167.0000     154.1900      72.9900
        2184    36.244500     148.0000     156.4800      72.9600
        2185    36.256800     199.0000     158.2300      72.9400
        2186    36.269000     160.0000     154.2100      72.9100
        2187    36.281300     135.0000     143.2500      72.8900
        2188    36.293500     130.0000     129.0000      72.8600
        2189    36.305800     123.0000     116.0300      72.8400
        2190    36.318000      87.0000     106.4900      72.8100
        2191    36.330300     115.0000     100.3800      72.7900
        2192    36.342500      82.0000      97.0100      72.7600
        2193    36.354800      82.0000      95.8500      72.7400
        2194    36.367000     102.0000      96.6700      72.7100
        2195    36.379300      83.0000      99.3100      72.6900
        2196    36.391500      91.0000     103.3400      72.6600
        2197    36.403800     105.0000     107.5700      72.6400
        2198    36.416000     104.0000     110.0500      72.6100
        2199    36.428300     104.0000     109.1300      72.5900
        2200    36.440500     109.0000     105.1300      72.5600
        2201    36.452800      91.0000     100.2700      72.5400
        2202    36.465000      98.0000      96.6300      72.5100
        2203    36.477300      87.0000      94.9700      72.4900
        2204    36.489500      87.0000      94.8800      72.4600
        2205    36.501800     102.0000      95.2800      72.4400
        2206    36.514000     100.0000      94.9000      72.4100
        2207    36.526300      82.0000      92.9600      72.3900
        2208    36.538500      76.0000      89.8100      72.3600
        2209    36.550800      95.0000      86.4800      72.3400
        2210    36.563000      93.0000      83.7300      72.3100
        2211    36.575300      77.0000      81.7300      72.2900
        2212    36.587500      92.0000      80.3400      72.2600
        2213    36.599800      70.0000      79.3700      72.2400
        2214    36.612000      67.0000      78.6800      72.2100
        2215    36.624300      83.0000      78.1600      72.1900
        2216    36.636500      66.0000      77.7700      72.1600
        2217    36.648800      74.0000      77.4600      72.1400
        2218    36.661000      59.0000      77.2100      72.1100
        2219    36.673300      70.0000      76.9900      72.0900
        2220    36.685500      84.0000      76.8100      72.0600
        2221    36.697800      74.0000      76.6500      72.0400
        2222    36.710000      74.0000      76.5200      72.0100
        2223    36.722300      66.0000      76.3900      71.9900
        2224    36.734500      69.0000      76.2900      71.9600
        2225    36.746800      68.0000      76.1900      71.9400
        2226    36.759100      87.0000      76.1000      71.9100
        2227    36.771300      64.0000      76.0200      71.8900
        2228    36.783600      84.0000      75.9500      71.8700
        2229    36.795800      78.0000      75.8800      71.8400
        2230    36.808100      69.0000      75.8200      71.8200
        2231    36.820300      71.0000      75.7700      71.7900
        2232    36.832600      80.0000      75.7200      71.7700
        2233    36.844800      84.0000      75.6800      71.7400
        2234    36.857100      69.0000      75.6400      71.7200
        2235    36.869300      72.0000      75.6100      71.6900
        2236    36.881600      80.0000      75.5900      71.6700
        2237    36.893800      80.0000      75.5700      71.6400
        2238    36.906100      64.0000      75.5500      71.6200
        2239    36.918300      80.0000      75.5400      71.5900
        2240    36.930600      61.0000      75.5400      71.5700
        2241    36.942800      67.0000      75.5500      71.5500
        2242    36.955100      92.0000      75.5600      71.5200
        2243    36.967300      58.0000      75.5700      71.5000
        2244    36.979600      73.0000      75.6000      71.4700
        2245    36.991800      96.0000      75.6300      71.4500
        2246    37.004100      75.0000      75.6700      71.4200
        2247    37.016300      85.0000      75.7200      71.4000
        2248    37.028600      89.0000      75.7800      71.3700
        2249    37.040800      70.0000      75.8600      71.3500
        2250    37.053100      79.0000      75.9400      71.3300
        2251    37.065300      79.0000      76.0400      71.3000
        2252    37.077600      65.0000      76.1600      71.2800
        2253    37.089800      66.0000      76.3000      71.2500
        2254    37.102100      75.0000      76.4600      71.2300
        2255    37.114300      75.0000      76.6500      71.2000
        2256    37.126600      74.0000      76.8700      71.1800
        2257    37.138800      83.0000      77.1300      71.1500
        2258    37.151100      73.0000      77.4300      71.1300
        2259    37.163300      80.0000      77.7900      71.1100
        2260    37.175600      87.0000      78.2200      71.0800
        2261    37.187800      88.0000      78.7200      71.0600
        2262    37.200100      77.0000      79.3000      71.0300
        2263    37.212300      93.0000      79.9700      71.0100
        2264    37.224600      88.0000      80.7400      70.9900
        2265    37.236800      83.0000      81.6100      70.9600
        2266    37.249100      97.0000      82.5900      70.9400
        2267    37.261300      78.0000      83.7400      70.9100
        2268    37.273600      83.0000      85.1400      70.8900
        2269    37.285800     103.0000      86.9500      70.8600
        2270    37.298100      94.0000      89.4300      70.8400
        2271    37.310300      86.0000      92.9700      70.8200
        2272    37.322600      79.0000      98.1500      70.7900
        2273    37.334800     123.0000     105.8300      70.7700
        2274    37.347100     137.0000     117.1400      70.7400
        2275    37.359300     149.0000     133.1900      70.7200
        2276    37.371600     195.0000     154.1100      70.7000
        2277    37.383800     218.0000     177.4300      70.6700
        2278    37.396100     261.0000     197.0100      70.6500
        2279    37.408400     263.0000     205.0800      70.6200
        2280    37.420600     262.0000     198.6100      70.6000
        2281    37.432900     234.0000     183.5400      70.5800
        2282    37.445100     214.0000     169.6600      70.5500
        2283    37.457400     184.0000     163.2100      70.5300
        2284    37.469600     194.0000     165.2500      70.5100
        2285    37.481900     198.0000     173.5700      70.4800
        2286    37.494100     219.0000     184.1100      70.4600
        2287    37.506400     214.0000     193.6000      70.4300
        2288    37.518600     253.0000     201.7800      70.4100
        2289    37.530900     212.0000     213.4300      70.3900
        2290    37.543100     242.0000     234.5800      70.3600
        2291    37.555400     246.0000     267.4100      70.3400
        2292    37.567600     301.0000     307.9100      70.3200
        2293    37.579900     338.0000     347.5900      70.2900
        2294    37.592100     323.0000     379.7300      70.2700
        2295    37.604400     388.0000     405.8500      70.2400
        2296    37.616600     432.0000     431.2100      70.2200
        2297    37.628900     434.0000     452.3700      70.2000
        2298    37.641100     435.0000     455.9600      70.1700
        2299    37.653400     418.0000     434.3000      70.1500
        2300    37.665600     378.0000     396.4500      70.1300
        2301    37.677900     337.0000     357.8700      70.1000
        2302    37.690100     316.0000     327.0900      70.0800
        2303    37.702400     308.0000     306.0200      70.0600
        2304    37.714600     297.0000     293.3800      70.0300
        2305    37.726900     267.0000     283.1400      70.0100
        2306    37.739100     269.0000     266.0600      69.9900
        2307    37.751400     239.0000     237.4700      69.9600
        2308    37.763600     186.0000     202.2000      69.9400
        2309    37.775900     152.0000     169.0000      69.9200
        2310    37.788100     126.0000     143.0100      69.8900
        2311    37.800400     130.0000     124.6200      69.8700
        2312    37.812600     111.0000     112.1100      69.8500
        2313    37.824900      93.0000     103.6000      69.8200
        2314    37.837100     103.0000      97.7400      69.8000
        2315    37.849400      96.0000      93.6400      69.7800
        2316    37.861600     106.0000      90.7200      69.7500
        2317    37.873900      90.0000      88.6300      69.7300
        2318    37.886100      81.0000      87.1600      69.7100
        2319    37.898400      60.0000      86.1700      69.6800
        2320    37.910600      76.0000      85.5700      69.6600
        2321    37.922900      74.0000      85.3000      69.6400
        2322    37.935100      82.0000      85.3100      69.6100
        2323    37.947400      84.0000      85.5700      69.5900
        2324    37.959600      83.0000      86.0600      69.5700
        2325    37.971900      91.0000      86.7800      69.5500
        2326    37.984100      88.0000      87.7800      69.5200
        2327    37.996400      93.0000      89.1900      69.5000
        2328    38.008600      96.0000      91.2500      69.4800
        2329    38.020900     101.0000      94.3300      69.4500
        2330    38.033100     101.0000      99.0200      69.4300
        2331    38.045400     109.0000     106.2200      69.4100
        2332    38.057700     120.0000     117.2300      69.3900
        2333    38.069900     137.0000     133.8000      69.3600
        2334    38.082200     174.0000     157.7200      69.3400
        2335    38.094400     197.0000     189.4800      69.3200
        2336    38.106700     247.0000     225.8500      69.2900
        2337    38.118900     277.0000     257.7900      69.2700
        2338    38.131200     305.0000     272.7600      69.2500
        2339    38.143400     285.0000     263.6200      69.2300
        2340    38.155700     237.0000     236.8700      69.2000
        2341    38.167900     235.0000     207.6700      69.1800
        2342    38.180200     224.0000     187.6900      69.1600
        2343    38.192400     184.0000     180.2400      69.1400
        2344    38.204700     205.0000     182.4300      69.1100
        2345    38.216900     203.0000     187.5900      69.0900
        2346    38.229200     202.0000     187.6500      69.0700
        2347    38.241400     195.0000     177.4700      69.0500
        2348    38.253700     145.0000     158.6200      69.0200
        2349    38.265900     137.0000     137.4400      69.0000
        2350    38.278200     129.0000     119.2400      68.9800
        2351    38.290400     104.0000     105.7600      68.9600
        2352    38.302700     112.0000      96.4300      68.9300
        2353    38.314900     105.0000      90.0900      68.9100
        2354    38.327200      90.0000      85.7400      68.8900
        2355    38.339400      81.0000      82.6700      68.8700
        2356    38.351700      78.0000      80.4600      68.8400
        2357    38.363900      62.0000      78.8000      68.8200
        2358    38.376200      63.0000      77.5400      68.8000
        2359    38.388400      51.0000      76.5500      68.7800
        2360    38.400700      74.0000      75.7500      68.7500
        2361    38.412900      73.0000      75.1000      68.7300
        2362    38.425200      67.0000      74.5600      68.7100
        2363    38.437400      80.0000      74.1100      68.6900
        2364    38.449700      73.0000      73.7200      68.6700
        2365    38.461900      74.0000      73.3900      68.6400
        2366    38.474200      68.0000      73.1000      68.6200
        2367    38.486400      70.0000      72.8400      68.6000
        2368    38.498700      73.0000      72.6100      68.5800
        2369    38.510900      71.0000      72.4100      68.5600
        2370    38.523200      60.0000      72.2200      68.5300
        2371    38.535400      79.0000      72.0600      68.5100
        2372    38.547700      61.0000      71.9100      68.4900
        2373    38.559900      84.0000      71.7700      68.4700
        2374    38.572200      88.0000      71.6400      68.4500
        2375    38.584400      62.0000      71.5200      68.4300
        2376    38.596700      68.0000      71.4100      68.4000
        2377    38.608900      78.0000      71.3100      68.3800
        2378    38.621200      58.0000      71.2100      68.3600
        2379    38.633400      62.0000      71.1200      68.3400
        2380    38.645700      62.0000      71.0400      68.3200
        2381    38.657900      69.0000      70.9600      68.2900
        2382    38.670200      61.0000      70.8800      68.2700
        2383    38.682500      72.0000      70.8100      68.2500
        2384    38.694700      54.0000      70.7500      68.2300
        2385    38.707000      55.0000      70.6800      68.2100
        2386    38.719200      89.0000      70.6200      68.1900
        2387    38.731500      70.0000      70.5700      68.1700
        2388    38.743700      75.0000      70.5100      68.1400
        2389    38.756000      61.0000      70.4600      68.1200
        2390    38.768200      55.0000      70.4100      68.1000
        2391    38.780500      73.0000      70.3700      68.0800
        2392    38.792700      83.0000      70.3200      68.0600
        2393    38.805000      62.0000      70.2800      68.0400
        2394    38.817200      70.0000      70.2400      68.0200
        2395    38.829500      62.0000      70.2000      67.9900
        2396    38.841700      60.0000      70.1700      67.9700
        2397    38.854000      68.0000      70.1300      67.9500
        2398    38.866200      76.0000      70.1000      67.9300
        2399    38.878500      65.0000      70.0700      67.9100
        2400    38.890700      61.0000      70.0400      67.8900
        2401    38.903000      76.0000      70.0200      67.8700
        2402    38.915200      71.0000      69.9900      67.8500
        2403    38.927500      61.0000      69.9700      67.8200
        2404    38.939700      63.0000      69.9500      67.8000
        2405    38.952000      60.0000      69.9300      67.7800
        2406    38.964200      61.0000      69.9100      67.7600
        2407    38.976500      73.0000      69.8900      67.7400
        2408    38.988700      68.0000      69.8800      67.7200
        2409    39.001000      65.0000      69.8700      67.7000
        2410    39.013200      53.0000      69.8600      67.6800
        2411    39.025500      75.0000      69.8500      67.6600
        2412    39.037700      66.0000      69.8500      67.6400
        2413    39.050000      55.0000      69.8500      67.6200
        2414    39.062200      87.0000      69.8500      67.5900
        2415    39.074500      72.0000      69.8600      67.5700
        2416    39.086700      73.0000      69.8700      67.5500
        2417    39.099000      61.0000      69.8900      67.5300
        2418    39.111200      71.0000      69.9100      67.5100
        2419    39.123500      59.0000      69.9400      67.4900
        2420    39.135700      75.0000      69.9800      67.4700
        2421    39.148000      67.0000      70.0200      67.4500
        2422    39.160200      61.0000      70.0800      67.4300
        2423    39.172500      86.0000      70.1500      67.4100
        2424    39.184700      69.0000      70.2400      67.3900
        2425    39.197000      65.0000      70.3400      67.3700
        2426    39.209200      84.0000      70.4700      67.3500
        2427    39.221500      76.0000      70.6200      67.3300
        2428    39.233700      66.0000      70.8000      67.3100
        2429    39.246000      84.0000      71.0100      67.2900
        2430    39.258200      60.0000      71.2500      67.2700
        2431    39.270500      67.0000      71.5300      67.2500
        2432    39.282700      63.0000      71.8400      67.2300
        2433    39.295000      68.0000      72.2100      67.2100
        2434    39.307200      78.0000      72.6400      67.1900
        2435    39.319500      64.0000      73.1800      67.1700
        2436    39.331800      67.0000      73.9400      67.1500
        2437    39.344000      63.0000      75.0000      67.1300
        2438    39.356300      64.0000      76.5400      67.1000
        2439    39.368500      77.0000      78.8100      67.0800
        2440    39.380800      80.0000      82.1400      67.0600
        2441    39.393000      75.0000      86.9500      67.0400
        2442    39.405300      88.0000      93.5800      67.0200
        2443    39.417500     113.0000     101.9800      67.0000
        2444    39.429800      97.0000     111.1100      66.9900
        2445    39.442000     106.0000     118.7100      66.9700
        2446    39.454300     116.0000     122.0200      66.9500
        2447    39.466500     118.0000     119.7400      66.9300
        2448    39.478800     121.0000     113.4300      66.9100
        2449    39.491000      92.0000     106.3700      66.8900
        2450    39.503300     102.0000     101.2400      66.8700
        2451    39.515500      88.0000      98.9800      66.8500
        2452    39.527800      87.0000      99.1000      66.8300
        2453    39.540000      92.0000     100.2100      66.8100
        2454    39.552300     100.0000     100.5000      66.7900
        2455    39.564500     115.0000      98.6000      66.7700
        2456    39.576800      97.0000      94.4700      66.7500
        2457    39.589000      99.0000      89.3000      66.7300
        2458    39.601300      94.0000      84.4400      66.7100
        2459    39.613500      81.0000      80.5800      66.6900
        2460    39.625800      63.0000      77.8000      66.6700
        2461    39.638000      80.0000      75.8700      66.6500
        2462    39.650300      74.0000      74.5700      66.6300
        2463    39.662500      69.0000      73.6900      66.6100
        2464    39.674800      76.0000      73.1000      66.5900
        2465    39.687000      74.0000      72.7100      66.5700
        2466    39.699300      59.0000      72.4600      66.5500
        2467    39.711500      81.0000      72.3100      66.5400
        2468    39.723800      71.0000      72.2600      66.5200
        2469    39.736000      63.0000      72.2700      66.5000
        2470    39.748300      77.0000      72.3400      66.4800
        2471    39.760500      73.0000      72.4800      66.4600
        2472    39.772800      80.0000      72.6700      66.4400
        2473    39.785000      64.0000      72.9200      66.4200
        2474    39.797300      89.0000      73.2400      66.4000
        2475    39.809500      77.0000      73.6200      66.3800
        2476    39.821800      68.0000      74.0900      66.3600
        2477    39.834000      75.0000      74.6400      66.3500
        2478    39.846300      69.0000      75.3100      66.3300
        2479    39.858500      71.0000      76.1000      66.3100
        2480    39.870800      54.0000      77.0400      66.2900
        2481    39.883000      67.0000      78.1600      66.2700
        2482    39.895300      81.0000      79.5000      66.2500
        2483    39.907500      96.0000      81.0900      66.2300
        2484    39.919800      67.0000      82.9900      66.2100
        2485    39.932000      88.0000      85.2600      66.1900
        2486    39.944300      71.0000      88.0300      66.1800
        2487    39.956500      76.0000      91.4900      66.1600
        2488    39.968800      89.0000      95.8500      66.1400
        2489    39.981100     108.0000     101.3400      66.1200
        2490    39.993300     108.0000     108.0200      66.1000
        2491    40.005600      99.0000     115.9300      66.0800
        2492    40.017800     118.0000     125.4400      66.0700
        2493    40.030100     134.0000     137.9700      66.0500
        2494    40.042300     128.0000     156.1000      66.0300
        2495    40.054600     175.0000     182.8500      66.0100
        2496    40.066800     236.0000     220.4400      65.9900
        2497    40.079100     272.0000     268.4200      65.9700
        2498    40.091300     353.0000     321.0900      65.9600
        2499    40.103600     378.0000     366.1300      65.9400
        2500    40.115800     353.0000     388.2600      65.9200
        2501    40.128100     378.0000     379.1300      65.9000
        2502    40.140300     351.0000     345.4600      65.8800
        2503    40.152600     337.0000     304.6400      65.8600
        2504    40.164800     260.0000     272.4400      65.8500
        2505    40.177100     277.0000     255.8600      65.8300
        2506    40.189300     255.0000     253.7000      65.8100
        2507    40.201600     262.0000     259.2200      65.7900
        2508    40.213800     238.0000     262.8600      65.7700
        2509    40.226100     228.0000     256.2800      65.7600
        2510    40.238300     241.0000     237.2600      65.7400
        2511    40.250600     230.0000     210.9400      65.7200
        2512    40.262800     212.0000     185.1900      65.7000
        2513    40.275100     181.0000     165.6800      65.6900
        2514    40.287300     199.0000     154.6400      65.6700
        2515    40.299600     151.0000     152.3600      65.6500
        2516    40.311800     181.0000     158.5400      65.6300
        2517    40.324100     188.0000     172.4000      65.6100
        2518    40.336300     204.0000     191.6800      65.6000
        2519    40.348600     194.0000     211.4000      65.5800
        2520    40.360800     221.0000     224.2800      65.5600
        2521    40.373100     242.0000     224.2900      65.5400
        2522    40.385300     224.0000     211.5300      65.5300
        2523    40.397600     185.0000     192.8100      65.5100
        2524    40.409800     180.0000     176.5600      65.4900
        2525    40.422100     166.0000     167.9700      65.4800
        2526    40.434300     154.0000     168.2300      65.4600
        2527    40.446600     197.0000     175.6100      65.4400
        2528    40.458800     165.0000     186.3300      65.4200
        2529    40.471100     147.0000     195.3200      65.4100
        2530    40.483300     179.0000     197.9600      65.3900
        2531    40.495600     161.0000     191.8400      65.3700
        2532    40.507800     156.0000     177.5500      65.3500
        2533    40.520100     126.0000     158.5700      65.3400
        2534    40.532300     120.0000     139.8400      65.3200
        2535    40.544600     112.0000     125.1900      65.3000
        2536    40.556800     117.0000     115.9500      65.2900
        2537    40.569100     120.0000     111.5300      65.2700
        2538    40.581300     101.0000     110.3700      65.2500
        2539    40.593600      88.0000     110.2400      65.2400
        2540    40.605800     123.0000     108.8200      65.2200
        2541    40.618100     112.0000     104.7700      65.2000
        2542    40.630400      98.0000      98.6300      65.1900
        2543    40.642600      73.0000      92.0800      65.1700
        2544    40.654900      73.0000      86.4700      65.1500
        2545    40.667100      95.0000      82.2600      65.1300
        2546    40.679400      76.0000      79.2600      65.1200
        2547    40.691600      78.0000      77.1600      65.1000
        2548    40.703900      68.0000      75.6700      65.0800
        2549    40.716100      73.0000      74.5900      65.0700
        2550    40.728400      75.0000      73.8000      65.0500
        2551    40.740600      80.0000      73.2000      65.0400
        2552    40.752900      78.0000      72.7400      65.0200
        2553    40.765100      64.0000      72.3900      65.0000
        2554    40.777400      80.0000      72.1200      64.9900
        2555    40.789600      69.0000      71.9100      64.9700
        2556    40.801900      64.0000      71.7600      64.9500
        2557    40.814100      77.0000      71.6600      64.9400
        2558    40.826400      76.0000      71.5900      64.9200
        2559    40.838600      72.0000      71.5700      64.9000
        2560    40.850900      67.0000      71.5800      64.8900
        2561    40.863100      85.0000      71.6300      64.8700
        2562    40.875400      82.0000      71.7200      64.8600
        2563    40.887600      67.0000      71.8400      64.8400
        2564    40.899900      83.0000      72.0000      64.8200
        2565    40.912100      74.0000      72.2100      64.8100
        2566    40.924400      59.0000      72.4600      64.7900
        2567    40.936600      89.0000      72.7600      64.7800
        2568    40.948900      96.0000      73.1000      64.7600
        2569    40.961100      85.0000      73.5000      64.7400
        2570    40.973400      87.0000      73.9500      64.7300
        2571    40.985600      92.0000      74.4700      64.7100
        2572    40.997900      75.0000      75.1000      64.7000
        2573    41.010100      83.0000      75.8800      64.6800
        2574    41.022400      93.0000      76.8800      64.6700
        2575    41.034600      82.0000      78.2100      64.6500
        2576    41.046900      68.0000      80.0300      64.6300
        2577    41.059100      77.0000      82.5600      64.6200
        2578    41.071400      80.0000      86.1200      64.6000
        2579    41.083600      97.0000      91.1100      64.5900
        2580    41.095900      89.0000      97.8600      64.5700
        2581    41.108100      99.0000     106.3500      64.5600
        2582    41.120400     120.0000     115.7100      64.5400
        2583    41.132600     130.0000     123.9600      64.5300
        2584    41.144900     107.0000     128.6300      64.5100
        2585    41.157100     109.0000     128.5000      64.4900
        2586    41.169400     107.0000     124.8600      64.4800
        2587    41.181600     107.0000     120.6900      64.4600
        2588    41.193900     151.0000     118.5800      64.4500
        2589    41.206100     115.0000     119.7200      64.4300
        2590    41.218400     129.0000     123.9700      64.4200
        2591    41.230600     128.0000     130.9300      64.4000
        2592    41.242900     156.0000     139.4900      64.3900
        2593    41.255200     152.0000     148.9000      64.3700
        2594    41.267400     168.0000     159.3000      64.3600
        2595    41.279700     178.0000     171.7200      64.3400
        2596    41.291900     187.0000     186.8700      64.3300
        2597    41.304200     218.0000     204.2500      64.3100
        2598    41.316400     226.0000     223.2900      64.3000
        2599    41.328700     232.0000     246.1700      64.2800
        2600    41.340900     307.0000     279.1400      64.2700
        2601    41.353200     333.0000     329.8600      64.2500
        2602    41.365400     444.0000     401.7500      64.2400
        2603    41.377700     541.0000     488.0400      64.2200
        2604    41.389900     639.0000     567.8200      64.2100
        2605    41.402200     639.0000     611.1100      64.1900
        2606    41.414400     582.0000     597.6100      64.1800
        2607    41.426700     552.0000     535.6500      64.1700
        2608    41.438900     452.0000     456.8900      64.1500
        2609    41.451200     417.0000     391.7100      64.1400
        2610    41.463400     364.0000     354.6600      64.1200
        2611    41.475700     364.0000     345.8100      64.1100
        2612    41.487900     402.0000     355.6100      64.0900
        2613    41.500200     430.0000     368.0400      64.0800
        2614    41.512400     380.0000     365.6400      64.0600
        2615    41.524700     390.0000     338.9400      64.0500
        2616    41.536900     324.0000     293.0600      64.0400
        2617    41.549200     260.0000     242.1400      64.0200
        2618    41.561400     227.0000     197.7900      64.0100
        2619    41.573700     182.0000     164.1700      63.9900
        2620    41.585900     135.0000     140.4200      63.9800
        2621    41.598200     130.0000     124.0600      63.9700
        2622    41.610400     117.0000     112.8000      63.9500
        2623    41.622700      95.0000     104.9900      63.9400
        2624    41.634900      87.0000      99.5000      63.9200
        2625    41.647200      98.0000      95.6200      63.9100
        2626    41.659400      88.0000      92.8900      63.9000
        2627    41.671700     107.0000      91.0200      63.8800
        2628    41.683900      84.0000      89.8200      63.8700
        2629    41.696200      79.0000      89.1700      63.8500
        2630    41.708400     103.0000      89.0000      63.8400
        2631    41.720700      95.0000      89.2700      63.8300
        2632    41.732900     104.0000      89.9700      63.8100
        2633    41.745200      80.0000      91.1100      63.8000
        2634    41.757400      94.0000      92.6900      63.7900
        2635    41.769700     100.0000      94.7100      63.7700
        2636    41.781900     108.0000      97.1800      63.7600
        2637    41.794200     100.0000     100.0900      63.7400
        2638    41.806400      94.0000     103.4100      63.7300
        2639    41.818700      90.0000     107.1700      63.7200
        2640    41.830900     113.0000     111.4700      63.7000
        2641    41.843200     107.0000     116.5800      63.6900
        2642    41.855400     112.0000     122.9800      63.6800
        2643    41.867700     132.0000     131.4800      63.6600
        2644    41.879900     146.0000     143.2700      63.6500
        2645    41.892200     174.0000     160.1000      63.6400
        2646    41.904400     179.0000     184.5600      63.6200
        2647    41.916700     233.0000     220.4000      63.6100
        2648    41.929000     272.0000     272.8400      63.6000
        2649    41.941200     355.0000     348.1200      63.5800
        2650    41.953500     478.0000     451.1800      63.5700
        2651    41.965700     588.0000     580.1300      63.5600
        2652    41.978000     760.0000     718.4100      63.5500
        2653    41.990200     832.0000     831.0400      63.5300
        2654    42.002500     881.0000     876.9000      63.5200
        2655    42.014700     879.0000     837.6500      63.5100
        2656    42.027000     712.0000     737.2200      63.4900
        2657    42.039200     643.0000     624.4600      63.4800
        2658    42.051500     532.0000     538.8700      63.4700
        2659    42.063700     466.0000     496.2700      63.4600
        2660    42.076000     498.0000     493.2400      63.4400
        2661    42.088200     489.0000     513.8900      63.4300
        2662    42.100500     549.0000     533.8700      63.4200
        2663    42.112700     523.0000     528.3700      63.4000
        2664    42.125000     522.0000     485.5400      63.3900
        2665    42.137200     427.0000     414.4900      63.3800
        2666    42.149500     292.0000     336.1300      63.3700
        2667    42.161700     265.0000     267.3600      63.3500
        2668    42.174000     219.0000     214.4500      63.3400
        2669    42.186200     181.0000     176.3800      63.3300
        2670    42.198500     152.0000     149.6600      63.3200
        2671    42.210700     133.0000     130.8900      63.3000
        2672    42.223000     110.0000     117.5000      63.2900
        2673    42.235200     107.0000     107.7500      63.2800
        2674    42.247500      97.0000     100.4900      63.2700
        2675    42.259700      86.0000      94.9600      63.2600
        2676    42.272000      95.0000      90.6700      63.2400
        2677    42.284200      81.0000      87.2600      63.2300
        2678    42.296500      85.0000      84.5100      63.2200
        2679    42.308700     108.0000      82.2700      63.2100
        2680    42.321000      71.0000      80.4000      63.1900
        2681    42.333200      76.0000      78.8300      63.1800
        2682    42.345500      68.0000      77.5000      63.1700
        2683    42.357700      80.0000      76.3600      63.1600
        2684    42.370000      74.0000      75.3700      63.1500
        2685    42.382200      70.0000      74.5100      63.1400
        2686    42.394500      87.0000      73.7500      63.1200
        2687    42.406700      77.0000      73.0800      63.1100
        2688    42.419000      65.0000      72.4900      63.1000
        2689    42.431200      64.0000      71.9600      63.0900
        2690    42.443500      75.0000      71.4800      63.0800
        2691    42.455700      70.0000      71.0600      63.0600
        2692    42.468000      75.0000      70.6700      63.0500
        2693    42.480200      76.0000      70.3200      63.0400
        2694    42.492500      78.0000      69.9900      63.0300
        2695    42.504700      86.0000      69.7000      63.0200
        2696    42.517000      82.0000      69.4300      63.0100
        2697    42.529200      62.0000      69.1900      63.0000
        2698    42.541500      66.0000      68.9600      62.9800
        2699    42.553800      74.0000      68.7500      62.9700
        2700    42.566000      64.0000      68.5600      62.9600
        2701    42.578300      58.0000      68.3800      62.9500
        2702    42.590500      61.0000      68.2200      62.9400
        2703    42.602800      64.0000      68.0700      62.9300
        2704    42.615000      62.0000      67.9300      62.9200
        2705    42.627300      63.0000      67.8000      62.9000
        2706    42.639500      61.0000      67.6800      62.8900
        2707    42.651800      73.0000      67.5700      62.8800
        2708    42.664000      74.0000      67.4600      62.8700
        2709    42.676300      76.0000      67.3700      62.8600
        2710    42.688500      58.0000      67.2800      62.8500
        2711    42.700800      75.0000      67.2000      62.8400
        2712    42.713000      56.0000      67.1300      62.8300
        2713    42.725300      58.0000      67.0600      62.8200
        2714    42.737500      71.0000      67.0000      62.8100
        2715    42.749800      68.0000      66.9500      62.7900
        2716    42.762000      71.0000      66.9000      62.7800
        2717    42.774300      67.0000      66.8600      62.7700
        2718    42.786500      69.0000      66.8200      62.7600
        2719    42.798800      85.0000      66.7900      62.7500
        2720    42.811000      55.0000      66.7700      62.7400
        2721    42.823300      74.0000      66.7500      62.7300
        2722    42.835500      79.0000      66.7400      62.7200
        2723    42.847800      61.0000      66.7300      62.7100
        2724    42.860000      66.0000      66.7400      62.7000
        2725    42.872300      67.0000      66.7500      62.6900
        2726    42.884500      73.0000      66.7700      62.6800
        2727    42.896800      66.0000      66.7900      62.6700
        2728    42.909000      81.0000      66.8300      62.6600
        2729    42.921300      68.0000      66.8800      62.6500
        2730    42.933500      72.0000      66.9500      62.6400
        2731    42.945800      64.0000      67.0300      62.6300
        2732    42.958000      75.0000      67.1200      62.6200
        2733    42.970300      71.0000      67.2400      62.6100
        2734    42.982500      58.0000      67.3800      62.6000
        2735    42.994800      70.0000      67.5400      62.5800
        2736    43.007000      70.0000      67.7400      62.5700
        2737    43.019300      60.0000      67.9800      62.5600
        2738    43.031500      61.0000      68.2500      62.5500
        2739    43.043800      65.0000      68.5800      62.5400
        2740    43.056000      82.0000      68.9600      62.5300
        2741    43.068300      75.0000      69.3800      62.5200
        2742    43.080500      76.0000      69.8600      62.5100
        2743    43.092800      62.0000      70.3900      62.5000
        2744    43.105000      66.0000      70.9800      62.4900
        2745    43.117300      75.0000      71.6300      62.4900
        2746    43.129500      67.0000      72.4000      62.4800
        2747    43.141800      68.0000      73.3400      62.4700
        2748    43.154000      70.0000      74.5500      62.4600
        2749    43.166300      76.0000      76.2000      62.4500
        2750    43.178500      70.0000      78.5100      62.4400
        2751    43.190800      71.0000      81.8000      62.4300
        2752    43.203100      86.0000      86.4700      62.4200
        2753    43.215300      93.0000      93.3100      62.4100
        2754    43.227600      99.0000     103.0900      62.4000
        2755    43.239800     140.0000     116.6300      62.3900
        2756    43.252100     138.0000     134.0800      62.3800
        2757    43.264300     176.0000     154.0200      62.3700
        2758    43.276600     164.0000     172.5300      62.3600
        2759    43.288800     195.0000     183.8900      62.3500
        2760    43.301100     214.0000     183.7200      62.3400
        2761    43.313300     175.0000     172.7100      62.3300
        2762    43.325600     177.0000     156.5200      62.3200
        2763    43.337800     161.0000     141.6600      62.3100
        2764    43.350100     148.0000     131.9900      62.3000
        2765    43.362300     136.0000     128.4000      62.3000
        2766    43.374600     143.0000     129.7200      62.2900
        2767    43.386800     128.0000     133.3300      62.2800
        2768    43.399100     123.0000     135.7100      62.2700
        2769    43.411300     150.0000     133.7800      62.2600
        2770    43.423600     150.0000     126.6700      62.2500
        2771    43.435800     135.0000     116.1800      62.2400
        2772    43.448100     125.0000     105.2200      62.2300
        2773    43.460300     105.0000      95.8700      62.2200
        2774    43.472600      88.0000      88.7700      62.2100
        2775    43.484800      92.0000      83.7300      62.2100
        2776    43.497100      88.0000      80.2600      62.2000
        2777    43.509300      83.0000      77.9300      62.1900
        2778    43.521600      77.0000      76.3800      62.1800
        2779    43.533800      81.0000      75.4000      62.1700
        2780    43.546100      82.0000      74.8300      62.1600
        2781    43.558300      67.0000      74.5800      62.1500
        2782    43.570600      74.0000      74.5600      62.1400
        2783    43.582800      66.0000      74.7500      62.1400
        2784    43.595100      75.0000      75.1100      62.1300
        2785    43.607300      80.0000      75.6500      62.1200
        2786    43.619600      57.0000      76.3800      62.1100
        2787    43.631800      72.0000      77.3400      62.1000
        2788    43.644100      75.0000      78.6000      62.0900
        2789    43.656300      85.0000      80.2600      62.0900
        2790    43.668600      77.0000      82.4700      62.0800
        2791    43.680800      87.0000      85.4500      62.0700
        2792    43.693100      86.0000      89.5600      62.0600
        2793    43.705300      91.0000      95.2700      62.0500
        2794    43.717600      82.0000     103.2600      62.0400
        2795    43.729800     104.0000     114.1900      62.0400
        2796    43.742100     111.0000     128.3000      62.0300
        2797    43.754300     140.0000     144.7000      62.0200
        2798    43.766600     141.0000     160.8300      62.0100
        2799    43.778800     144.0000     173.1000      62.0000
        2800    43.791100     166.0000     179.4500      61.9900
        2801    43.803300     142.0000     181.8300      61.9900
        2802    43.815600     189.0000     185.4400      61.9800
        2803    43.827800     182.0000     194.9700      61.9700
        2804    43.840100     207.0000     211.9200      61.9600
        2805    43.852400     221.0000     234.1800      61.9600
        2806    43.864600     247.0000     256.9600      61.9500
        2807    43.876900     240.0000     274.6300      61.9400
        2808    43.889100     263.0000     282.7500      61.9300
        2809    43.901400     260.0000     279.3300      61.9200
        2810    43.913600     252.0000     265.4700      61.9200
        2811    43.925900     231.0000     245.5700      61.9100
        2812    43.938100     218.0000     226.0800      61.9000
        2813    43.950400     202.0000     212.3400      61.8900
        2814    43.962600     201.0000     206.4700      61.8900
        2815    43.974900     195.0000     207.5300      61.8800
        2816    43.987100     216.0000     213.2700      61.8700
        2817    43.999400     194.0000     221.7800      61.8600
        2818    44.011600     244.0000     231.7700      61.8600
        2819    44.023900     251.0000     241.4700      61.8500
        2820    44.036100     251.0000     247.4400      61.8400
        2821    44.048400     232.0000     245.2200      61.8300
        2822    44.060600     223.0000     232.1200      61.8300
        2823    44.072900     238.0000     210.3100      61.8200
        2824    44.085100     217.0000     186.1600      61.8100
        2825    44.097400     169.0000     165.9900      61.8000
        2826    44.109600     168.0000     153.0500      61.8000
        2827    44.121900     130.0000     147.7500      61.7900
        2828    44.134100     160.0000     148.8200      61.7800
        2829    44.146400     180.0000     153.9000      61.7800
        2830    44.158600     164.0000     159.8700      61.7700
        2831    44.170900     184.0000     163.9500      61.7600
        2832    44.183100     176.0000     165.6600      61.7500
        2833    44.195400     169.0000     167.7000      61.7500
        2834    44.207600     171.0000     174.3800      61.7400
        2835    44.219900     172.0000     188.7500      61.7300
        2836    44.232100     231.0000     210.5400      61.7300
        2837    44.244400     213.0000     234.9200      61.7200
        2838    44.256600     253.0000     252.9800      61.7100
        2839    44.268900     272.0000     255.7800      61.7100
        2840    44.281100     240.0000     240.9300      61.7000
        2841    44.293400     218.0000     215.2300      61.6900
        2842    44.305600     187.0000     189.1800      61.6900
        2843    44.317900     150.0000     170.2100      61.6800
        2844    44.330100     169.0000     160.8300      61.6700
        2845    44.342400     168.0000     160.1900      61.6700
        2846    44.354600     176.0000     165.3100      61.6600
        2847    44.366900     178.0000     171.4400      61.6500
        2848    44.379100     171.0000     173.1000      61.6500
        2849    44.391400     157.0000     166.7200      61.6400
        2850    44.403600     146.0000     153.0200      61.6300
        2851    44.415900     150.0000     136.2100      61.6300
        2852    44.428100     134.0000     120.5300      61.6200
        2853    44.440400     104.0000     108.1000      61.6100
        2854    44.452600     101.0000      99.1000      61.6100
        2855    44.464900      77.0000      92.8600      61.6000
        2856    44.477200     102.0000      88.6400      61.5900
        2857    44.489400      71.0000      85.8300      61.5900
        2858    44.501700      86.0000      84.0100      61.5800
        2859    44.513900      80.0000      82.8900      61.5800
        2860    44.526200      78.0000      82.3100      61.5700
        2861    44.538400      79.0000      82.1500      61.5600
        2862    44.550700      74.0000      82.3600      61.5600
        2863    44.562900      87.0000      82.9000      61.5500
        2864    44.575200      83.0000      83.7600      61.5500
        2865    44.587400      64.0000      84.9500      61.5400
        2866    44.599700      98.0000      86.4700      61.5300
        2867    44.611900      97.0000      88.3400      61.5300
        2868    44.624200      76.0000      90.5600      61.5200
        2869    44.636400      82.0000      93.1400      61.5200
        2870    44.648700      94.0000      96.0400      61.5100
        2871    44.660900      94.0000      99.2500      61.5000
        2872    44.673200     114.0000     102.7600      61.5000
        2873    44.685400     126.0000     106.6200      61.4900
        2874    44.697700     111.0000     111.0100      61.4900
        2875    44.709900     138.0000     116.2700      61.4800
        2876    44.722200     124.0000     122.9700      61.4700
        2877    44.734400      89.0000     131.9200      61.4700
        2878    44.746700     152.0000     144.3100      61.4600
        2879    44.758900     162.0000     161.8600      61.4600
        2880    44.771200     192.0000     187.1000      61.4500
        2881    44.783400     212.0000     223.7700      61.4500
        2882    44.795700     321.0000     277.0700      61.4400
        2883    44.807900     387.0000     353.3500      61.4400
        2884    44.820200     464.0000     457.9600      61.4300
        2885    44.832400     590.0000     590.0200      61.4200
        2886    44.844700     796.0000     734.0600      61.4200
        2887    44.856900     937.0000     855.7900      61.4100
        2888    44.869200    1021.0000     912.1100      61.4100
        2889    44.881400    1002.0000     879.8400      61.4000
        2890    44.893700     864.0000     778.2500      61.4000
        2891    44.905900     686.0000     655.8100      61.3900
        2892    44.918200     590.0000     555.2500      61.3900
        2893    44.930400     528.0000     496.6800      61.3800
        2894    44.942700     523.0000     481.5500      61.3800
        2895    44.954900     527.0000     500.2300      61.3700
        2896    44.967200     561.0000     534.5300      61.3700
        2897    44.979400     578.0000     559.8700      61.3600
        2898    44.991700     598.0000     553.7900      61.3600
        2899    45.003900     537.0000     509.7100      61.3500
        2900    45.016200     444.0000     441.7400      61.3500
        2901    45.028400     375.0000     372.7400      61.3400
        2902    45.040700     326.0000     319.3800      61.3400
        2903    45.052900     253.0000     287.6600      61.3300
        2904    45.065200     300.0000     276.3800      61.3300
        2905    45.077400     267.0000     280.0700      61.3200
        2906    45.089700     264.0000     289.9000      61.3200
        2907    45.101900     285.0000     294.9700      61.3100
        2908    45.114200     266.0000     286.6400      61.3100
        2909    45.126500     282.0000     264.1800      61.3000
        2910    45.138700     226.0000     235.0100      61.3000
        2911    45.151000     213.0000     208.5900      61.2900
        2912    45.163200     191.0000     190.9100      61.2900
        2913    45.175500     169.0000     183.7500      61.2800
        2914    45.187700     184.0000     186.2500      61.2800
        2915    45.200000     218.0000     195.6800      61.2700
        2916    45.212200     202.0000     207.6500      61.2700
        2917    45.224500     210.0000     216.7200      61.2600
        2918    45.236700     229.0000     218.4600      61.2600
        2919    45.249000     185.0000     211.5400      61.2500
        2920    45.261200     179.0000     197.1400      61.2500
        2921    45.273500     150.0000     178.3600      61.2500
        2922    45.285700     144.0000     158.7300      61.2400
        2923    45.298000     131.0000     141.4500      61.2400
        2924    45.310200     116.0000     128.4000      61.2300
        2925    45.322500     111.0000     120.0300      61.2300
        2926    45.334700     128.0000     115.7900      61.2200
        2927    45.347000     115.0000     114.6000      61.2200
        2928    45.359200     102.0000     114.9900      61.2100
        2929    45.371500     107.0000     115.2100      61.2100
        2930    45.383700     113.0000     113.7900      61.2100
        2931    45.396000      85.0000     110.3300      61.2000
        2932    45.408200      99.0000     105.6100      61.2000
        2933    45.420500      89.0000     100.9000      61.1900
        2934    45.432700     108.0000      97.1300      61.1900
        2935    45.445000     101.0000      94.5900      61.1900
        2936    45.457200      80.0000      93.1900      61.1800
        2937    45.469500      99.0000      92.7100      61.1800
        2938    45.481700     106.0000      92.9800      61.1700
        2939    45.494000      97.0000      93.9400      61.1700
        2940    45.506200      82.0000      95.6400      61.1600
        2941    45.518500     120.0000      98.2800      61.1600
        2942    45.530700      97.0000     102.2100      61.1600
        2943    45.543000     109.0000     107.9500      61.1500
        2944    45.555200     116.0000     116.3000      61.1500
        2945    45.567500     155.0000     128.4200      61.1500
        2946    45.579700     153.0000     146.0200      61.1400
        2947    45.592000     187.0000     171.3800      61.1400
        2948    45.604200     215.0000     207.1500      61.1300
        2949    45.616500     249.0000     255.3000      61.1300
        2950    45.628700     317.0000     314.8200      61.1300
        2951    45.641000     395.0000     378.5900      61.1200
        2952    45.653200     474.0000     431.9900      61.1200
        2953    45.665500     450.0000     457.7300      61.1100
        2954    45.677700     462.0000     446.9600      61.1100
        2955    45.690000     390.0000     407.5300      61.1100
        2956    45.702200     355.0000     358.5800      61.1000
        2957    45.714500     336.0000     317.1900      61.1000
        2958    45.726700     321.0000     291.3000      61.1000
        2959    45.739000     291.0000     281.3600      61.0900
        2960    45.751200     299.0000     283.9600      61.0900
        2961    45.763500     303.0000     293.0900      61.0900
        2962    45.775800     295.0000     300.0600      61.0800
        2963    45.788000     296.0000     295.8700      61.0800
        2964    45.800300     293.0000     276.3900      61.0800
        2965    45.812500     251.0000     245.4100      61.0700
        2966    45.824800     195.0000     211.1800      61.0700
        2967    45.837000     176.0000     180.3800      61.0700
        2968    45.849300     156.0000     155.4400      61.0600
        2969    45.861500     132.0000     135.9100      61.0600
        2970    45.873800     113.0000     120.5800      61.0600
        2971    45.886000     116.0000     108.5900      61.0500
        2972    45.898300     111.0000      99.3900      61.0500
        2973    45.910500      90.0000      92.4700      61.0500
        2974    45.922800      84.0000      87.2900      61.0400
        2975    45.935000      86.0000      83.4200      61.0400
        2976    45.947300      77.0000      80.4800      61.0400
        2977    45.959500      91.0000      78.2100      61.0300
        2978    45.971800      71.0000      76.4200      61.0300
        2979    45.984000      79.0000      75.0000      61.0300
        2980    45.996300      70.0000      73.8500      61.0200
        2981    46.008500      66.0000      72.9000      61.0200
        2982    46.020800      75.0000      72.1100      61.0200
        2983    46.033000      82.0000      71.4500      61.0100
        2984    46.045300      78.0000      70.9000      61.0100
        2985    46.057500      69.0000      70.4400      61.0100
        2986    46.069800      78.0000      70.0400      61.0100
        2987    46.082000      80.0000      69.7100      61.0000
        2988    46.094300      75.0000      69.4400      61.0000
        2989    46.106500      67.0000      69.2100      61.0000
        2990    46.118800      71.0000      69.0300      60.9900
        2991    46.131000      69.0000      68.8900      60.9900
        2992    46.143300      77.0000      68.7700      60.9900
        2993    46.155500      59.0000      68.6900      60.9900
        2994    46.167800      63.0000      68.6400      60.9800
        2995    46.180000      85.0000      68.6100      60.9800
        2996    46.192300      71.0000      68.6200      60.9800
        2997    46.204500      68.0000      68.6700      60.9800
        2998    46.216800      79.0000      68.7700      60.9700
        2999    46.229000      69.0000      68.9600      60.9700
        3000    46.241300      68.0000      69.2600      60.9700
        3001    46.253500      70.0000      69.7200      60.9600
        3002    46.265800      85.0000      70.4200      60.9600
        3003    46.278000      86.0000      71.4500      60.9600
        3004    46.290300      64.0000      72.9700      60.9600
        3005    46.302500      68.0000      75.1400      60.9500
        3006    46.314800      90.0000      78.1200      60.9500
        3007    46.327000      85.0000      81.9100      60.9500
        3008    46.339300      93.0000      86.1300      60.9500
        3009    46.351500     112.0000      89.8800      60.9400
        3010    46.363800     124.0000      91.9400      60.9400
        3011    46.376000      91.0000      91.5200      60.9400
        3012    46.388300      93.0000      88.9000      60.9400
        3013    46.400500      88.0000      85.3100      60.9300
        3014    46.412800      88.0000      82.0700      60.9300
        3015    46.425100      80.0000      79.9100      60.9300
        3016    46.437300      83.0000      79.0000      60.9300
        3017    46.449600      86.0000      79.2100      60.9300
        3018    46.461800      95.0000      80.1100      60.9200
        3019    46.474100     109.0000      81.1000      60.9200
        3020    46.486300      93.0000      81.4800      60.9200
        3021    46.498600     108.0000      80.7700      60.9200
        3022    46.510800      79.0000      79.0500      60.9100
        3023    46.523100      87.0000      76.8400      60.9100
        3024    46.535300      79.0000      74.7100      60.9100
        3025    46.547600      64.0000      72.9900      60.9100
        3026    46.559800      73.0000      71.7300      60.9100
        3027    46.572100      88.0000      70.8700      60.9000
        3028    46.584300      82.0000      70.3200      60.9000
        3029    46.596600      59.0000      69.9700      60.9000
        3030    46.608800      79.0000      69.7800      60.9000
        3031    46.621100      66.0000      69.7100      60.9000
        3032    46.633300      69.0000      69.7200      60.8900
        3033    46.645600      83.0000      69.8000      60.8900
        3034    46.657800      82.0000      69.9300      60.8900
        3035    46.670100      77.0000      70.1200      60.8900
        3036    46.682300      57.0000      70.3600      60.8900
        3037    46.694600      67.0000      70.6500      60.8800
        3038    46.706800      79.0000      70.9900      60.8800
        3039    46.719100      67.0000      71.3700      60.8800
        3040    46.731300      61.0000      71.8000      60.8800
        3041    46.743600      76.0000      72.2800      60.8800
        3042    46.755800      58.0000      72.8100      60.8700
        3043    46.768100      83.0000      73.3800      60.8700
        3044    46.780300      64.0000      74.0000      60.8700
        3045    46.792600      76.0000      74.6900      60.8700
        3046    46.804800      93.0000      75.4600      60.8700
        3047    46.817100      76.0000      76.3600      60.8700
        3048    46.829300      76.0000      77.4400      60.8600
        3049    46.841600      75.0000      78.7900      60.8600
        3050    46.853800      80.0000      80.5200      60.8600
        3051    46.866100      76.0000      82.8000      60.8600
        3052    46.878300      95.0000      85.8700      60.8600
        3053    46.890600     108.0000      90.0600      60.8600
        3054    46.902800     113.0000      95.8400      60.8500
        3055    46.915100     104.0000     103.7600      60.8500
        3056    46.927300     121.0000     114.2300      60.8500
        3057    46.939600     140.0000     127.1000      60.8500
        3058    46.951800     163.0000     141.0300      60.8500
        3059    46.964100     160.0000     153.0900      60.8500
        3060    46.976300     191.0000     159.7300      60.8400
        3061    46.988600     177.0000     158.9800      60.8400
        3062    47.000800     173.0000     152.2600      60.8400
        3063    47.013100     141.0000     143.5100      60.8400
        3064    47.025300     140.0000     136.4800      60.8400
        3065    47.037600     137.0000     133.1600      60.8400
        3066    47.049900     134.0000     134.0300      60.8400
        3067    47.062100     121.0000     138.5800      60.8300
        3068    47.074400     133.0000     145.6400      60.8300
        3069    47.086600     157.0000     153.4000      60.8300
        3070    47.098900     170.0000     159.7500      60.8300
        3071    47.111100     171.0000     163.2800      60.8300
        3072    47.123400     165.0000     164.2100      60.8300
        3073    47.135600     176.0000     164.1600      60.8300
        3074    47.147900     155.0000     165.0500      60.8300
        3075    47.160100     167.0000     168.2900      60.8200
        3076    47.172400     171.0000     174.7600      60.8200
        3077    47.184600     197.0000     185.3200      60.8200
        3078    47.196900     215.0000     201.1600      60.8200
        3079    47.209100     214.0000     224.1100      60.8200
        3080    47.221400     252.0000     256.9400      60.8200
        3081    47.233600     319.0000     303.8200      60.8200
        3082    47.245900     382.0000     370.7200      60.8200
        3083    47.258100     468.0000     465.8600      60.8100
        3084    47.270400     604.0000     598.8700      60.8100
        3085    47.282600     767.0000     777.8100      60.8100
        3086    47.294900    1069.0000    1001.9300      60.8100
        3087    47.307100    1268.0000    1250.5500      60.8100
        3088    47.319400    1469.0000    1475.6700      60.8100
        3089    47.331600    1569.0000    1612.2400      60.8100
        3090    47.343900    1631.0000    1613.5400      60.8100
        3091    47.356100    1502.0000    1488.2800      60.8100
        3092    47.368400    1378.0000    1298.1000      60.8000
        3093    47.380600    1184.0000    1115.9100      60.8000
        3094    47.392900    1082.0000     986.8700      60.8000
        3095    47.405100     943.0000     926.9200      60.8000
        3096    47.417400     994.0000     929.0200      60.8000
        3097    47.429600    1012.0000     972.3600      60.8000
        3098    47.441900    1074.0000    1025.4200      60.8000
        3099    47.454100    1048.0000    1050.4900      60.8000
        3100    47.466400    1027.0000    1017.4900      60.8000
        3101    47.478600     954.0000     921.4700      60.8000
        3102    47.490900     809.0000     785.8900      60.7900
        3103    47.503100     749.0000     644.7300      60.7900
        3104    47.515400     554.0000     522.4800      60.7900
        3105    47.527600     466.0000     427.4800      60.7900
        3106    47.539900     354.0000     357.2200      60.7900
        3107    47.552100     280.0000     305.0500      60.7900
        3108    47.564400     269.0000     264.7800      60.7900
        3109    47.576600     251.0000     232.1200      60.7900
        3110    47.588900     204.0000     204.6400      60.7900
        3111    47.601100     179.0000     181.1500      60.7900
        3112    47.613400     161.0000     161.3200      60.7900
        3113    47.625600     138.0000     145.0200      60.7900
        3114    47.637900     126.0000     131.9700      60.7900
        3115    47.650100     127.0000     121.7200      60.7800
        3116    47.662400     106.0000     113.6800      60.7800
        3117    47.674600     115.0000     107.3500      60.7800
        3118    47.686900     106.0000     102.3100      60.7800
        3119    47.699100     121.0000      98.2500      60.7800
        3120    47.711400     102.0000      94.9200      60.7800
        3121    47.723700     105.0000      92.1800      60.7800
        3122    47.735900      97.0000      89.8800      60.7800
        3123    47.748200     107.0000      87.9400      60.7800
        3124    47.760400      86.0000      86.3000      60.7800
        3125    47.772700      88.0000      84.9000      60.7800
        3126    47.784900      87.0000      83.7000      60.7800
        3127    47.797200      75.0000      82.6700      60.7800
        3128    47.809400      67.0000      81.8000      60.7800
        3129    47.821700      71.0000      81.0500      60.7800
        3130    47.833900      85.0000      80.4100      60.7800
        3131    47.846200      79.0000      79.8800      60.7700
        3132    47.858400      81.0000      79.4500      60.7700
        3133    47.870700      82.0000      79.1000      60.7700
        3134    47.882900      75.0000      78.8300      60.7700
        3135    47.895200      71.0000      78.6500      60.7700
        3136    47.907400      80.0000      78.5400      60.7700
        3137    47.919700      91.0000      78.5100      60.7700
        3138    47.931900      86.0000      78.5500      60.7700
        3139    47.944200      67.0000      78.6800      60.7700
        3140    47.956400      79.0000      78.8900      60.7700
        3141    47.968700      75.0000      79.2000      60.7700
        3142    47.980900      80.0000      79.6000      60.7700
        3143    47.993200      96.0000      80.1200      60.7700
        3144    48.005400      93.0000      80.7600      60.7700
        3145    48.017700      81.0000      81.5400      60.7700
        3146    48.029900      80.0000      82.4800      60.7700
        3147    48.042200      82.0000      83.6100      60.7700
        3148    48.054400      65.0000      84.9300      60.7700
        3149    48.066700      97.0000      86.4900      60.7700
        3150    48.078900      95.0000      88.3000      60.7700
        3151    48.091200      91.0000      90.3800      60.7700
        3152    48.103400      86.0000      92.7300      60.7700
        3153    48.115700     107.0000      95.3400      60.7700
        3154    48.127900     103.0000      98.1900      60.7600
        3155    48.140200      99.0000     101.2600      60.7600
        3156    48.152400     110.0000     104.5700      60.7600
        3157    48.164700      94.0000     108.1600      60.7600
        3158    48.176900     128.0000     112.2100      60.7600
        3159    48.189200     100.0000     117.0000      60.7600
        3160    48.201400     121.0000     122.9800      60.7600
        3161    48.213700     117.0000     130.8000      60.7600
        3162    48.225900     134.0000     141.3200      60.7600
        3163    48.238200     158.0000     155.8100      60.7600
        3164    48.250400     166.0000     176.0500      60.7600
        3165    48.262700     181.0000     204.6400      60.7600
        3166    48.274900     241.0000     245.2500      60.7600
        3167    48.287200     303.0000     302.8000      60.7600
        3168    48.299400     389.0000     382.7800      60.7600
        3169    48.311700     468.0000     489.0900      60.7600
        3170    48.324000     582.0000     618.9900      60.7600
        3171    48.336200     681.0000     756.7800      60.7600
        3172    48.348500     847.0000     871.1100      60.7600
        3173    48.360700     912.0000     924.9200      60.7600
        3174    48.373000     892.0000     898.2800      60.7600
        3175    48.385200     751.0000     806.0200      60.7600
        3176    48.397500     668.0000     688.0700      60.7600
        3177    48.409700     574.0000     582.9200      60.7600
        3178    48.422000     504.0000     511.9200      60.7600
        3179    48.434200     440.0000     480.5300      60.7600
        3180    48.446500     455.0000     484.6200      60.7600
        3181    48.458700     499.0000     513.4600      60.7600
        3182    48.471000     538.0000     549.8000      60.7600
        3183    48.483200     592.0000     571.9800      60.7600
        3184    48.495500     515.0000     562.1000      60.7600
        3185    48.507700     494.0000     516.5200      60.7600
        3186    48.520000     469.0000     447.7300      60.7600
        3187    48.532200     393.0000     374.5500      60.7600
        3188    48.544500     308.0000     310.6700      60.7600
        3189    48.556700     253.0000     261.3400      60.7600
        3190    48.569000     225.0000     225.9700      60.7600
        3191    48.581200     194.0000     201.9000      60.7600
        3192    48.593500     181.0000     186.3800      60.7600
        3193    48.605700     183.0000     177.3700      60.7600
        3194    48.618000     178.0000     173.5900      60.7600
        3195    48.630200     170.0000     174.4200      60.7600
        3196    48.642500     159.0000     179.9600      60.7600
        3197    48.654700     178.0000     191.1200      60.7600
        3198    48.667000     200.0000     209.7000      60.7600
        3199    48.679200     241.0000     238.5400      60.7600
        3200    48.691500     262.0000     281.6800      60.7600
        3201    48.703700     350.0000     344.1800      60.7600
        3202    48.716000     466.0000     431.1600      60.7600
        3203    48.728200     583.0000     544.7700      60.7600
        3204    48.740500     674.0000     678.4900      60.7600
        3205    48.752700     853.0000     811.6100      60.7600
        3206    48.765000     954.0000     909.3400      60.7600
        3207    48.777200     968.0000     937.7300      60.7600
        3208    48.789500     868.0000     886.8100      60.7600
        3209    48.801700     798.0000     780.8500      60.7600
        3210    48.814000     631.0000     661.3600      60.7600
        3211    48.826200     558.0000     562.0800      60.7600
        3212    48.838500     505.0000     499.2000      60.7600
        3213    48.850700     451.0000     475.0400      60.7600
        3214    48.863000     513.0000     483.7700      60.7600
        3215    48.875200     494.0000     513.3000      60.7600
        3216    48.887500     565.0000     545.3200      60.7600
        3217    48.899700     541.0000     558.5700      60.7600
        3218    48.912000     569.0000     537.9200      60.7600
        3219    48.924200     423.0000     483.5400      60.7600
        3220    48.936500     401.0000     410.0500      60.7600
        3221    48.948700     341.0000     335.4600      60.7600
        3222    48.961000     297.0000     271.4500      60.7600
        3223    48.973200     240.0000     221.6700      60.7600
        3224    48.985500     191.0000     184.8600      60.7600
        3225    48.997800     162.0000     158.1800      60.7600
        3226    49.010000     149.0000     138.8500      60.7600
        3227    49.022300     129.0000     124.6700      60.7600
        3228    49.034500     121.0000     114.1200      60.7600
        3229    49.046800      98.0000     106.1200      60.7600
        3230    49.059000     101.0000      99.9200      60.7600
        3231    49.071300     104.0000      95.0500      60.7600
        3232    49.083500      92.0000      91.1400      60.7600
        3233    49.095800     106.0000      87.9700      60.7600
        3234    49.108000      84.0000      85.3500      60.7600
        3235    49.120300      95.0000      83.1600      60.7600
        3236    49.132500      79.0000      81.3100      60.7600
        3237    49.144800      91.0000      79.7300      60.7600
        3238    49.157000      87.0000      78.3700      60.7600
        3239    49.169300      84.0000      77.1900      60.7600
        3240    49.181500      75.0000      76.1600      60.7600
        3241    49.193800      72.0000      75.2500      60.7600
        3242    49.206000      73.0000      74.4500      60.7600
        3243    49.218300      84.0000      73.7300      60.7600
        3244    49.230500      77.0000      73.0900      60.7600
        3245    49.242800      69.0000      72.5200      60.7600
        3246    49.255000      86.0000      72.0000      60.7600
        3247    49.267300      73.0000      71.5400      60.7600
        3248    49.279500      78.0000      71.1200      60.7600
        3249    49.291800      67.0000      70.7400      60.7600
        3250    49.304000      62.0000      70.4000      60.7600
        3251    49.316300      80.0000      70.0800      60.7600
        3252    49.328500      71.0000      69.8000      60.7600
        3253    49.340800      72.0000      69.5400      60.7600
        3254    49.353000      50.0000      69.3100      60.7600
        3255    49.365300      62.0000      69.1100      60.7600
        3256    49.377500      71.0000      68.9200      60.7600
        3257    49.389800      68.0000      68.7500      60.7600
        3258    49.402000      72.0000      68.6000      60.7600
        3259    49.414300      69.0000      68.4600      60.7600
        3260    49.426500      60.0000      68.3500      60.7600
        3261    49.438800      82.0000      68.2500      60.7600
        3262    49.451000      69.0000      68.1700      60.7600
        3263    49.463300      63.0000      68.1100      60.7600
        3264    49.475500      68.0000      68.0800      60.7600
        3265    49.487800      70.0000      68.0900      60.7600
        3266    49.500000      65.0000      68.1500      60.7600
        3267    49.512300      70.0000      68.2700      60.7600
        3268    49.524500      72.0000      68.4800      60.7600
        3269    49.536800      74.0000      68.8100      60.7600
        3270    49.549000      66.0000      69.2900      60.7600
        3271    49.561300      77.0000      69.9900      60.7600
        3272    49.573500      80.0000      70.9200      60.7600
        3273    49.585800      66.0000      72.0700      60.7600
        3274    49.598000      59.0000      73.3600      60.7600
        3275    49.610300      53.0000      74.5400      60.7600
        3276    49.622500      66.0000      75.3100      60.7700
        3277    49.634800      79.0000      75.4200      60.7700
        3278    49.647100      75.0000      74.8500      60.7700
        3279    49.659300      66.0000      73.8500      60.7700
        3280    49.671600      69.0000      72.7800      60.7700
        3281    49.683800      74.0000      71.9200      60.7700
        3282    49.696100      74.0000      71.4000      60.7700
        3283    49.708300      72.0000      71.2300      60.7700
        3284    49.720600      60.0000      71.3700      60.7700
        3285    49.732800      56.0000      71.7000      60.7700
        3286    49.745100      73.0000      72.0600      60.7700
        3287    49.757300      57.0000      72.2600      60.7700
        3288    49.769600      69.0000      72.1800      60.7700
        3289    49.781800      78.0000      71.8300      60.7700
        3290    49.794100      64.0000      71.3200      60.7700
        3291    49.806300      82.0000      70.8100      60.7700
        3292    49.818600      75.0000      70.4200      60.7700
        3293    49.830800      82.0000      70.1900      60.7700
        3294    49.843100      65.0000      70.1200      60.7700
        3295    49.855300      45.0000      70.2100      60.7700
        3296    49.867600      65.0000      70.4200      60.7700
        3297    49.879800      82.0000      70.7300      60.7700
        3298    49.892100      76.0000      71.1500      60.7700
        3299    49.904300      85.0000      71.6400      60.7700
        3300    49.916600      61.0000      72.2100      60.7700
        3301    49.928800      69.0000      72.8500      60.7700
        3302    49.941100      70.0000      73.5700      60.7700
        3303    49.953300      89.0000      74.3800      60.7700
        3304    49.965600      60.0000      75.3100      60.7700
        3305    49.977800      97.0000      76.4300      60.7700
        3306    49.990100      73.0000      77.8100      60.7700
        3307    50.002300      61.0000      79.5900      60.7700
        3308    50.014600      79.0000      81.9100      60.7700
        3309    50.026800      91.0000      85.0000      60.7700
        3310    50.039100      81.0000      89.1700      60.7700
        3311    50.051300     110.0000      94.8300      60.7700
        3312    50.063600     107.0000     102.5500      60.7700
        3313    50.075800     129.0000     113.0300      60.7700
        3314    50.088100     143.0000     127.0100      60.7700
        3315    50.100300     161.0000     145.0300      60.7700
        3316    50.112600     180.0000     166.8400      60.7700
        3317    50.124800     216.0000     190.6900      60.7700
        3318    50.137100     255.0000     212.8700      60.7700
        3319    50.149300     261.0000     228.3900      60.7700
        3320    50.161600     228.0000     233.0800      60.7700
        3321    50.173800     265.0000     226.2600      60.7700
        3322    50.186100     229.0000     211.4900      60.7700
        3323    50.198300     218.0000     194.5200      60.7700
        3324    50.210600     188.0000     180.4100      60.7700
        3325    50.222800     201.0000     171.9400      60.7700
        3326    50.235100     154.0000     169.5900      60.7700
        3327    50.247300     180.0000     172.1000      60.7700
        3328    50.259600     194.0000     176.9800      60.7700
        3329    50.271900     180.0000     181.1200      60.7600
        3330    50.284100     193.0000     181.6700      60.7600
        3331    50.296400     182.0000     176.9400      60.7600
        3332    50.308600     168.0000     167.1400      60.7600
        3333    50.320900     186.0000     154.2300      60.7600
        3334    50.333100     136.0000     140.8400      60.7600
        3335    50.345400     132.0000     129.0900      60.7600
        3336    50.357600     109.0000     119.9600      60.7600
        3337    50.369900     112.0000     113.4500      60.7600
        3338    50.382100     119.0000     108.9300      60.7600
        3339    50.394400      86.0000     105.6100      60.7600
        3340    50.406600      98.0000     102.9000      60.7600
        3341    50.418900      84.0000     100.5500      60.7600
        3342    50.431100      97.0000      98.6400      60.7600
        3343    50.443400      91.0000      97.3400      60.7600
        3344    50.455600     107.0000      96.7400      60.7600
        3345    50.467900     107.0000      96.8100      60.7600
        3346    50.480100      93.0000      97.4800      60.7600
        3347    50.492400     100.0000      98.6900      60.7600
        3348    50.504600     111.0000     100.4900      60.7600
        3349    50.516900     108.0000     102.9700      60.7600
        3350    50.529100     107.0000     106.3700      60.7600
        3351    50.541400     112.0000     111.0400      60.7600
        3352    50.553600     126.0000     117.4900      60.7600
        3353    50.565900     117.0000     126.4200      60.7600
        3354    50.578100     142.0000     138.8400      60.7600
        3355    50.590400     151.0000     156.2300      60.7600
        3356    50.602600     220.0000     180.6300      60.7600
        3357    50.614900     233.0000     214.8300      60.7600
        3358    50.627100     251.0000     262.1900      60.7600
        3359    50.639400     317.0000     325.7900      60.7600
        3360    50.651600     441.0000     406.3100      60.7600
        3361    50.663900     516.0000     498.6000      60.7600
        3362    50.676100     610.0000     588.2000      60.7600
        3363    50.688400     687.0000     652.7700      60.7600
        3364    50.700600     680.0000     671.3700      60.7600
        3365    50.712900     627.0000     638.3400      60.7500
        3366    50.725100     534.0000     568.7600      60.7500
        3367    50.737400     475.0000     488.4500      60.7500
        3368    50.749600     446.0000     419.3000      60.7500
        3369    50.761900     359.0000     372.6700      60.7500
        3370    50.774100     353.0000     351.2000      60.7500
        3371    50.786400     372.0000     352.3500      60.7500
        3372    50.798600     350.0000     369.8400      60.7500
        3373    50.810900     392.0000     393.5300      60.7500
        3374    50.823100     416.0000     410.3500      60.7500
        3375    50.835400     389.0000     408.3700      60.7500
        3376    50.847600     368.0000     383.0500      60.7500
        3377    50.859900     323.0000     339.7700      60.7500
        3378    50.872100     252.0000     289.7100      60.7500
        3379    50.884400     237.0000     242.8200      60.7500
        3380    50.896700     216.0000     204.2100      60.7500
        3381    50.908900     168.0000     174.8300      60.7500
        3382    50.921200     160.0000     153.4200      60.7500
        3383    50.933400     177.0000     138.2400      60.7400
        3384    50.945700     127.0000     127.7300      60.7400
        3385    50.957900     122.0000     120.7600      60.7400
        3386    50.970200     120.0000     116.5600      60.7400
        3387    50.982400     100.0000     114.6500      60.7400
        3388    50.994700     105.0000     114.7600      60.7400
        3389    51.006900     113.0000     116.7600      60.7400
        3390    51.019200     137.0000     120.7700      60.7400
        3391    51.031400     139.0000     127.2900      60.7400
        3392    51.043700     141.0000     137.3100      60.7400
        3393    51.055900     154.0000     152.2300      60.7400
        3394    51.068200     183.0000     173.5600      60.7400
        3395    51.080400     213.0000     202.1500      60.7400
        3396    51.092700     289.0000     236.9400      60.7400
        3397    51.104900     303.0000     273.4800      60.7300
        3398    51.117200     286.0000     303.6000      60.7300
        3399    51.129400     333.0000     317.9100      60.7300
        3400    51.141700     322.0000     311.2700      60.7300
        3401    51.153900     314.0000     286.8400      60.7300
        3402    51.166200     273.0000     254.1800      60.7300
        3403    51.178400     225.0000     223.2000      60.7300
        3404    51.190700     225.0000     200.0200      60.7300
        3405    51.202900     164.0000     186.8600      60.7300
        3406    51.215200     180.0000     183.4300      60.7300
        3407    51.227400     195.0000     187.8400      60.7300
        3408    51.239700     205.0000     196.8000      60.7200
        3409    51.251900     203.0000     205.4600      60.7200
        3410    51.264200     219.0000     208.5400      60.7200
        3411    51.276400     218.0000     202.5700      60.7200
        3412    51.288700     201.0000     187.9200      60.7200
        3413    51.300900     174.0000     168.4000      60.7200
        3414    51.313200     142.0000     148.5500      60.7200
        3415    51.325400     131.0000     131.3700      60.7200
        3416    51.337700     103.0000     117.9300      60.7200
        3417    51.349900     106.0000     108.0000      60.7200
        3418    51.362200     106.0000     100.9100      60.7100
        3419    51.374400     102.0000      95.9600      60.7100
        3420    51.386700      99.0000      92.5500      60.7100
        3421    51.398900      69.0000      90.2700      60.7100
        3422    51.411200      77.0000      88.8200      60.7100
        3423    51.423400      99.0000      87.9700      60.7100
        3424    51.435700      91.0000      87.5900      60.7100
        3425    51.447900      81.0000      87.5800      60.7100
        3426    51.460200     106.0000      87.9200      60.7000
        3427    51.472400      90.0000      88.6000      60.7000
        3428    51.484700      84.0000      89.6800      60.7000
        3429    51.496900      86.0000      91.2500      60.7000
        3430    51.509200     101.0000      93.4600      60.7000
        3431    51.521500      86.0000      96.5400      60.7000
        3432    51.533700     100.0000     100.7800      60.7000
        3433    51.546000     106.0000     106.6100      60.7000
        3434    51.558200     118.0000     114.6600      60.6900
        3435    51.570500     132.0000     125.7600      60.6900
        3436    51.582700     125.0000     141.0600      60.6900
        3437    51.595000     158.0000     161.8800      60.6900
        3438    51.607200     187.0000     189.3600      60.6900
        3439    51.619500     204.0000     223.6100      60.6900
        3440    51.631700     298.0000     262.2800      60.6900
        3441    51.644000     269.0000     299.4400      60.6800
        3442    51.656200     331.0000     326.2600      60.6800
        3443    51.668500     312.0000     334.7300      60.6800
        3444    51.680700     297.0000     323.0300      60.6800
        3445    51.693000     307.0000     297.2600      60.6800
        3446    51.705200     263.0000     267.6700      60.6800
        3447    51.717500     236.0000     242.9900      60.6800
        3448    51.729700     221.0000     228.0900      60.6700
        3449    51.742000     247.0000     224.5500      60.6700
        3450    51.754200     246.0000     232.1700      60.6700
        3451    51.766500     230.0000     249.6100      60.6700
        3452    51.778700     273.0000     274.4500      60.6700
        3453    51.791000     272.0000     303.5400      60.6700
        3454    51.803200     346.0000     334.4700      60.6600
        3455    51.815500     352.0000     367.7700      60.6600
        3456    51.827700     430.0000     407.7500      60.6600
        3457    51.840000     460.0000     459.5600      60.6600
        3458    51.852200     522.0000     523.5900      60.6600
        3459    51.864500     566.0000     590.1500      60.6600
        3460    51.876700     657.0000     640.5600      60.6500
        3461    51.889000     695.0000     653.8300      60.6500
        3462    51.901200     711.0000     621.6300      60.6500
        3463    51.913500     567.0000     554.9700      60.6500
        3464    51.925700     478.0000     476.7400      60.6500
        3465    51.938000     407.0000     407.6500      60.6400
        3466    51.950200     376.0000     359.1200      60.6400
        3467    51.962500     342.0000     334.4000      60.6400
        3468    51.974700     311.0000     331.9200      60.6400
        3469    51.987000     330.0000     347.0800      60.6400
        3470    51.999200     374.0000     371.8400      60.6300
        3471    52.011500     412.0000     394.5100      60.6300
        3472    52.023700     403.0000     402.3100      60.6300
        3473    52.036000     378.0000     387.2000      60.6300
        3474    52.048200     344.0000     350.7400      60.6300
        3475    52.060500     309.0000     302.6000      60.6200
        3476    52.072700     249.0000     253.9900      60.6200
        3477    52.085000     210.0000     212.1500      60.6200
        3478    52.097200     179.0000     179.5400      60.6200
        3479    52.109500     152.0000     155.5800      60.6200
        3480    52.121700     160.0000     138.5700      60.6100
        3481    52.134000     130.0000     126.6300      60.6100
        3482    52.146200     110.0000     118.0300      60.6100
        3483    52.158500     115.0000     111.3800      60.6100
        3484    52.170800      96.0000     105.6400      60.6000
        3485    52.183000     104.0000     100.3100      60.6000
        3486    52.195300     104.0000      95.3400      60.6000
        3487    52.207500      89.0000      90.9000      60.6000
        3488    52.219800      95.0000      87.1400      60.5900
        3489    52.232000      83.0000      84.0700      60.5900
        3490    52.244300      80.0000      81.6000      60.5900
        3491    52.256500      78.0000      79.6300      60.5900
        3492    52.268800      67.0000      78.0400      60.5900
        3493    52.281000      78.0000      76.7500      60.5800
        3494    52.293300      75.0000      75.6800      60.5800
        3495    52.305500      68.0000      74.8000      60.5800
        3496    52.317800      80.0000      74.0500      60.5800
        3497    52.330000      64.0000      73.4100      60.5700
        3498    52.342300      71.0000      72.8700      60.5700
        3499    52.354500      74.0000      72.4000      60.5700
        3500    52.366800      56.0000      71.9900      60.5600
        3501    52.379000      64.0000      71.6400      60.5600
        3502    52.391300      66.0000      71.3400      60.5600
        3503    52.403500      81.0000      71.0800      60.5600
        3504    52.415800      82.0000      70.8500      60.5500
        3505    52.428000      77.0000      70.6500      60.5500
        3506    52.440300      74.0000      70.4900      60.5500
        3507    52.452500      77.0000      70.3500      60.5500
        3508    52.464800      61.0000      70.2300      60.5400
        3509    52.477000      76.0000      70.1400      60.5400
        3510    52.489300      66.0000      70.0700      60.5400
        3511    52.501500      80.0000      70.0100      60.5300
        3512    52.513800      69.0000      69.9800      60.5300
        3513    52.526000      63.0000      69.9600      60.5300
        3514    52.538300      88.0000      69.9700      60.5300
        3515    52.550500      65.0000      69.9800      60.5200
        3516    52.562800      64.0000      70.0200      60.5200
        3517    52.575000      87.0000      70.0700      60.5200
        3518    52.587300      79.0000      70.1500      60.5100
        3519    52.599500      70.0000      70.2400      60.5100
        3520    52.611800      74.0000      70.3400      60.5100
        3521    52.624000      78.0000      70.4700      60.5000
        3522    52.636300      82.0000      70.6200      60.5000
        3523    52.648500      77.0000      70.7900      60.5000
        3524    52.660800      83.0000      70.9800      60.5000
        3525    52.673000      67.0000      71.2000      60.4900
        3526    52.685300      59.0000      71.4400      60.4900
        3527    52.697500      83.0000      71.7200      60.4900
        3528    52.709800      71.0000      72.0200      60.4800
        3529    52.722000      63.0000      72.3600      60.4800
        3530    52.734300      69.0000      72.7300      60.4800
        3531    52.746500      61.0000      73.1400      60.4700
        3532    52.758800      73.0000      73.5900      60.4700
        3533    52.771000      67.0000      74.0600      60.4700
        3534    52.783300      76.0000      74.5700      60.4600
        3535    52.795500      69.0000      75.1200      60.4600
        3536    52.807800      65.0000      75.7100      60.4600
        3537    52.820000      79.0000      76.3400      60.4500
        3538    52.832300      96.0000      77.0500      60.4500
        3539    52.844600      89.0000      77.8500      60.4400
        3540    52.856800      74.0000      78.7700      60.4400
        3541    52.869100      95.0000      79.8700      60.4400
        3542    52.881300      79.0000      81.2000      60.4300
        3543    52.893600      87.0000      82.8400      60.4300
        3544    52.905800      90.0000      84.9100      60.4300
        3545    52.918100      81.0000      87.5700      60.4200
        3546    52.930300     112.0000      91.0700      60.4200
        3547    52.942600     119.0000      95.7500      60.4200
        3548    52.954800     112.0000     102.0200      60.4100
        3549    52.967100     121.0000     110.3100      60.4100
        3550    52.979300     131.0000     120.8100      60.4000
        3551    52.991600     151.0000     133.0200      60.4000
        3552    53.003800     155.0000     145.2900      60.4000
        3553    53.016100     176.0000     154.9300      60.3900
        3554    53.028300     155.0000     159.3700      60.3900
        3555    53.040600     166.0000     157.9600      60.3800
        3556    53.052800     172.0000     152.6900      60.3800
        3557    53.065100     152.0000     146.7500      60.3800
        3558    53.077300     150.0000     142.7000      60.3700
        3559    53.089600     145.0000     141.7300      60.3700
        3560    53.101800     144.0000     144.0500      60.3600
        3561    53.114100     150.0000     149.4300      60.3600
        3562    53.126300     169.0000     157.3400      60.3600
        3563    53.138600     154.0000     166.9300      60.3500
        3564    53.150800     199.0000     176.9400      60.3500
        3565    53.163100     171.0000     185.9200      60.3400
        3566    53.175300     224.0000     192.9900      60.3400
        3567    53.187600     198.0000     198.5800      60.3400
        3568    53.199800     211.0000     204.4300      60.3300
        3569    53.212100     176.0000     212.7900      60.3300
        3570    53.224300     231.0000     225.7500      60.3200
        3571    53.236600     233.0000     245.1800      60.3200
        3572    53.248800     258.0000     273.0900      60.3100
        3573    53.261100     252.0000     312.1300      60.3100
        3574    53.273300     343.0000     365.9800      60.3000
        3575    53.285600     430.0000     439.6600      60.3000
        3576    53.297800     542.0000     539.7300      60.3000
        3577    53.310100     699.0000     673.8500      60.2900
        3578    53.322300     865.0000     848.8200      60.2900
        3579    53.334600    1054.0000    1066.7900      60.2800
        3580    53.346800    1337.0000    1318.8500      60.2800
        3581    53.359100    1613.0000    1577.7400      60.2700
        3582    53.371300    1842.0000    1797.4200      60.2700
        3583    53.383600    2019.0000    1924.9200      60.2600
        3584    53.395800    1933.0000    1925.9200      60.2600
        3585    53.408100    1794.0000    1806.4000      60.2500
        3586    53.420300    1666.0000    1611.0900      60.2500
        3587    53.432600    1470.0000    1398.8600      60.2400
        3588    53.444800    1335.0000    1217.2400      60.2400
        3589    53.457100    1130.0000    1091.9200      60.2300
        3590    53.469400    1086.0000    1029.6700      60.2300
        3591    53.481600    1061.0000    1024.3900      60.2200
        3592    53.493900    1084.0000    1060.4700      60.2200
        3593    53.506100    1182.0000    1113.9300      60.2100
        3594    53.518400    1176.0000    1154.9500      60.2100
        3595    53.530600    1169.0000    1155.2800      60.2000
        3596    53.542900    1128.0000    1099.7100      60.2000
        3597    53.555100     974.0000     993.2600      60.1900
        3598    53.567400     887.0000     857.0600      60.1900
        3599    53.579600     745.0000     716.0900      60.1800
        3600    53.591900     606.0000     588.3800      60.1800
        3601    53.604100     515.0000     482.1900      60.1700
        3602    53.616400     412.0000     398.2900      60.1700
        3603    53.628600     337.0000     333.6300      60.1600
        3604    53.640900     256.0000     284.1100      60.1600
        3605    53.653100     264.0000     246.0500      60.1500
        3606    53.665400     217.0000     216.7500      60.1500
        3607    53.677600     183.0000     194.2200      60.1400
        3608    53.689900     167.0000     176.9600      60.1400
        3609    53.702100     170.0000     163.7000      60.1300
        3610    53.714400     153.0000     153.3900      60.1200
        3611    53.726600     153.0000     145.1800      60.1200
        3612    53.738900     126.0000     138.4800      60.1100
        3613    53.751100     148.0000     132.9900      60.1100
        3614    53.763400     132.0000     128.5900      60.1000
        3615    53.775600     110.0000     125.2500      60.1000
        3616    53.787900     120.0000     122.9700      60.0900
        3617    53.800100     132.0000     121.7600      60.0800
        3618    53.812400     127.0000     121.7100      60.0800
        3619    53.824600     110.0000     122.9500      60.0700
        3620    53.836900     111.0000     125.7500      60.0700
        3621    53.849100     134.0000     130.4900      60.0600
        3622    53.861400     161.0000     137.7500      60.0600
        3623    53.873600     133.0000     148.3600      60.0500
        3624    53.885900     168.0000     163.4200      60.0400
        3625    53.898100     168.0000     184.3600      60.0400
        3626    53.910400     218.0000     212.7200      60.0300
        3627    53.922600     247.0000     249.7500      60.0300
        3628    53.934900     272.0000     295.3900      60.0200
        3629    53.947100     341.0000     346.9500      60.0100
        3630    53.959400     367.0000     398.1000      60.0100
        3631    53.971600     454.0000     439.5000      60.0000
        3632    53.983900     483.0000     462.0800      60.0000
        3633    53.996100     492.0000     461.3900      59.9900
        3634    54.008400     435.0000     439.8300      59.9800
        3635    54.020600     374.0000     405.0200      59.9800
        3636    54.032900     365.0000     366.3600      59.9700
        3637    54.045100     323.0000     332.3100      59.9600
        3638    54.057400     309.0000     308.8200      59.9600
        3639    54.069600     324.0000     298.7800      59.9500
        3640    54.081900     306.0000     302.1700      59.9400
        3641    54.094100     319.0000     316.2600      59.9400
        3642    54.106400     326.0000     335.8100      59.9300
        3643    54.118700     343.0000     353.6800      59.9200
        3644    54.130900     329.0000     362.5600      59.9200
        3645    54.143200     352.0000     357.5300      59.9100
        3646    54.155400     302.0000     337.8600      59.9000
        3647    54.167700     277.0000     307.0200      59.9000
        3648    54.179900     264.0000     270.8500      59.8900
        3649    54.192200     253.0000     235.2000      59.8800
        3650    54.204400     201.0000     204.2100      59.8800
        3651    54.216700     201.0000     179.8000      59.8700
        3652    54.228900     172.0000     162.2100      59.8600
        3653    54.241200     141.0000     150.5000      59.8600
        3654    54.253400     132.0000     143.4500      59.8500
        3655    54.265700     146.0000     139.4400      59.8400
        3656    54.277900     145.0000     136.6800      59.8400
        3657    54.290200     128.0000     133.5000      59.8300
        3658    54.302400     111.0000     128.8100      59.8200
        3659    54.314700     115.0000     122.4400      59.8100
        3660    54.326900     123.0000     115.0300      59.8100
        3661    54.339200     117.0000     107.5400      59.8000
        3662    54.351400      75.0000     100.7600      59.7900
        3663    54.363700     111.0000      95.0800      59.7900
        3664    54.375900      75.0000      90.5600      59.7800
        3665    54.388200      97.0000      87.0700      59.7700
        3666    54.400400      81.0000      84.4200      59.7600
        3667    54.412700      79.0000      82.4500      59.7600
        3668    54.424900      87.0000      80.9900      59.7500
        3669    54.437200      86.0000      79.9300      59.7400
        3670    54.449400      84.0000      79.1700      59.7300
        3671    54.461700      84.0000      78.6300      59.7300
        3672    54.473900      89.0000      78.2700      59.7200
        3673    54.486200      92.0000      78.0500      59.7100
        3674    54.498400      78.0000      77.9700      59.7000
        3675    54.510700      85.0000      78.0300      59.7000
        3676    54.522900      80.0000      78.2500      59.6900
        3677    54.535200      80.0000      78.6100      59.6800
        3678    54.547400      73.0000      79.1200      59.6700
        3679    54.559700      66.0000      79.7500      59.6700
        3680    54.571900      77.0000      80.5100      59.6600
        3681    54.584200      86.0000      81.3600      59.6500
        3682    54.596400      96.0000      82.3100      59.6400
        3683    54.608700      90.0000      83.3700      59.6300
        3684    54.620900      86.0000      84.5700      59.6300
        3685    54.633200      79.0000      85.9600      59.6200
        3686    54.645400      82.0000      87.6400      59.6100
        3687    54.657700      86.0000      89.7300      59.6000
        3688    54.669900     102.0000      92.4000      59.5900
        3689    54.682200      79.0000      95.8900      59.5900
        3690    54.694400      96.0000     100.4900      59.5800
        3691    54.706700     104.0000     106.6200      59.5700
        3692    54.718900     113.0000     114.8500      59.5600
        3693    54.731200     118.0000     126.0000      59.5500
        3694    54.743400     149.0000     141.1300      59.5400
        3695    54.755700     161.0000     161.6600      59.5400
        3696    54.768000     168.0000     189.1600      59.5300
        3697    54.780200     234.0000     224.9800      59.5200
        3698    54.792500     271.0000     269.1400      59.5100
        3699    54.804700     317.0000     318.8800      59.5000
        3700    54.817000     354.0000     367.3700      59.4900
        3701    54.829200     374.0000     404.1700      59.4800
        3702    54.841500     397.0000     419.1600      59.4800
        3703    54.853700     411.0000     408.4700      59.4700
        3704    54.866000     345.0000     377.4300      59.4600
        3705    54.878200     317.0000     337.5400      59.4500
        3706    54.890500     310.0000     300.2400      59.4400
        3707    54.902700     264.0000     273.0100      59.4300
        3708    54.915000     234.0000     259.0900      59.4200
        3709    54.927200     235.0000     258.9700      59.4100
        3710    54.939500     255.0000     271.5200      59.4100
        3711    54.951700     307.0000     294.1600      59.4000
        3712    54.964000     302.0000     322.7500      59.3900
        3713    54.976200     349.0000     351.9200      59.3800
        3714    54.988500     388.0000     376.7200      59.3700
        3715    55.000700     408.0000     394.4300      59.3600
        3716    55.013000     392.0000     404.7900      59.3500
        3717    55.025200     437.0000     407.7000      59.3400
        3718    55.037500     432.0000     401.1100      59.3300
        3719    55.049700     464.0000     382.0800      59.3200
        3720    55.062000     356.0000     350.6200      59.3100
        3721    55.074200     342.0000     311.5900      59.3000
        3722    55.086500     324.0000     272.3800      59.3000
        3723    55.098700     230.0000     239.0700      59.2900
        3724    55.111000     215.0000     214.5700      59.2800
        3725    55.123200     194.0000     199.3800      59.2700
        3726    55.135500     191.0000     192.7100      59.2600
        3727    55.147700     198.0000     193.2400      59.2500
        3728    55.160000     223.0000     198.9700      59.2400
        3729    55.172200     230.0000     206.7500      59.2300
        3730    55.184500     237.0000     212.3800      59.2200
        3731    55.196700     202.0000     211.8700      59.2100
        3732    55.209000     197.0000     203.3200      59.2000
        3733    55.221200     205.0000     187.9500      59.1900
        3734    55.233500     180.0000     169.1200      59.1800
        3735    55.245700     137.0000     150.3800      59.1700
        3736    55.258000     131.0000     134.0700      59.1600
        3737    55.270200     131.0000     121.1100      59.1500
        3738    55.282500     114.0000     111.4600      59.1400
        3739    55.294700     105.0000     104.6600      59.1300
        3740    55.307000      91.0000     100.1500      59.1200
        3741    55.319200     101.0000      97.4200      59.1100
        3742    55.331500     104.0000      96.0100      59.1000
        3743    55.343700      83.0000      95.4700      59.0900
        3744    55.356000     109.0000      95.3500      59.0800
        3745    55.368200     114.0000      95.3200      59.0700
        3746    55.380500      85.0000      95.2800      59.0600
        3747    55.392700      90.0000      95.4300      59.0500
        3748    55.405000     129.0000      96.2300      59.0400
        3749    55.417300     102.0000      98.2700      59.0300
        3750    55.429500     100.0000     102.1400      59.0200
        3751    55.441800     115.0000     108.4500      59.0100
        3752    55.454000     126.0000     117.8100      59.0000
        3753    55.466300     117.0000     130.7600      58.9900
        3754    55.478500     151.0000     147.3600      58.9700
        3755    55.490800     147.0000     166.7200      58.9600
        3756    55.503000     179.0000     186.3700      58.9500
        3757    55.515300     180.0000     202.3200      58.9400
        3758    55.527500     180.0000     210.2900      58.9300
        3759    55.539800     180.0000     207.9800      58.9200
        3760    55.552000     183.0000     196.5700      58.9100
        3761    55.564300     170.0000     180.0900      58.9000
        3762    55.576500     152.0000     163.0800      58.8900
        3763    55.588800     123.0000     148.7000      58.8800
        3764    55.601000     148.0000     138.5200      58.8700
        3765    55.613300     137.0000     132.9200      58.8600
        3766    55.625500     129.0000     131.6700      58.8400
        3767    55.637800     114.0000     134.0100      58.8300
        3768    55.650000     125.0000     138.4600      58.8200
        3769    55.662300     134.0000     142.8700      58.8100
        3770    55.674500     110.0000     144.8400      58.8000
        3771    55.686800     137.0000     142.6100      58.7900
        3772    55.699000     155.0000     135.9900      58.7800
        3773    55.711300     116.0000     126.3500      58.7700
        3774    55.723500     110.0000     115.6700      58.7500
        3775    55.735800      91.0000     105.5800      58.7400
        3776    55.748000      85.0000      96.9100      58.7300
        3777    55.760300      80.0000      89.8400      58.7200
        3778    55.772500      79.0000      84.2700      58.7100
        3779    55.784800      92.0000      79.9500      58.7000
        3780    55.797000      87.0000      76.6500      58.6800
        3781    55.809300      71.0000      74.1300      58.6700
        3782    55.821500      77.0000      72.2000      58.6600
        3783    55.833800      64.0000      70.7200      58.6500
        3784    55.846000      72.0000      69.5800      58.6400
        3785    55.858300      81.0000      68.7000      58.6200
        3786    55.870500      88.0000      68.0200      58.6100
        3787    55.882800      69.0000      67.5100      58.6000
        3788    55.895000      64.0000      67.1600      58.5900
        3789    55.907300      75.0000      66.9400      58.5800
        3790    55.919500      70.0000      66.8600      58.5600
        3791    55.931800      66.0000      66.9300      58.5500
        3792    55.944000      73.0000      67.1300      58.5400
        3793    55.956300      67.0000      67.4700      58.5300
        3794    55.968500      70.0000      67.8800      58.5200
        3795    55.980800      75.0000      68.2700      58.5000
        3796    55.993000      64.0000      68.5200      58.4900
        3797    56.005300      76.0000      68.5300      58.4800
        3798    56.017600      70.0000      68.2700      58.4700
        3799    56.029800      65.0000      67.8100      58.4500
        3800    56.042100      76.0000      67.2700      58.4400
        3801    56.054300      60.0000      66.7700      58.4300
        3802    56.066600      73.0000      66.4000      58.4200
        3803    56.078800      58.0000      66.1800      58.4000
        3804    56.091100      83.0000      66.1100      58.3900
        3805    56.103300      83.0000      66.1900      58.3800
        3806    56.115600      78.0000      66.3800      58.3700
        3807    56.127800      56.0000      66.6200      58.3500
        3808    56.140100      82.0000      66.8600      58.3400
        3809    56.152300      85.0000      67.0300      58.3300
        3810    56.164600      90.0000      67.1000      58.3100
        3811    56.176800      65.0000      67.0800      58.3000
        3812    56.189100      58.0000      67.0200      58.2900
        3813    56.201300      66.0000      66.9700      58.2700
        3814    56.213600      69.0000      66.9800      58.2600
        3815    56.225800      63.0000      67.0800      58.2500
        3816    56.238100      64.0000      67.2600      58.2400
        3817    56.250300      61.0000      67.5300      58.2200
        3818    56.262600      65.0000      67.8800      58.2100
        3819    56.274800      70.0000      68.3200      58.2000
        3820    56.287100      68.0000      68.8600      58.1800
        3821    56.299300      80.0000      69.4900      58.1700
        3822    56.311600      79.0000      70.2500      58.1500
        3823    56.323800      75.0000      71.1500      58.1400
        3824    56.336100      64.0000      72.2500      58.1300
        3825    56.348300      79.0000      73.6000      58.1100
        3826    56.360600      73.0000      75.3000      58.1000
        3827    56.372800      74.0000      77.4700      58.0900
        3828    56.385100      77.0000      80.3100      58.0700
        3829    56.397300      95.0000      84.0300      58.0600
        3830    56.409600      89.0000      88.9000      58.0500
        3831    56.421800      84.0000      95.1800      58.0300
        3832    56.434100      85.0000     103.0100      58.0200
        3833    56.446300      94.0000     112.3000      58.0000
        3834    56.458600     115.0000     122.5300      57.9900
        3835    56.470800     115.0000     132.8000      57.9800
        3836    56.483100     101.0000     142.1200      57.9600
        3837    56.495300     130.0000     150.0900      57.9500
        3838    56.507600     158.0000     157.3900      57.9300
        3839    56.519800     169.0000     165.6400      57.9200
        3840    56.532100     176.0000     176.5400      57.9100
        3841    56.544300     181.0000     190.6300      57.8900
        3842    56.556600     179.0000     206.4800      57.8800
        3843    56.568800     188.0000     220.6000      57.8600
        3844    56.581100     212.0000     228.7400      57.8500
        3845    56.593300     213.0000     228.0700      57.8300
        3846    56.605600     188.0000     218.9500      57.8200
        3847    56.617800     162.0000     204.5100      57.8000
        3848    56.630100     173.0000     188.5700      57.7900
        3849    56.642300     162.0000     173.9500      57.7700
        3850    56.654600     135.0000     162.1200      57.7600
        3851    56.666800     152.0000     153.7600      57.7500
        3852    56.679100     148.0000     149.1200      57.7300
        3853    56.691400     149.0000     148.1500      57.7200
        3854    56.703600     141.0000     150.0400      57.7000
        3855    56.715900     141.0000     153.0800      57.6900
        3856    56.728100     141.0000     154.9400      57.6700
        3857    56.740400     157.0000     153.5100      57.6600
        3858    56.752600     135.0000     147.8900      57.6400
        3859    56.764900     126.0000     138.8600      57.6300
        3860    56.777100     127.0000     128.2900      57.6100
        3861    56.789400     119.0000     118.0700      57.6000
        3862    56.801600     104.0000     109.4000      57.5800
        3863    56.813900      95.0000     102.7200      57.5600
        3864    56.826100      96.0000      97.9900      57.5500
        3865    56.838400      78.0000      94.9800      57.5300
        3866    56.850600      95.0000      93.4500      57.5200
        3867    56.862900      98.0000      93.2500      57.5000
        3868    56.875100      73.0000      94.3700      57.4900
        3869    56.887400     109.0000      96.9100      57.4700
        3870    56.899600      92.0000     101.1100      57.4600
        3871    56.911900     116.0000     107.3400      57.4400
        3872    56.924100     121.0000     116.0000      57.4300
        3873    56.936400     116.0000     127.3600      57.4100
        3874    56.948600     129.0000     141.3400      57.3900
        3875    56.960900     159.0000     157.2100      57.3800
        3876    56.973100     161.0000     173.6000      57.3600
        3877    56.985400     191.0000     189.0900      57.3500
        3878    56.997600     216.0000     203.1800      57.3300
        3879    57.009900     216.0000     216.9800      57.3100
        3880    57.022100     238.0000     232.6900      57.3000
        3881    57.034400     261.0000     252.2000      57.2800
        3882    57.046600     292.0000     275.6100      57.2700
        3883    57.058900     286.0000     300.4900      57.2500
        3884    57.071100     328.0000     322.2000      57.2300
        3885    57.083400     336.0000     335.3700      57.2200
        3886    57.095600     293.0000     336.1900      57.2000
        3887    57.107900     330.0000     324.5600      57.1800
        3888    57.120100     295.0000     304.1900      57.1700
        3889    57.132400     323.0000     280.5300      57.1500
        3890    57.144600     277.0000     258.3200      57.1300
        3891    57.156900     238.0000     240.5400      57.1200
        3892    57.169100     227.0000     228.6400      57.1000
        3893    57.181400     207.0000     222.9000      57.0900
        3894    57.193600     202.0000     222.4400      57.0700
        3895    57.205900     206.0000     225.2100      57.0500
        3896    57.218100     223.0000     228.3200      57.0300
        3897    57.230400     247.0000     228.6900      57.0200
        3898    57.242600     223.0000     223.8900      57.0000
        3899    57.254900     237.0000     212.9500      56.9800
        3900    57.267100     192.0000     196.8200      56.9700
        3901    57.279400     157.0000     178.0100      56.9500
        3902    57.291600     167.0000     159.4400      56.9300
        3903    57.303900     123.0000     143.2900      56.9200
        3904    57.316100     130.0000     130.6700      56.9000
        3905    57.328400     116.0000     121.6300      56.8800
        3906    57.340700     121.0000     115.6100      56.8600
        3907    57.352900     109.0000     111.6200      56.8500
        3908    57.365200      94.0000     108.5400      56.8300
        3909    57.377400     125.0000     105.3700      56.8100
        3910    57.389700     115.0000     101.5100      56.7900
        3911    57.401900      93.0000      96.9200      56.7800
        3912    57.414200      91.0000      92.0100      56.7600
        3913    57.426400      95.0000      87.3400      56.7400
        3914    57.438700      81.0000      83.3500      56.7200
        3915    57.450900      95.0000      80.2200      56.7100
        3916    57.463200      76.0000      77.9800      56.6900
        3917    57.475400      79.0000      76.5500      56.6700
        3918    57.487700      80.0000      75.8000      56.6500
        3919    57.499900      96.0000      75.6000      56.6400
        3920    57.512200      76.0000      75.7600      56.6200
        3921    57.524400      84.0000      76.0300      56.6000
        3922    57.536700      78.0000      76.1600      56.5800
        3923    57.548900      91.0000      75.9700      56.5600
        3924    57.561200      79.0000      75.4100      56.5500
        3925    57.573400      72.0000      74.6200      56.5300
        3926    57.585700      69.0000      73.7800      56.5100
        3927    57.597900      73.0000      73.0800      56.4900
        3928    57.610200      77.0000      72.5800      56.4700
        3929    57.622400      76.0000      72.3200      56.4500
        3930    57.634700      78.0000      72.2700      56.4400
        3931    57.646900      86.0000      72.4200      56.4200
        3932    57.659200      75.0000      72.7600      56.4000
        3933    57.671400      72.0000      73.3000      56.3800
        3934    57.683700      71.0000      74.0900      56.3600
        3935    57.695900      63.0000      75.1700      56.3400
        3936    57.708200      83.0000      76.6400      56.3200
        3937    57.720400      81.0000      78.6300      56.3100
        3938    57.732700      73.0000      81.2900      56.2900
        3939    57.744900      77.0000      84.8500      56.2700
        3940    57.757200      76.0000      89.6400      56.2500
        3941    57.769400      98.0000      96.1000      56.2300
        3942    57.781700     103.0000     104.8100      56.2100
        3943    57.793900     122.0000     116.5600      56.1900
        3944    57.806200     131.0000     132.2000      56.1700
        3945    57.818400     170.0000     152.5300      56.1600
        3946    57.830700     186.0000     177.7000      56.1400
        3947    57.842900     209.0000     206.5400      56.1200
        3948    57.855200     230.0000     235.7500      56.1000
        3949    57.867400     283.0000     259.8700      56.0800
        3950    57.879700     268.0000     272.9500      56.0600
        3951    57.891900     288.0000     271.4400      56.0400
        3952    57.904200     303.0000     256.5400      56.0200
        3953    57.916400     249.0000     233.5800      56.0000
        3954    57.928700     227.0000     209.1500      55.9800
        3955    57.940900     183.0000     188.4000      55.9600
        3956    57.953200     208.0000     174.1100      55.9400
        3957    57.965400     163.0000     167.2800      55.9200
        3958    57.977700     174.0000     167.8900      55.9000
        3959    57.990000     172.0000     175.3500      55.8800
        3960    58.002200     204.0000     188.4700      55.8600
        3961    58.014500     228.0000     205.2100      55.8400
        3962    58.026700     238.0000     222.6800      55.8200
        3963    58.039000     245.0000     237.6000      55.8000
        3964    58.051200     272.0000     247.2600      55.7800
        3965    58.063500     271.0000     250.1000      55.7600
        3966    58.075700     234.0000     245.5500      55.7400
        3967    58.088000     249.0000     233.7900      55.7200
        3968    58.100200     217.0000     215.9800      55.7000
        3969    58.112500     209.0000     194.6000      55.6800
        3970    58.124700     186.0000     172.8500      55.6600
        3971    58.137000     172.0000     153.5000      55.6400
        3972    58.149200     137.0000     138.1700      55.6200
        3973    58.161500     148.0000     127.3700      55.6000
        3974    58.173700     120.0000     120.9200      55.5800
        3975    58.186000     108.0000     118.3200      55.5600
        3976    58.198200     106.0000     118.8600      55.5400
        3977    58.210500     126.0000     121.5200      55.5200
        3978    58.222700     127.0000     124.9100      55.5000
        3979    58.235000     117.0000     127.3500      55.4800
        3980    58.247200     118.0000     127.4300      55.4600
        3981    58.259500     124.0000     124.6000      55.4400
        3982    58.271700     134.0000     119.5200      55.4200
        3983    58.284000      96.0000     113.6000      55.3900
        3984    58.296200     108.0000     108.3600      55.3700
        3985    58.308500     112.0000     104.8800      55.3500
        3986    58.320700     108.0000     103.6900      55.3300
        3987    58.333000     114.0000     104.9000      55.3100
        3988    58.345200     115.0000     108.2400      55.2900
        3989    58.357500      92.0000     113.1000      55.2700
        3990    58.369700     114.0000     118.4000      55.2500
        3991    58.382000     100.0000     122.7400      55.2300
        3992    58.394200     125.0000     124.6800      55.2000
        3993    58.406500     112.0000     123.4400      55.1800
        3994    58.418700     122.0000     119.1800      55.1600
        3995    58.431000     128.0000     113.0100      55.1400
        3996    58.443200      93.0000     106.3600      55.1200
        3997    58.455500      87.0000     100.4500      55.1000
        3998    58.467700     107.0000      96.0400      55.0700
        3999    58.480000      90.0000      93.4900      55.0500
        4000    58.492200      93.0000      92.8200      55.0300
        4001    58.504500      77.0000      93.9000      55.0100
        4002    58.516700      88.0000      96.4100      54.9900
        4003    58.529000     102.0000      99.8800      54.9700
        4004    58.541200      92.0000     103.6700      54.9400
        4005    58.553500     122.0000     107.0900      54.9200
        4006    58.565700     105.0000     109.5900      54.9000
        4007    58.578000     103.0000     110.8100      54.8800
        4008    58.590200     101.0000     110.5200      54.8600
        4009    58.602500     133.0000     108.4800      54.8300
        4010    58.614800     116.0000     104.6400      54.8100
        4011    58.627000     110.0000      99.3100      54.7900
        4012    58.639300      98.0000      93.2400      54.7700
        4013    58.651500      84.0000      87.3300      54.7400
        4014    58.663800      91.0000      82.2500      54.7200
        4015    58.676000      83.0000      78.3400      54.7000
        4016    58.688300      88.0000      75.6500      54.6800
        4017    58.700500      82.0000      74.1000      54.6500
        4018    58.712800      80.0000      73.5400      54.6300
        4019    58.725000      85.0000      73.7500      54.6100
        4020    58.737300      72.0000      74.4300      54.5900
        4021    58.749500      65.0000      75.1600      54.5600
        4022    58.761800      88.0000      75.4500      54.5400
        4023    58.774000      77.0000      74.9600      54.5200
        4024    58.786300      59.0000      73.5800      54.5000
        4025    58.798500      87.0000      71.5500      54.4700
        4026    58.810800      66.0000      69.2600      54.4500
        4027    58.823000      79.0000      67.0700      54.4300
        4028    58.835300      54.0000      65.1700      54.4000
        4029    58.847500      72.0000      63.6400      54.3800
        4030    58.859800      65.0000      62.4300      54.3600
        4031    58.872000      62.0000      61.5100      54.3300
        4032    58.884300      58.0000      60.7900      54.3100
        4033    58.896500      52.0000      60.2400      54.2900
        4034    58.908800      71.0000      59.8100      54.2600
        4035    58.921000      62.0000      59.4700      54.2400
        4036    58.933300      51.0000      59.2000      54.2200
        4037    58.945500      64.0000      58.9800      54.1900
        4038    58.957800      60.0000      58.8000      54.1700
        4039    58.970000      48.0000      58.6500      54.1500
        4040    58.982300      62.0000      58.5200      54.1200
        4041    58.994500      49.0000      58.4200      54.1000
        4042    59.006800      63.0000      58.3300      54.0800
        4043    59.019000      67.0000      58.2600      54.0500
        4044    59.031300      51.0000      58.2000      54.0300
        4045    59.043500      61.0000      58.1500      54.0000
        4046    59.055800      68.0000      58.1100      53.9800
        4047    59.068000      72.0000      58.0800      53.9600
        4048    59.080300      54.0000      58.0600      53.9300
        4049    59.092500      61.0000      58.0400      53.9100
        4050    59.104800      64.0000      58.0400      53.8800
        4051    59.117000      53.0000      58.0400      53.8600
        4052    59.129300      57.0000      58.0400      53.8300
        4053    59.141500      76.0000      58.0500      53.8100
        4054    59.153800      54.0000      58.0700      53.7900
        4055    59.166000      65.0000      58.1000      53.7600
        4056    59.178300      86.0000      58.1300      53.7400
        4057    59.190500      67.0000      58.1600      53.7100
        4058    59.202800      66.0000      58.2100      53.6900
        4059    59.215000      60.0000      58.2600      53.6600
        4060    59.227300      74.0000      58.3200      53.6400
        4061    59.239500      68.0000      58.3900      53.6100
        4062    59.251800      53.0000      58.4600      53.5900
        4063    59.264100      52.0000      58.5400      53.5600
        4064    59.276300      57.0000      58.6300      53.5400
        4065    59.288600      72.0000      58.7400      53.5200
        4066    59.300800      56.0000      58.8500      53.4900
        4067    59.313100      61.0000      58.9700      53.4600
        4068    59.325300      47.0000      59.1000      53.4400
        4069    59.337600      65.0000      59.2500      53.4100
        4070    59.349800      70.0000      59.4100      53.3900
        4071    59.362100      55.0000      59.5900      53.3600
        4072    59.374300      70.0000      59.7900      53.3400
        4073    59.386600      70.0000      60.0000      53.3100
        4074    59.398800      48.0000      60.2300      53.2900
        4075    59.411100      68.0000      60.4900      53.2600
        4076    59.423300      63.0000      60.7700      53.2400
        4077    59.435600      56.0000      61.0700      53.2100
        4078    59.447800      62.0000      61.4100      53.1900
        4079    59.460100      70.0000      61.7800      53.1600
        4080    59.472300      63.0000      62.1800      53.1400
        4081    59.484600      75.0000      62.6300      53.1100
        4082    59.496800      42.0000      63.1200      53.0800
        4083    59.509100      61.0000      63.6700      53.0600
        4084    59.521300      53.0000      64.2800      53.0300
        4085    59.533600      71.0000      64.9600      53.0100
        4086    59.545800      59.0000      65.7300      52.9800
        4087    59.558100      56.0000      66.6000      52.9500
        4088    59.570300      60.0000      67.5800      52.9300
        4089    59.582600      61.0000      68.6900      52.9000
        4090    59.594800      77.0000      69.9500      52.8800
        4091    59.607100      83.0000      71.3800      52.8500
        4092    59.619300      61.0000      73.0100      52.8200
        4093    59.631600      83.0000      74.8600      52.8000
        4094    59.643800      70.0000      76.9600      52.7700
        4095    59.656100     103.0000      79.3300      52.7500
        4096    59.668300      81.0000      82.0100      52.7200
        4097    59.680600      85.0000      84.9900      52.6900
        4098    59.692800      86.0000      88.2800      52.6700
        4099    59.705100      81.0000      91.8200      52.6400
        4100    59.717300      90.0000      95.5000      52.6100
        4101    59.729600      87.0000      99.2000      52.5900
        4102    59.741800     105.0000     102.7800      52.5600
        4103    59.754100     104.0000     106.2300      52.5300
        4104    59.766300      91.0000     109.7200      52.5100
        4105    59.778600     120.0000     113.5900      52.4800
        4106    59.790800     126.0000     118.3400      52.4500
        4107    59.803100     107.0000     124.5300      52.4300
        4108    59.815300     122.0000     132.8200      52.4000
        4109    59.827600     139.0000     143.9800      52.3700
        4110    59.839800     147.0000     159.0000      52.3400
        4111    59.852100     188.0000     179.1800      52.3200
        4112    59.864300     214.0000     206.2400      52.2900
        4113    59.876600     227.0000     242.2600      52.2600
        4114    59.888900     271.0000     289.5900      52.2400
        4115    59.901100     362.0000     350.0900      52.2100
        4116    59.913400     421.0000     423.9000      52.1800
        4117    59.925600     550.0000     507.5900      52.1500
        4118    59.937900     634.0000     592.4800      52.1300
        4119    59.950100     689.0000     665.3100      52.1000
        4120    59.962400     804.0000     712.8800      52.0700
        4121    59.974600     747.0000     729.3100      52.0400
        4122    59.986900     741.0000     720.5500      52.0200
        4123    59.999100     699.0000     701.6300      51.9900

# The following lines are used to test the character set of files sent by
# network email or other means. They are not part of the CIF data set.
# abcdefghijklmnopqrstuvwxyzABCDEFGHIJKLMNOPQRSTUVWXYZ0123456789
# !@#$%^&*()_+{}:"~<>?|\-=[];'`,./ 
